# Supplementary material for: Phloem iron remodels root development in response to ammonium as the major nitrogen source
Source: Nat Commun. 2022 Jan 28;13:561. doi: 10.1038/s41467-022-28261-4 (PMC8799741; doi:10.1038/s41467-022-28261-4)
Supplement: Supplementary file 4 — Supplementary Data 1 [file 41467_2022_28261_MOESM4_ESM.xlsx]

## Sheet: Summary
Supplementary Data 1. RNA-seq data sets and lists of differentially expressed genes (DEGs)
Supplementary Data 1a. Summary of RNA-seq data sets.
Supplementary Data 1b. List of DEGs between Felow and Fesuff treatments in Col-0 under NO3- supply.
Supplementary Data 1c. List of DEGs between lpr2-1 and Col-0 in Fesuff treatment under NO3- supply.
Supplementary Data 1d. List of DEGs between Felow and Fesuff treatments in Col-0 under NH4+ supply.
Supplementary Data 1e. List of DEGs between lpr2-1 and Col-0 in Fesuff treatment under NH4+ supply.
Supplementary Data 1f. Expression of the genes related to NH4+ toxicity.

## Sheet: Supplementary Data 1a
Supplementary Data 1a. Summary of RNA-seq data sets.
		Col-0												lpr2-1
Gene ID	Symbol	NO3- 100 μM Fe rep 1	NO3- 100 μM Fe rep 2	NO3- 100 μM Fe rep 3	NO3- 10 μM Fe rep 1	NO3- 10 μM Fe rep 2	NO3- 10 μM Fe rep 3	NH4+ 100 μM Fe rep 1	NH4+ 100 μM Fe rep 2	NH4+ 100 μM Fe rep 3	NH4+ 10 μM Fe rep 1	NH4+ 10 μM Fe rep 2	NH4+ 10 μM Fe rep 3	NO3- 100 μM Fe rep 1	NO3- 100 μM Fe rep 2	NO3- 100 μM Fe rep 3	NO3- 10 μM Fe rep 1	NO3- 10 μM Fe rep 2	NO3- 10 μM Fe rep 3	NH4+ 100 μM Fe rep 1	NH4+ 100 μM Fe rep 2	NH4+ 100 μM Fe rep 3	NH4+ 10 μM Fe rep 1	NH4+ 10 μM Fe rep 2	NH4+ 10 μM Fe rep 3	Description
AT1G01010	NAC001	25.8263	29.0703	25.2213	23.2464	22.6017	22.9721	32.9763	32.4953	33.0183	32.4372	32.7983	33.8372	23.1113	23.4755	21.3761	21.8641	21.0163	22.0396	33.0374	34.179	31.0839	28.7733	27.0554	31.3114	NAC domain-containing protein 1 [Source:UniProtKB/Swiss-Prot;Acc:Q0WV96]
AT1G01020	ARV1	4.19432	4.45129	4.93353	5.52992	5.61028	5.11758	5.89944	5.96919	5.03162	6.25897	4.55898	5.58412	4.99215	4.8809	4.55492	5.50979	4.26067	4.27804	4.78733	5.13383	4.68414	5.50653	5.38356	5.35165	ARV1 family protein [Source:UniProtKB/TrEMBL;Acc:Q5MK24]
AT1G01030	NGA3	0.327136	0.844769	0.87783	0.782836	1.20254	0.833566	0.77796	0.453941	0.797425	0.546081	0.437257	0.625708	0.438139	0.758803	0.560038	0.578009	0.486208	0.982741	0.694117	0.731081	0.44375	0.465725	0.728116	0.523437	B3 domain-containing transcription factor NGA3 [Source:UniProtKB/Swiss-Prot;Acc:Q9MAN1]
AT1G01040	DCL1	8.85121	9.7653	9.3555	9.34976	9.2825	9.40432	10.5484	8.37423	9.75989	9.62719	9.88581	9.27954	9.90082	9.96945	9.32672	8.83958	10.1567	9.35645	11.2532	11.1264	11.0473	10.6089	10.3439	10.5677	Dicer-like 1 [Source:UniProtKB/TrEMBL;Acc:F4HQG6]
AT1G01046	MIR838A	1.9564	2.55992	2.50826	1.93931	1.66829	4.22267	2.58932	2.61228	2.24198	3.48998	3.67924	4.11044	1.6599	2.54104	2.66999	4.03971	4.63711	1.88226	3.11964	2.44841	4.63526	2.6072	2.94141	2.69531	MIR838a; miRNA [Source:TAIR;Acc:AT1G01046]
AT1G01050	PPA1	62.9808	60.5979	70.8691	75.4375	69.2078	68.7377	73.0061	72.6834	72.6857	66.7243	68.0242	77.6716	68.6788	60.9058	64.3585	75.4589	71.549	65.6316	66.3869	69.881	69.132	73.789	83.5106	71.7103	Soluble inorganic pyrophosphatase 1 [Source:UniProtKB/Swiss-Prot;Acc:Q93V56]
AT1G01060	LHY	19.1973	19.6675	20.0327	22.0747	19.2152	17.5677	17.0922	15.4811	16.6463	22.4134	24.0713	23.1833	10.7246	11.5351	11.1143	12.4655	11.517	9.519	12.2882	12.0384	10.4391	15.9797	13.426	13.1058	LHY1 [Source:UniProtKB/TrEMBL;Acc:A0A178W761]
AT1G01070		16.7829	15.0179	15.6482	16.5994	14.6955	17.6216	19.2226	16.8871	19.8236	20.8967	19.7158	22.2817	24.3741	24.8207	23.4346	22.7501	23.5247	21.1224	21.1349	24.5029	23.7738	24.7286	25.8776	24.6929	WAT1-related protein [Source:UniProtKB/TrEMBL;Acc:A0A178WFU3]
AT1G01080		3.56018	3.9274	3.71846	4.89492	3.54064	3.30785	4.24684	4.29765	3.95452	2.91878	3.53553	4.32458	4.72477	3.39892	3.66828	4.77796	4.09356	3.931	3.89766	4.05283	3.91741	4.59882	4.47362	5.04514	RNA-binding (RRM/RBD/RNP motifs) family protein [Source:UniProtKB/TrEMBL;Acc:F4HQH8]
AT1G01090	PDH-E1 ALPHA	157.401	172.266	166.22	144.656	157.138	166.134	113.364	106.889	99.6785	109.293	121.384	114.167	132.117	139.314	143.738	142.229	136.382	134.107	100.852	98.599	103.708	112.87	110.886	98.3892	Pyruvate dehydrogenase E1 component subunit alpha [Source:UniProtKB/TrEMBL;Acc:A0A178W8A7]
AT1G01100	RPP1A	124.178	116.356	147.038	177.086	149.851	143.573	165.056	183.483	184.226	137.076	133.106	149.424	137.449	124.272	132.151	153.45	132.876	126.745	118.894	130.631	122.156	130.589	170.132	126.722	60S acidic ribosomal protein P1-1 [Source:UniProtKB/Swiss-Prot;Acc:Q8LCW9]
AT1G01110	IQD18	2.61778	3.3512	4.71954	5.50848	5.43571	4.04288	3.7171	4.18295	4.20645	3.87654	3.68438	3.69885	4.04748	4.75526	4.70019	5.69387	4.60937	4.21191	3.52873	4.11431	4.80816	4.21071	6.1043	3.82597	IQ-domain 18 [Source:UniProtKB/TrEMBL;Acc:Q9MAM4]
AT1G01120	KCS1	104.568	110.431	98.0555	88.3924	96.1973	106.401	70.2234	63.2649	64.7407	75.937	83.2519	70.9283	72.9399	76.1935	80.466	73.124	77.7046	82.2976	67.4311	64.1846	64.1765	68.9934	53.2035	61.8216	3-ketoacyl-CoA synthase [Source:UniProtKB/TrEMBL;Acc:A0A178W124]
AT1G01130		4.10202	5.31046	3.1494	2.62756	2.80435	5.98575	2.86078	1.98448	4.0449	3.38432	4.18618	2.46835	2.30971	2.70191	3.38287	4.15169	2.57516	1.83205	2.67562	2.2847	2.34115	2.32613	2.96652	2.95061	CONTAINS InterPro DOMAIN/s: CBL-interacting protein kinase (InterPro:IPR020660), Calcium/calmodulin-dependent protein kinase-like (InterPro:IPR020636); BEST Arabidopsis thaliana protein match is: unknown protein (TAIR:AT5G47170.1); Has 176 Blast hit /.../76 proteins in 20 species: Archae - 0; Bacteria - 0; Metazoa - 0; Fungi - 0; Plants - 176; Viruses - 0; Other Eukaryotes - 0 (source: NCBI BLink…
AT1G01140	CIPK9	11.7984	12.9537	9.78979	6.45335	9.91283	7.12363	6.07715	6.25809	6.57061	8.52177	12.7772	9.42082	10.9907	10.6982	10.7595	8.01384	8.57232	9.64661	10.5916	8.33966	7.77311	10.1041	6.36691	11.1638	CBL-interacting protein kinase 9 [Source:TAIR;Acc:AT1G01140]
AT1G01150		0.05801	0.017815	0.078342	0.018302	0.053925	0.029408	0.041716	0.068969	0	0.01888	0	0.038689	0.060432	0.091609	0.018628	0.038729	0.037897	0.08591	0.116495	0.078276	0.072502	0	0.087082	0.078709	Homeodomain-like protein with RING/FYVE/PHD-type zinc finger domain-containing protein [Source:UniProtKB/TrEMBL;Acc:F4HQJ2]
AT1G01160	GIF2	26.6279	22.7952	26.4024	26.3019	27.2805	28.8898	30.6113	28.7944	30.3384	27.6127	26.9206	26.2548	27.4719	25.9424	26.8172	25.3541	26.8692	25.7804	25.1	25.7592	24.3407	26.8883	28.9937	26.72	GRF1-interacting factor 2 [Source:UniProtKB/TrEMBL;Acc:F4HQJ3]
AT1G01170		5.48048	5.11775	4.4356	5.87993	6.32764	6.83896	3.81384	2.7526	2.65396	4.50902	4.78875	5.28064	7.83009	6.27685	6.54046	6.0993	7.42996	5.80785	3.62434	2.47052	3.56569	5.86437	5.99448	6.76472	At1g01170 [Source:UniProtKB/TrEMBL;Acc:Q2HIQ2]
AT1G01180		27.9198	27.0022	22.4241	21.7376	23.371	26.2824	20.581	18.8609	17.6108	22.2665	24.3546	21.4077	23.9453	25.1833	24.7183	21.5119	26.001	22.9814	23.2854	20.6221	18.9494	22.8724	18.5361	23.3913	S-adenosyl-L-methionine-dependent methyltransferases superfamily protein [Source:UniProtKB/TrEMBL;Acc:F4HS78]
AT1G01183	MIR165A	0.548174	0.53503	0	0	0	0	0	0	0	0.092302	0	0	0	0.231501	0.288187	0.343261	0.250236	0	0	0	0.069423	0.0724	0.176574	0	MIR165/MIR165A; miRNA [Source:TAIR;Acc:AT1G01183]
AT1G01190	CYP78A8	43.4498	43.7458	39.9951	44.1154	34.7465	37.4295	17.9972	17.4832	17.1284	31.0666	31.403	32.2982	35.1254	31.3676	28.1924	24.0445	32.9624	27.1726	24.9324	25.6341	24.4958	27.6105	26.6751	26.4799	CYP78A8 [Source:UniProtKB/TrEMBL;Acc:A0A178WIC4]
AT1G01200	RABA3	5.99296	6.55907	5.07817	4.05345	4.49687	5.3992	5.44379	5.12107	4.79765	4.40894	4.36749	4.89795	3.59348	4.30707	3.88266	4.47815	4.40131	4.37648	3.41513	4.53853	2.99013	4.44306	4.73228	3.55559	RABA3 [Source:UniProtKB/TrEMBL;Acc:A0A178W3F7]
AT1G01210		9.05646	10.6618	9.8874	12.2926	12.3642	8.84044	13.2742	12.3424	15.5044	14.3656	11.7457	10.4674	7.49502	7.27367	7.32435	8.82963	8.55868	7.21629	10.6342	10.9185	9.20249	10.0097	9.3417	8.95374	DNA-directed RNA polymerase subunit [Source:UniProtKB/TrEMBL;Acc:Q9LNK0]
AT1G01220	FKGP	9.38326	9.61322	8.68175	9.96561	9.6441	9.08825	9.08094	8.29448	9.66961	8.81659	7.92722	8.52892	10.0228	9.83667	9.87031	10.2741	10.0277	9.15312	9.4731	8.72469	9.09158	8.77822	9.20858	8.58149	Bifunctional fucokinase/fucose pyrophosphorylase [Source:UniProtKB/Swiss-Prot;Acc:Q9LNJ9]
AT1G01225		5.51975	5.52601	4.2276	5.50643	4.9923	6.05516	5.19094	4.13675	4.6225	4.9157	4.42289	3.87611	3.73421	4.47382	3.81414	3.76498	4.05582	4.79516	2.39132	2.50739	3.61789	3.50003	3.95847	3.93276	At1g01225 [Source:UniProtKB/TrEMBL;Acc:Q29PY0]
AT1G01230		36.3275	40.6474	42.4914	37.8295	40.0753	38.9751	40.3244	42.195	40.4231	38.9454	36.9299	42.8185	38.3573	38.1303	36.3229	40.8633	38.8768	38.0868	40.503	37.4233	37.1047	39.5989	40.3749	41.3853	ORMDL family protein [Source:UniProtKB/TrEMBL;Acc:Q9C5I0]
AT1G01240		18.015	17.9695	19.414	20.9962	19.6331	21.8851	10.4918	9.8639	9.43521	10.5962	11.4439	12.583	22.3552	22.6326	22.0488	21.86	21.5571	24.2632	12.3477	12.4717	11.9568	13.604	13.5508	15.9509	At1g01240/F6F3_11 [Source:UniProtKB/TrEMBL;Acc:Q9LNJ7]
AT1G01250	ERF023	0	0	0	0	0	0	0	0	0	0	0	0	0	0	0	0	0	0	0	0	0	0	0	0	Ethylene-responsive transcription factor ERF023 [Source:UniProtKB/Swiss-Prot;Acc:Q1ECI2]
AT1G01260	BHLH13	10.2756	9.78334	11.0974	11.1721	11.5974	11.0637	13.5258	12.3499	13.2801	12.0144	11.8046	11.9196	11.2171	10.4505	11.5528	10.9582	10.677	11.207	12.8444	14.0037	12.1773	12.6071	12.8373	12.8362	Transcription factor bHLH13 [Source:UniProtKB/Swiss-Prot;Acc:Q9LNJ5]
AT1G01270		0	0	0	0	0	0	0	0	0	0	0	0	0	0	0	0	0	0	0	0.102202	0	0	0	0	pre-tRNA [Source:TAIR;Acc:AT1G01270]
AT1G01280	CYP703A2	0	0	0	0	0	0	0	0	0	0	0	0	0	0	0	0	0	0	0	0	0	0	0	0	CYP703A2 [Source:UniProtKB/TrEMBL;Acc:A0A178WMS1]
AT1G01290	CNX3	9.01711	8.33517	7.77067	9.07103	8.90746	9.4677	10.8569	11.9384	12.1812	9.96327	10.6663	11.4912	10.17	10.0025	8.32652	9.98189	8.97499	9.96512	9.60134	12.1332	11.5421	11.6585	11.9442	12.4762	Cyclic pyranopterin monophosphate synthase, mitochondrial [Source:UniProtKB/Swiss-Prot;Acc:Q39056]
AT1G01300	APF2	32.2027	30.7257	32.9367	34.8037	32.7161	34.273	29.3139	30.69	32.2196	24.4732	24.1679	29.2022	31.1072	27.5761	27.9536	32.234	28.6802	28.7853	23.6448	26.1816	25.4339	25.1412	32.7293	24.9287	Aspartyl protease family protein 2 [Source:UniProtKB/Swiss-Prot;Acc:Q9LNJ3]
AT1G01305		0	0	0	0	0	0	0	0.05098	0	0.127492	0	0	0	0	0.055867	0	0	0	0	0	0	0	0	0	Putative uncharacterized protein [Source:UniProtKB/TrEMBL;Acc:Q1G401]
AT1G01310		0.034542	0.055216	0	0.190579	0.116656	0.082987	0.12576	0.058106	0.082286	0.076728	0.194579	0.213464	0.107567	0.136228	0.103217	0.036458	0.248769	0.034528	0.154416	0.059418	0.188359	0.270356	0.12885	0.086298	At1g01310 [Source:UniProtKB/TrEMBL;Acc:Q6ID87]
AT1G01320		3.78237	3.43651	3.94089	3.43191	3.68515	3.7022	3.65097	2.75382	3.75624	3.43108	3.35701	3.54561	3.70782	3.6811	3.44751	3.50059	3.63329	3.69287	3.44076	3.61312	3.25664	3.19801	3.51608	3.56075	Tetratricopeptide repeat (TPR)-like superfamily protein [Source:UniProtKB/TrEMBL;Acc:F4HS99]
AT1G01340	CNGC10	12.3484	13.2096	11.3336	12.525	11.3533	12.1699	16.6757	15.1006	14.761	19.4278	21.0076	18.3787	10.7733	11.4665	10.5907	10.2227	11.6516	10.8452	18.0313	16.6817	17.608	17.0384	13.6378	16.499	Probable cyclic nucleotide-gated ion channel 10 [Source:UniProtKB/Swiss-Prot;Acc:Q9LNJ0]
AT1G01350		18.4051	18.1746	17.9996	18.4038	18.1189	17.4691	19.3717	21.0577	18.9088	20.5137	18.4795	19.6956	17.6622	17.9774	17.5475	18.1342	16.6475	18.063	20.6696	20.1371	19.0212	21.1208	19.5275	19.8149	Zinc finger CCCH domain-containing protein 1 [Source:UniProtKB/Swiss-Prot;Acc:Q8GX84]
AT1G01355		0	0	0	0	0	0	0	0.131524	0.093711	0	0	0.085384	0	0	0	0	0	0	0.036005	0	0	0	0.045658	0	Putative endonuclease or glycosyl hydrolase [Source:UniProtKB/TrEMBL;Acc:F4HSA3]
AT1G01360	PYL9	27.8142	26.2333	27.1354	28.2942	27.9324	26.345	19.0599	21.3502	17.9868	25.3738	25.6234	23.4012	27.2027	28.2943	28.608	28.4354	25.1892	27.1308	20.8648	23.8603	22.3765	24.4162	22.4506	23.5142	RCAR1 [Source:UniProtKB/TrEMBL;Acc:A0A178W4H4]
AT1G01370	HTR12	3.01228	3.48058	4.05702	4.0659	4.12742	3.4394	4.77107	4.54159	2.91435	3.72359	4.19001	3.62881	4.49762	3.67427	4.1943	4.6667	4.172	3.69458	3.31345	3.70931	3.2772	3.82609	4.39662	2.96575	Histone H3-like centromeric protein HTR12 [Source:UniProtKB/Swiss-Prot;Acc:Q8RVQ9]
AT1G01380	ETC1	2.05916	2.47195	3.44553	2.73371	3.30257	2.52105	4.61286	6.00072	4.76139	7.25299	4.60754	4.92058	1.67756	2.24601	2.05331	3.66184	2.35299	1.70461	5.72698	5.15177	4.46484	6.02696	6.82335	4.52205	MYB-like transcription factor ETC1 [Source:UniProtKB/Swiss-Prot;Acc:Q9LNI5]
AT1G01390		0	0	0.021067	0	0.040385	0.094608	0.181257	0.018162	0.057339	0.092656	0.032062	0.082439	0	0.015992	0.040621	0	0.0111	0	0.01867	0.084815	0.037699	0.063327	0.105465	0.173458	UDP-Glycosyltransferase superfamily protein [Source:TAIR;Acc:AT1G01390]
AT1G01400		0	0	0	0	0	0	0	0	0	0	0	0	0	0	0	0	0	0	0	0	0	0	0.027486	0.029454	F6F3.20 protein [Source:UniProtKB/TrEMBL;Acc:Q9LNI3]
AT1G01410	APUM22	0	0	0	0	0	0	0	0	0	0	0	0	0	0	0	0	0	0	0	0	0	0	0	0	Putative pumilio homolog 22 [Source:UniProtKB/Swiss-Prot;Acc:Q9LNI2]
AT1G01420	UGT72B3	3.41689	2.93317	2.44912	3.72824	3.1015	2.71808	6.98842	7.29981	5.53759	6.72249	7.91219	8.4893	2.45408	2.68243	2.57739	2.50787	2.67298	2.40051	5.56023	6.49193	5.37719	6.45407	5.93558	7.72178	UDP-glucosyl transferase 72B3 [Source:TAIR;Acc:AT1G01420]
AT1G01430	TBL25	22.1513	22.7922	21.0552	23.3624	22.831	24.4075	16.3047	16.1222	15.3648	14.6063	16.488	16.0694	21.6553	20.8015	18.6702	22.5976	21.2481	22.5334	14.4332	14.7416	14.5285	17.562	16.9195	19.3353	Mannan O-acetyltransferase 3 [Source:UniProtKB/TrEMBL;Acc:A0A346P850]
AT1G01440		16.5659	15.7203	13.7585	16.7493	15.2673	15.8824	10.2021	9.70863	10.6972	11.8152	12.1401	11.9755	15.9155	17.624	17.7836	17.6394	18.2075	16.169	12.4524	11.6749	12.5292	13.808	12.2297	12.6786	At1g01440 [Source:UniProtKB/TrEMBL;Acc:Q6NQ63]
AT1G01448		4.49469	4.80174	4.40582	5.38506	4.87992	5.66162	3.5921	2.6464	2.93665	3.50429	3.54583	3.46343	5.12287	5.31905	5.5291	5.77312	5.9366	6.10723	3.83765	3.92734	3.90044	4.7595	4.329	4.42592	other RNA [Source:TAIR;Acc:AT1G01448]
AT1G01450		1.30909	1.52917	1.22431	1.02392	1.80525	1.62008	1.34946	0.682028	0.848472	1.17215	0.927092	1.5127	1.61978	1.59088	1.81293	1.73867	1.89694	1.47427	0.95557	0.80724	1.1788	1.70526	1.67401	1.18606	Protein kinase superfamily protein [Source:UniProtKB/TrEMBL;Acc:F4HSB4]
AT1G01453		4.17148	2.40563	2.57253	1.87522	3.50657	2.60795	2.66923	2.58164	2.83779	1.86567	2.0907	1.09263	1.16292	1.50986	1.56968	1.84969	1.89923	2.60285	1.89619	1.06	2.21913	1.86543	0.970334	1.23328	unknown protein; FUNCTIONS IN: molecular_function unknown; INVOLVED IN: biological_process unknown; LOCATED IN: cellular_component unknown; BEST Arabidopsis thaliana protein match is: unknown protein (TAIR:AT4G01110.1); Ha. [Source:TAIR;Acc:AT1G01453]
AT1G01460	PIP5K10	0	0.034874	0.021839	0	0.042387	0	0.042487	0	0.109921	0.052683	0.054514	0	0	0	0.023519	0.072367	0	0.046465	0.021691	0.039065	0	0.036849	0	0	Phosphatidylinositol 4-phosphate 5-kinase 10 [Source:UniProtKB/Swiss-Prot;Acc:Q9LMN1]
AT1G01470	LEA14	118.995	103.267	114.041	87.724	89.2841	102.408	143.29	150.091	143.569	120.255	134.145	147.456	116.106	98.2354	96.0198	85.898	92.5612	100.967	143.418	133.988	121.239	113.69	123.715	157.402	LSR3 [Source:UniProtKB/TrEMBL;Acc:A0A178W160]
AT1G01480	ACS2	6.4239	6.08993	6.09049	3.74448	4.77662	4.86784	3.67819	3.55859	3.16697	2.73466	2.20124	2.96947	2.92044	3.67962	3.36333	3.87336	3.522	4.26852	3.94148	3.58202	3.34064	2.77189	2.63439	3.41926	1-aminocyclopropane-1-carboxylate synthase 2 [Source:UniProtKB/Swiss-Prot;Acc:Q06402]
AT1G01490		69.2264	70.1225	69.2182	64.7021	60.7987	75.1437	109.044	113.407	27.6341	28.231	96.4337	102.421	62.7736	63.8967	59.5286	62.389	59.9594	59.8703	101.672	94.7205	83.4874	101.808	89.7945	91.8034	Heavy metal transport/detoxification superfamily protein [Source:TAIR;Acc:AT1G01490]
AT1G01500		10.2297	8.73359	8.12665	6.3982	6.974	9.10892	14.5893	13.257	12.1616	10.4749	12.038	11.0759	7.86661	9.59847	10.1306	8.25824	8.00343	8.62297	14.2783	12.5402	12.6588	12.6594	10.8292	12.1931	Uncharacterized protein At1g01500 [Source:UniProtKB/Swiss-Prot;Acc:Q8GUH2]
AT1G01510	AN	24.6065	23.9044	26.6026	29.8626	29.4568	28.8841	25.9627	23.9737	28.0621	26.2584	25.8855	24.4063	27.1623	26.4773	27.8799	28.6915	26.9894	27.1688	22.3223	27.0508	23.4658	24.3941	28.8981	24.2918	C-terminal binding protein AN [Source:UniProtKB/Swiss-Prot;Acc:O23702]
AT1G01520		0.039894	0.159551	0.265733	0.151571	0.03001	0.164036	0.035344	0.134773	0	0.044342	0	0.242326	0.095539	0.117838	0.340281	0.079841	0.028301	0	0	0.060577	0	0.158912	0.063623	0.085375	ASG4 [Source:UniProtKB/TrEMBL;Acc:A0A384LJW3]
AT1G01530	AGL28	0	0	0	0	0	0	0.082035	0	0	0	0.041033	0	0	0	0	0	0	0	0	0	0.03942	0.034152	0	0.044848	AGL28 [Source:UniProtKB/TrEMBL;Acc:A0A178WE04]
AT1G01540		26.4141	23.5344	23.9169	24.0787	26.6767	26.2605	20.1825	20.0474	21.0039	21.2944	19.5562	21.8447	29.0875	25.8773	26.9578	26.7892	27.5712	26.0538	21.4802	21.2314	21.7722	20.6632	24.6308	21.8323	Probable serine/threonine-protein kinase At1g01540 [Source:UniProtKB/Swiss-Prot;Acc:Q3EDL4]
AT1G01550	BPS1	131.048	137.21	132.866	122.456	120.421	124.488	131.871	140.198	131.816	122.91	128.071	129.369	118.462	125.42	121.468	117.86	131.175	124.462	140.632	134.449	130.646	136.956	119.918	134.879	Protein BPS1, chloroplastic [Source:UniProtKB/Swiss-Prot;Acc:Q9LMM6]
AT1G01560	MPK11	0.358821	0.705276	0.641553	0.411735	0.416122	0.588758	1.80241	1.3045	1.87552	0.865481	0.65299	1.04151	0.526565	0.438496	0.45965	0.388097	0.275344	0.663961	1.68394	1.57259	1.41124	0.528117	0.869376	0.915692	Mitogen-activated protein kinase 11 [Source:UniProtKB/Swiss-Prot;Acc:Q9LMM5]
AT1G01570		5.9039	5.0141	4.8624	4.3361	3.84429	4.72508	1.87991	1.70971	1.63543	1.85461	2.49849	2.00771	3.31372	3.715	2.9442	2.87862	3.11178	4.13204	2.02658	2.21922	1.95065	1.98848	1.82391	1.59904	F22L4.11 protein [Source:UniProtKB/TrEMBL;Acc:Q9LMM4]
AT1G01580	FRO2	2.73473	2.75376	2.69437	12.936	10.6042	8.18669	0.138627	0.216386	0.136405	4.46167	5.87972	2.13247	2.39962	2.0777	2.56132	7.4619	8.58633	12.6923	0.188393	0.425355	0.465977	12.8663	3.68966	6.603	ferric reduction oxidase 2 [Source:TAIR;Acc:AT1G01580]
AT1G01590	FRO1	0.017035	0	0	0	0	0	0	0	0	0	0	0	0	0.063524	0.016254	0.016841	0.013476	0	0	0	0.017449	0	0	0	Probable ferric reduction oxidase 1 [Source:UniProtKB/Swiss-Prot;Acc:Q9LMM2]
AT1G01600	CYP86A4	10.0684	10.5222	10.9118	7.73534	9.71176	10.723	8.64514	10.5699	10.5323	8.89973	8.18343	7.22923	6.37835	6.63509	7.30309	8.39689	7.73031	8.37698	11.0104	7.31277	8.09643	10.0814	7.33713	6.8603	Cytochrome P450 86A4 [Source:UniProtKB/Swiss-Prot;Acc:Q9LMM1]
AT1G01610	GPAT4	102.963	114.435	94.4199	72.5848	80.0933	100.231	61.2514	56.2052	51.0432	61.8161	68.4362	58.4824	59.5525	64.2598	67.3459	59.6432	66.1987	73.5344	57.0011	44.7883	47.479	63.1064	42.6754	48.3713	GPAT4 [Source:UniProtKB/TrEMBL;Acc:A0A178W9F8]
AT1G01620	PIP1-3	669.479	733.28	623.646	658.994	650.639	797.041	338.812	308.798	327.401	340.375	386.079	379.426	737.169	698.79	682.206	724.908	716.592	715.914	277.828	283.424	320.705	388.969	382.723	365.045	TMP-B [Source:UniProtKB/TrEMBL;Acc:A0A178WIA6]
AT1G01630		65.7521	64.4766	61.5413	59.9898	62.7874	68.4489	76.9668	71.675	73.6775	63.5682	61.1184	73.5364	58.8098	63.2228	62.8462	57.5781	58.6324	59.7094	62.5555	60.8231	63.4222	60.8133	58.8134	64.268	Polyphosphoinositide binding protein, putative [Source:UniProtKB/TrEMBL;Acc:Q9LQ96]
AT1G01640		13.4262	16.2905	12.8104	16.0641	16.2776	18.1725	14.5079	13.1414	14.2887	15.0306	6.14246	16.1227	18.5345	16.8589	17.9812	18.6636	18.5594	8.96045	15.8757	15.9596	16.5923	14.5096	18.5847	15.9619	BTB/POZ domain-containing protein At1g01640 [Source:UniProtKB/Swiss-Prot;Acc:Q9LQ95]
AT1G01650	SPPL4	29.4761	27.0697	27.8831	26.0016	28.1882	24.3409	15.6899	14.3919	14.9137	13.7058	13.2239	13.1725	29.5753	26.209	28.1139	28.0638	24.9639	29.8222	15.1151	14.3144	14.5099	13.2534	15.0806	16.4046	Signal peptide peptidase-like 4 [Source:UniProtKB/Swiss-Prot;Acc:Q0WMJ8]
AT1G01660		1.98987	2.20461	2.14253	1.69541	2.33657	1.69327	0.649766	1.05952	1.33651	0.788949	1.40728	0.727888	1.58189	1.37668	1.51736	1.93722	1.39981	2.18142	1.02471	0.645261	0.876041	0.728023	0.609328	1.16933	RING/U-box superfamily protein [Source:TAIR;Acc:AT1G01660]
AT1G01670	PUB56	0.820563	0.97493	1.37017	1.93093	1.5392	0.810194	0.893515	1.14244	1.06122	0.919095	0.698613	1.11135	1.12526	1.69652	1.34033	1.26666	0.813464	1.34234	1.06595	0.86459	0.817934	0.977644	0.566757	0.716176	U-box domain-containing protein 56 [Source:UniProtKB/Swiss-Prot;Acc:Q8GXQ7]
AT1G01680	PUB54	0.345362	0.107234	0	0.042145	0.095133	0.179648	1.41563	1.26141	1.75033	0.334207	0.844137	0.320078	0.145529	0	0.071191	0	0	0.034957	1.46414	2.66653	1.5548	1.17203	1.0852	0.759138	U-box domain-containing protein 54 [Source:UniProtKB/Swiss-Prot;Acc:Q9LQ92]
AT1G01690	ATPRD3	3.13695	2.61053	3.03729	2.71488	2.82012	3.18615	2.92199	2.94984	2.96114	2.59327	2.76843	2.83785	3.60326	3.44173	3.93511	3.38015	3.29177	3.33266	2.76484	2.66173	2.83245	2.92772	3.32886	3.37716	Putative recombination initiation defects 3 [Source:UniProtKB/TrEMBL;Acc:F4HU48]
AT1G01695		0.055345	0.205959	0.441332	0.413482	0.055829	0.231282	0.037573	0.340234	0.148422	0.292571	0.121387	0.187183	0.125209	0.42112	0.473476	0.277312	0.211113	0.154198	0.268183	0.062095	0.464652	0.470123	0.457733	0.315409	TRM33 [Source:UniProtKB/TrEMBL;Acc:A0A178WAP9]
AT1G01700	ATROPGEF2	0.535832	0.892667	0.764812	0.48502	0.285674	0.749631	0.512071	0.613159	0.84567	1.13793	0.57117	0.840449	0.479195	0.750149	0.747613	0.566322	0.523331	0.563466	0.690471	0.645108	0.649948	0.986618	1.14979	0.884474	RHO guanyl-nucleotide exchange factor 2 [Source:TAIR;Acc:AT1G01700]
AT1G01710		14.8284	14.4168	13.9388	13.4229	12.2005	15.2852	18.8686	18.9616	17.6814	15.4995	16.5976	16.7652	13.674	13.7001	14.0032	14.0386	13.5198	12.6924	17.0875	17.5535	15.7875	16.1321	16.2176	16.4329	Acyl-CoA thioesterase II [Source:UniProtKB/TrEMBL;Acc:F4HU51]
AT1G01720	NAC002	65.266	60.0265	67.301	48.6311	54.1297	66.6918	71.7645	75.1446	76.6502	57.3026	62.5811	66.3725	52.7248	54.114	56.5594	45.537	49.9592	50.3771	58.8083	59.8626	59.2202	54.2541	54.5464	58.1693	NAC domain-containing protein 2 [Source:UniProtKB/Swiss-Prot;Acc:Q39013]
AT1G01725		11.074	14.1246	10.2151	12.5068	11.0844	14.3483	18.3644	17.2562	14.5527	17.8668	13.4179	15.5575	13.9105	14.0919	12.9684	11.5811	13.6549	12.4694	16.7694	12.0881	12.2247	18.4766	13.2315	17.2183	Adenylosuccinate synthetase [Source:UniProtKB/TrEMBL;Acc:Q9LQ84]
AT1G01730		34.8617	33.4073	31.849	32.0157	27.8662	33.6877	42.1238	45.8689	41.703	38.8572	38.123	37.627	31.4127	32.3085	34.0416	26.6567	34.5226	26.9036	39.6395	36.6695	37.2357	41.2796	35.5035	38.1603	T1N6.14 protein [Source:UniProtKB/TrEMBL;Acc:Q9LQ83]
AT1G01740	BSK4	2.56607	2.75002	2.4169	2.82566	2.11395	2.97995	3.7937	3.33205	4.01839	3.41418	3.58596	4.61901	2.9143	3.64295	2.69738	3.38984	2.76521	2.76003	3.95842	4.04177	3.71319	4.42797	4.0283	3.77243	Serine/threonine-protein kinase BSK4 [Source:UniProtKB/Swiss-Prot;Acc:F4HU55]
AT1G01750	ADF11	44.7518	41.4098	47.462	35.2685	47.9151	37.6829	17.0975	20.6699	20.1863	24.7608	24.2737	13.4878	34.4006	33.868	35.7249	44.987	38.1155	42.0089	18.7632	15.8782	20.5468	25.4801	19.0785	21.0473	actin depolymerizing factor 11 [Source:TAIR;Acc:AT1G01750]
AT1G01760		2.33214	2.22651	2.76242	2.92917	2.62128	3.06088	2.47256	2.08813	2.29374	2.09126	2.74006	2.53794	2.65591	2.61538	2.73305	3.53282	2.80375	2.70754	1.93891	1.83387	2.26294	2.24248	2.59445	2.23529	TAD1 [Source:UniProtKB/TrEMBL;Acc:A0A178W782]
AT1G01770		15.606	14.2053	14.9558	15.2543	15.3435	16.0203	16.4343	15.8122	15.0977	16.9842	16.167	16.2872	15.1723	16.6103	14.2495	15.5489	16.0218	14.5884	16.123	16.0042	16.9587	18.401	16.2063	17.4618	Propionyl-CoA carboxylase [Source:UniProtKB/TrEMBL;Acc:Q8GZ85]
AT1G01780	PLIM2B	15.606	14.2053	14.9558	15.2543	15.3435	16.0203	16.4343	15.8122	15.0977	16.9842	16.167	16.2872	15.1723	16.6103	14.2495	15.5489	16.0218	14.5884	16.123	16.0042	16.9587	18.401	16.2063	17.4618	LIM domain-containing protein PLIM2b [Source:UniProtKB/Swiss-Prot;Acc:Q1ECF5]
AT1G01790	KEA1	6.15057	6.84558	6.36823	7.52513	7.25649	6.87466	4.99955	4.2966	4.7704	5.76306	5.96734	5.26114	6.79601	6.55968	6.74143	6.71737	6.80187	6.5896	4.69692	5.15891	4.73473	4.80034	5.94554	5.12305	K(+) efflux antiporter 1, chloroplastic [Source:UniProtKB/Swiss-Prot;Acc:Q9ZTZ7]
AT1G01800		48.7865	51.6893	50.1518	52.6256	48.3244	49.9936	63.0108	62.4289	62.5048	57.2218	57.6821	60.3073	56.2976	55.2322	53.0103	52.5192	52.2012	55.4975	60.8425	64.4894	58.733	58.4485	63.5823	60.3936	AT1G01800 protein [Source:UniProtKB/TrEMBL;Acc:Q94K30]
AT1G01810		1.01436	0.482231	1.32732	0.706708	0.602463	0.699856	1.95	1.63473	1.57887	2.02329	1.13303	1.68761	0.925797	1.32557	1.06775	1.00596	0.705586	0.627166	1.47111	0.960285	1.44785	1.08783	1.7742	1.32843	T1N6.23 [Source:UniProtKB/TrEMBL;Acc:Q9LQ74]
AT1G01820	PEX11C	37.612	38.7528	39.8374	37.9435	36.8189	40.7938	54.3782	51.7979	51.4103	55.4197	53.9336	51.0998	45.7491	51.8764	48.3437	44.355	45.7336	47.5425	66.2583	62.7589	63.5067	63.3555	56.726	59.6568	Peroxisomal membrane protein 11C [Source:UniProtKB/Swiss-Prot;Acc:Q9LQ73]
AT1G01830		9.63961	8.69303	8.94105	8.27665	8.85521	9.19106	2.54157	6.45512	6.36443	5.86678	6.55152	6.23515	10.1878	8.88449	3.68135	9.45764	9.75866	9.47359	7.01672	6.42958	7.32786	6.82464	7.33473	8.00213	ARM repeat superfamily protein [Source:UniProtKB/TrEMBL;Acc:Q93YW3]
AT1G01840		1.56269	1.65558	0.651972	1.12754	1.71047	1.51293	0.990527	1.26647	1.23848	0.702222	0.933264	0.93395	0.945077	1.10847	1.26186	1.35197	1.22704	1.10499	1.22751	1.24395	0.74128	1.06019	1.16749	1.28745	AP2-like ethylene-responsive transcription factor SNZ [Source:UniProtKB/TrEMBL;Acc:Q9LQ71]
AT1G01860	PFC1	3.32219	3.96517	3.37182	3.69505	3.43351	4.06929	3.10342	3.15397	3.45582	3.05182	2.88964	3.31166	3.43114	4.05726	3.74898	3.41052	3.37965	3.28454	2.67935	3.34461	2.68209	3.52249	3.38775	2.91946	rRNA adenine N(6)-methyltransferase [Source:UniProtKB/TrEMBL;Acc:A0A178WMV6]
AT1G01870		0	0	0	0	0	0	0	0	0	0	0	0	0	0	0	0	0	0	0	0	0	0	0	0	pre-tRNA [Source:TAIR;Acc:AT1G01870]
AT1G01880	GEN1	0.826733	0.855245	0.615812	1.1905	0.601077	0.564314	0.594138	0.874961	0.7524	0.815358	0.626115	0.541906	0.824484	0.80801	1.01567	0.79013	0.823439	0.708368	0.551858	0.651462	1.08924	1.30479	0.999756	0.585294	Flap endonuclease GEN-like 1 [Source:UniProtKB/Swiss-Prot;Acc:Q9LPD2]
AT1G01890		0	0	0	0	0	0	0	0	0	0	0	0	0	0	0	0	0	0	0	0	0	0	0	0	pre-tRNA [Source:TAIR;Acc:AT1G01890]
AT1G01900	SBTI1.1	4.885	5.34145	4.32221	4.23683	3.54051	4.39293	2.23511	2.94193	2.8839	2.6139	2.55248	3.10974	3.37659	3.08365	3.59062	2.62182	3.53875	3.41307	2.37493	1.774	1.77788	1.829	2.1683	2.00218	SBTI1.1 [Source:UniProtKB/TrEMBL;Acc:A0A178W900]
AT1G01910		34.9077	30.752	36.0165	36.1597	35.137	34.3123	33.1794	32.8278	33.1606	31.6812	31.2576	31.2126	35.7397	36.56	35.482	34.7914	33.4055	34.1238	32.9056	31.0456	31.3639	31.7402	35.4008	29.7215	ATPase [Source:UniProtKB/TrEMBL;Acc:A0A178WPT5]
AT1G01920		8.1052	8.62498	9.45381	10.1848	10.3264	8.66542	8.65837	9.41646	9.04413	9.43927	7.8622	7.51269	10.2179	9.76607	10.449	11.5489	9.84793	9.04376	7.5525	10.0002	10.2573	9.34981	11.388	8.39313	SET domain-containing protein [Source:UniProtKB/TrEMBL;Acc:F4HU79]
AT1G01930		9.76422	9.86577	9.39934	9.21108	9.43994	9.75575	10.7458	10.0098	10.583	8.83019	8.9401	10.4818	9.20708	9.34676	10.0887	8.54616	8.60709	8.76861	8.8149	9.50948	9.83647	10.0983	8.96727	9.44181	F22M8.6 protein [Source:UniProtKB/TrEMBL;Acc:Q9LPC8]
AT1G01940	CYP18-1	14.9114	15.2781	15.9559	19.3464	17.7427	14.4255	20.3386	17.8917	16.8781	20.6047	15.7363	20.9871	14.8923	15.4175	18.2629	17.4912	15.197	13.504	18.7252	18.5005	17.2224	20.9907	21.2367	17.7898	Peptidyl-prolyl cis-trans isomerase CYP18-1 [Source:UniProtKB/Swiss-Prot;Acc:Q9LPC7]
AT1G01950	ARK2	11.5269	11.0239	11.004	9.81301	10.1589	10.1695	11.7253	11.1065	11.4793	12.3796	11.4786	11.1509	9.53491	9.73634	10.5254	10.3783	10.29	9.98181	11.5252	11.6335	11.5799	11.1276	11.6993	10.9422	Kinesin-like protein [Source:UniProtKB/TrEMBL;Acc:F4HU83]
AT1G01960	BIG3	28.9769	27.615	28.0677	31.48	31.1635	27.0182	26.0699	22.9334	30.268	29.178	28.9478	30.3227	32.4936	31.9828	33.886	34.0085	31.4666	32.3948	29.4912	31.0742	31.6486	29.4439	33.7426	28.6342	Brefeldin A-inhibited guanine nucleotide-exchange protein 3 [Source:UniProtKB/Swiss-Prot;Acc:Q9LPC5]
AT1G01970		3.08142	3.27869	3.17135	2.97175	3.09387	3.41325	2.941	2.7622	2.72332	3.63769	2.89787	3.50145	3.48534	2.61994	3.26798	3.19809	3.58019	2.96439	2.56416	3.22492	2.89524	3.03402	3.52149	3.14116	Pentatricopeptide repeat-containing protein At1g01970 [Source:UniProtKB/Swiss-Prot;Acc:Q9LPC4]
AT1G01980	SEC1A	0	0	0	0	0	0	0.003431	0	0.11859	0	0	0	0.019206	0	0	0	0	0	0	0	0	0.014635	0	0	Berberine bridge enzyme-like 1 [Source:UniProtKB/Swiss-Prot;Acc:Q9LPC3]
AT1G01990		13.3436	13.3155	12.0375	15.5353	12.6686	14.6821	13.0432	13.1739	13.8854	12.8505	14.4507	13.9324	12.7838	13.0968	12.2852	12.0651	14.3615	13.3557	14.0645	12.4214	11.0892	13.0863	14.5849	14.0396	At1g01990 [Source:UniProtKB/TrEMBL;Acc:Q9LPC2]
AT1G02000	GAE2	19.5417	19.6851	17.166	16.2084	17.9218	18.663	14.6889	15.8216	14.6104	14.7335	15.1798	13.5645	16.9973	16.4116	16.8558	15.3745	16.1358	15.1901	13.355	12.6262	14.056	12.76	12.1986	13.9576	UDP-glucuronate 4-epimerase 2 [Source:UniProtKB/Swiss-Prot;Acc:Q9LPC1]
AT1G02010	SEC1A	3.23198	3.71767	3.52317	4.01832	3.00786	3.65149	3.123	2.86727	3.25405	3.02474	3.23918	3.44005	4.06354	4.06971	3.41661	4.53865	3.35446	4.01242	3.11028	3.6867	3.31142	3.48915	3.57585	3.8159	secretory 1A [Source:TAIR;Acc:AT1G02010]
AT1G02020		6.09287	5.82121	5.5801	4.84309	4.43617	5.55835	4.60067	5.11253	5.48833	4.22308	5.30022	4.12028	4.82995	5.837	6.46727	4.95768	5.50309	5.32651	5.34339	5.67749	5.26676	4.89116	4.38738	4.98409	Nitroreductase family protein [Source:UniProtKB/TrEMBL;Acc:O23673]
AT1G02030	ZAT1	2.1554	2.01514	1.09782	1.22036	1.4454	1.71918	0.878195	0.548154	0.672652	0.491908	0.579639	0.40343	1.07597	0.875904	0.922844	0.986175	1.06377	1.09789	0.442207	0.482164	0.727666	0.728358	0.588456	0.871152	Zinc finger protein ZAT1 [Source:UniProtKB/Swiss-Prot;Acc:Q39092]
AT1G02040		0.158596	0.019748	0.078259	0.22076	0.135085	0.094825	0.011845	0.180245	0.165271	0.027899	0.069548	0.013458	0.059817	0.045152	0.137318	0.109598	0.057323	0.099645	0.09008	0	0.052137	0.138232	0.124293	0.024905	At1g02040 [Source:UniProtKB/TrEMBL;Acc:Q3EDL3]
AT1G02050	PKSA	3.79749	3.78001	4.72918	5.3852	6.33605	4.60651	5.55639	4.28381	5.87418	4.37087	4.68937	5.00376	5.82873	5.52509	5.60682	6.77434	6.57926	4.69961	5.30577	5.62712	4.78249	5.75671	7.25783	5.66836	Type III polyketide synthase A [Source:UniProtKB/Swiss-Prot;Acc:O23674]
AT1G02060		2.80271	3.10928	2.88012	4.1592	3.68641	3.74382	3.72755	2.93223	3.99446	4.48281	3.29164	3.30256	4.02137	3.85026	3.90652	5.432	4.4436	4.39869	3.6975	4.58887	4.21718	4.4081	4.82599	3.71501	Pentatricopeptide repeat-containing protein At1g02060, chloroplastic [Source:UniProtKB/Swiss-Prot;Acc:O81908]
AT1G02065	SPL8	0	0	0	0	0	0	0	0	0	0	0	0	0	0	0	0	0	0	0	0	0	0	0	0	Squamosa promoter-binding-like protein 8 [Source:UniProtKB/Swiss-Prot;Acc:Q8GXL3]
AT1G02070		0.113338	0.131157	0.059236	0.401163	0.179261	0	0.473063	0.424307	0.478313	0.125379	0.062031	0.397699	0	0.128938	0.209267	0.342825	0.106019	0.183191	0.530316	0.258467	0.168652	0.422107	0.145027	0.213634	At1g02070 [Source:UniProtKB/TrEMBL;Acc:Q0IGM8]
AT1G02080		29.1852	30.269	29.7944	32.5684	30.5379	28.2719	26.387	22.1139	30.2953	28.3176	28.2245	27.3574	32.2015	33.4132	31.9987	33.2919	32.3015	31.9012	30.6881	30.6049	31.3126	28.9908	30.0529	28.4923	Transcription regulator [Source:UniProtKB/TrEMBL;Acc:F4HVV6]
AT1G02090	CSN7	27.0557	23.6238	25.1058	24.8567	25.9251	23.7089	27.1806	31.1645	25.3885	28.27	24.7326	26.6205	23.4936	23.4124	21.9268	25.154	24.1319	22.0657	24.1189	24.4048	23.9165	25.8888	28.0685	26.2077	COP9 signalosome complex subunit 7 [Source:UniProtKB/Swiss-Prot;Acc:Q94JU3]
AT1G02100	LCMT1	30.8739	28.9609	30.4988	31.6212	32.1261	34.4525	33.4833	32.9482	29.5527	37.0421	34.97	34.5865	32.8526	33.6838	35.1043	33.5632	33.483	35.1308	34.494	36.3978	34.3304	37.5577	36.1091	35.1033	Leucine carboxyl methyltransferase 1 homolog [Source:UniProtKB/Swiss-Prot;Acc:Q8VY08]
AT1G02110		9.96245	8.84355	10.2492	10.2381	10.4491	10.6249	8.72497	8.88934	9.13386	8.96429	8.155	10.4006	10.2709	10.8326	11.854	11.899	10.5622	10.1034	7.58246	9.55564	9.17375	9.47048	11.8526	9.02637	BZIP domain class transcription factor (DUF630 and DUF632) [Source:UniProtKB/TrEMBL;Acc:Q56W45]
AT1G02120	VAD1	39.9441	39.6771	37.9449	36.6466	38.2802	40.4948	43.7353	39.5748	43.5828	48.5739	47.5565	44.008	39.5425	41.984	41.6843	36.4921	38.6662	37.8795	47.1807	46.9235	42.4503	47.462	43.6702	45.0922	Protein VASCULAR ASSOCIATED DEATH 1, chloroplastic [Source:UniProtKB/Swiss-Prot;Acc:F4HVW5]
AT1G02130	RABD2A	46.5987	46.7039	49.7071	49.3074	50.257	50.1753	54.9374	48.9963	46.6218	51.2747	49.2708	51.8207	46.4612	53.0475	49.5124	49.2547	48.9874	47.7436	49.0209	46.0529	45.5341	47.669	47.5981	46.3635	Ras-related protein RABD2a [Source:UniProtKB/Swiss-Prot;Acc:P28188]
AT1G02140	MEE63	129.219	124.466	133.101	130.455	129.502	143.827	149.392	147.752	134.226	136.75	135.29	144.84	135.754	128.581	130.406	126.378	125.321	126.635	134.175	134.964	126.551	138.017	144.671	129.356	MEE63 [Source:UniProtKB/TrEMBL;Acc:A0A178WA48]
AT1G02145	ALG12	11.7533	12.449	10.7125	14.6616	12.2914	13.6024	14.0546	11.7804	13.3612	13.1218	12.8929	13.6408	14.1497	13.6493	11.2563	13.1514	12.6761	11.9852	11.6888	13.4446	13.2587	14.9519	14.2272	13.5076	Dol-P-Man:Man(7)GlcNAc(2)-PP-Dol alpha-1,6-mannosyltransferase [Source:UniProtKB/Swiss-Prot;Acc:A8MR93]
AT1G02150		13.3186	13.5606	13.8692	15.5187	14.942	13.2954	15.9287	14.4169	14.0717	15.3066	13.8529	15.064	14.9251	14.2007	15.4995	16.4628	15.0705	14.9811	13.6609	15.2853	15.2576	15.9808	16.8128	14.0243	Pentatricopeptide repeat-containing protein At1g02150 [Source:UniProtKB/Swiss-Prot;Acc:Q8LPS6]
AT1G02160		19.1425	16.5868	16.1695	19.3023	17.8077	17.0849	20.5902	21.4178	18.9347	17.7853	17.465	20.8006	20.0222	18.3803	19.1322	17.912	20.3304	18.7097	20.1672	18.5918	16.3593	22.8253	20.352	19.7362	Cox19 family protein (CHCH motif) [Source:UniProtKB/TrEMBL;Acc:A8MQS6]
AT1G02170	AMC1	44.2999	43.191	41.8555	35.2751	39.3716	45.8667	39.3218	43.0777	38.7401	39.0378	41.1715	42.1354	38.3376	38.6967	41.2808	35.9846	36.1661	37.0799	41.0705	35.1892	37.5314	36.801	32.8802	36.9572	MCP1b [Source:UniProtKB/TrEMBL;Acc:A0A178W8H4]
AT1G02180		2.45038	3.31025	3.37633	4.07575	3.03154	4.23754	2.86053	4.34645	3.40195	3.69482	2.23266	4.22356	2.73566	3.40046	2.60596	3.30493	3.8514	2.26449	3.25558	3.53366	3.68395	3.2517	3.24693	3.44663	Ferredoxin-like protein [Source:UniProtKB/TrEMBL;Acc:Q8GYG8]
AT1G02190		0	0.022518	0	0	0	0	0	0.028294	0	0	0	0	0	0	0	0	0	0	0	0	0	0	0	0	Protein CER1-like 1 [Source:UniProtKB/Swiss-Prot;Acc:F4HVX7]
AT1G02205	CER1	3.52705	4.35206	3.8498	2.75603	3.11546	3.58961	6.15447	4.72496	5.04259	2.49943	3.29476	3.43132	3.05916	3.96983	3.1002	3.30688	2.38677	2.55103	3.12502	2.22416	3.07303	2.59218	2.54688	2.8302	Fatty acid hydroxylase superfamily [Source:TAIR;Acc:AT1G02205]
AT1G02210		0	0	0	0	0	0	0	0	0	0	0	0	0	0	0	0	0	0	0	0	0	0	0	0	At1g02210 [Source:UniProtKB/TrEMBL;Acc:Q3E7L2]
AT1G02220	NAC003	58.3737	60.8464	55.0853	49.9526	49.1099	57.9274	91.9962	85.5141	91.9603	78.1327	80.2844	69.0599	65.2139	69.7796	63.4882	49.2329	52.3075	60.0388	97.7152	81.2397	74.258	67.8226	49.1747	61.3047	NAC domain-containing protein 3 [Source:UniProtKB/Swiss-Prot;Acc:Q5PP28]
AT1G02230	NAC004	4.30234	4.01293	4.72236	3.43627	4.02494	4.92215	5.42917	5.63636	5.93162	4.37835	5.4185	3.70992	5.49422	6.97886	6.07487	5.64767	5.80194	6.07185	6.16022	4.9379	4.71429	4.76025	3.26944	4.91519	NAC domain-containing protein 4 [Source:UniProtKB/Swiss-Prot;Acc:O81913]
AT1G02250	NAC005	0.065729	0.076786	0.023286	0	0	0.058168	0.521547	0.367731	0.535761	0.13763	0.142918	0.080152	0.193437	0.061297	0.216401	0.155691	0.108165	0.061954	0.366244	0.292398	0.098435	0.190634	0.098142	0.356574	NAC domain-containing protein 5 [Source:UniProtKB/Swiss-Prot;Acc:O81914]
AT1G02260		11.9516	10.6111	10.8882	10.4424	11.5939	12.6195	11.7416	10.7779	11.1491	11.3277	11.8653	12.7236	12.813	13.158	12.2671	12.8667	12.4593	11.9779	11.8028	12.3508	12.195	11.4672	10.6731	11.2052	At1g02260 [Source:UniProtKB/TrEMBL;Acc:O81915]
AT1G02270		12.4482	12.7749	12.6291	11.3869	11.1726	12.1336	12.2448	11.6707	12.2199	13.5601	13.288	14.1628	11.9546	11.8298	11.8745	13.1516	11.1594	11.8881	12.8609	13.8605	12.6635	13.8389	12.2769	13.9596	Uncharacterized calcium-binding protein At1g02270 [Source:UniProtKB/Swiss-Prot;Acc:O81916]
AT1G02280	TOC33	12.6039	11.6297	13.7483	13.2408	12.5095	11.3601	11.9986	11.7871	9.06211	10.2208	11.5041	11.5932	11.9429	11.3107	11.9225	13.8223	13.2405	14.1	10.6691	11.9359	11.3653	13.0438	13.9698	13.0341	Translocase of chloroplast 33, chloroplastic [Source:UniProtKB/Swiss-Prot;Acc:O23680]
AT1G02290		5.35358	6.80325	6.54544	7.06108	6.51044	6.35167	6.96503	6.54306	6.31026	7.34134	5.98775	7.64365	6.39541	5.46106	5.19277	5.87818	5.02046	5.88543	6.73976	6.2883	5.6088	5.9816	6.61041	6.36955	At1g02290 [Source:UniProtKB/TrEMBL;Acc:Q6GKW8]
AT1G02300	CATHB1	2.79775	3.13478	2.8364	2.873	2.95431	2.9982	2.67329	2.44629	1.36585	1.47584	1.94564	2.55558	3.68845	3.63195	3.56864	3.72428	5.0786	3.67615	2.18283	1.97335	2.12998	3.6695	3.43395	3.73733	Cathepsin B-like protease 1 [Source:UniProtKB/Swiss-Prot;Acc:F4HVZ1]
AT1G02305	CATHB2	127.65	131.984	123.023	123.961	117.891	127.529	82.3308	84.9328	76.0783	98.9497	95.7023	87.5197	131.902	142.755	138.181	127.902	128.714	137.864	99.8271	93.2458	93.2906	105.467	85.0584	105.524	Cathepsin B-like protease 2 [Source:UniProtKB/Swiss-Prot;Acc:Q93VC9]
AT1G02310	MAN1	11.1417	11.6164	11.6507	9.63926	11.4052	13.8493	5.9817	5.93631	5.36949	5.15285	5.92485	5.89503	10.5644	9.86807	9.209	10.4552	11.5438	11.1309	3.61815	3.73398	3.25174	4.59142	4.6806	6.67334	MAN1 [Source:UniProtKB/TrEMBL;Acc:A0A178WL81]
AT1G02320		0.178923	0.50452	0.2206	0.424746	0.702098	0.500162	0	0.255133	0.163045	0.51423	0.065514	0.062581	0.223232	0.269176	0.269455	0.740653	0.522919	0.238662	0.154265	0	0.032636	0	0	0	unknown protein; Ha. [Source:TAIR;Acc:AT1G02320]
AT1G02330	CSU2	32.3995	29.3144	32.8928	33.7327	33.8601	28.424	34.4541	37.9071	34.7044	31.9387	30.4311	34.8509	33.3139	34.7207	32.8225	29.8263	28.876	31.5781	32.4069	32.417	30.7113	29.9065	32.0314	27.3111	CONTAINS InterPro DOMAIN/s: Hepatocellular carcinoma-associated antigen 59 (InterPro:IPR010756); Ha. [Source:TAIR;Acc:AT1G02330]
AT1G02335	GL22	40.6372	44.9908	26.118	42.8463	34.9953	21.3313	7.22183	15.4766	14.6326	22.1579	17.9007	16.5762	38.7617	34.3957	32.9013	30.1584	39.3342	31.8732	18.774	23.7564	22.7219	17.6711	15.5978	20.6144	Germin-like protein subfamily 2 member 2 [Source:UniProtKB/Swiss-Prot;Acc:Q9FZ27]
AT1G02340	HFR1	5.07512	6.51931	4.71373	5.10857	5.22351	6.25089	4.13019	4.68507	4.54907	4.89335	4.98977	5.04813	5.74211	6.12415	6.95009	6.52853	6.05412	6.45504	4.97647	4.45106	4.64905	7.8126	5.27048	8.16739	Transcription factor HFR1 [Source:UniProtKB/Swiss-Prot;Acc:Q9FE22]
AT1G02350		0.990912	0.732859	0.334838	0.761951	0.585945	1.26363	0.593037	1.12507	0.706454	0.866142	0.688017	0.572333	1.19866	0.512353	0.650957	0.640785	0.794135	0.485842	0.547659	1.01524	1.17663	0.777829	0.870891	1.11638	Protoporphyrinogen oxidase-like protein [Source:UniProtKB/TrEMBL;Acc:F4HVZ8]
AT1G02360		174.302	166.932	148.869	129.894	141.424	141.53	65.4124	67.5596	75.1337	92.6506	106.63	80.1273	126.4	144.747	144.253	124.161	127.913	135.476	102.178	92.6264	88.2935	101.241	69.6849	93.9118	Chitinase family protein [Source:TAIR;Acc:AT1G02360]
AT1G02370		4.25914	3.20395	5.59379	5.90071	5.56464	3.74719	5.27066	6.36198	5.35189	5.72711	4.60491	5.52022	4.34614	4.23224	5.28176	4.79718	4.72308	4.56732	5.91705	5.42829	4.91078	5.78372	6.05528	4.64021	Pentatricopeptide repeat-containing protein At1g02370, mitochondrial [Source:UniProtKB/Swiss-Prot;Acc:Q9FZ24]
AT1G02380		2.10323	2.02655	2.36451	1.37352	1.64429	1.84794	1.39606	1.59786	1.41025	1.41683	1.09753	1.63369	1.45081	1.80969	1.53409	1.48991	1.82773	1.85522	1.62929	1.29171	1.3392	1.72059	0.995339	1.58909	T6A9.7 protein [Source:UniProtKB/TrEMBL;Acc:Q9FZ23]
AT1G02390	GPAT2	0.375854	0.481418	0.730662	0.645256	0.811221	0.746121	1.91387	2.57089	2.51412	1.56234	0.912794	1.40606	1.27106	1.18891	1.10007	1.17378	1.02547	1.03858	1.22665	1.88432	1.15911	1.33001	1.11677	1.39791	Probable glycerol-3-phosphate acyltransferase 2 [Source:UniProtKB/Swiss-Prot;Acc:Q9FZ22]
AT1G02400	GA2OX6	26.1798	26.9858	25.8613	21.0665	23.2714	24.3715	35.0159	31.0673	33.3073	26.9189	28.5656	24.8192	20.6695	21.1776	22.9414	19.5741	19.8882	24.7736	29.3811	23.1463	20.8574	22.268	17.3429	24.2351	Gibberellin 2-beta-dioxygenase 6 [Source:UniProtKB/Swiss-Prot;Acc:Q9FZ21]
AT1G02405		0.136735	0	0.204128	0.414082	0.072089	0.547153	1.88486	0.881216	1.04419	0.30969	1.17731	0.586984	0.263816	0.051193	0.120683	0.124814	0.074546	0.054623	0.690474	0.814515	0.656612	0.131479	0.098934	0.708211	At1g02405 [Source:UniProtKB/TrEMBL;Acc:Q6NMD9]
AT1G02410	COX11	18.9222	18.5153	20.6201	18.2606	18.8024	18.7303	20.4218	21.6656	18.498	22.0955	21.5776	21.7848	18.7214	19.1793	19.0518	19.6049	17.1005	16.7885	21.5834	21.0339	20.1162	19.9545	21.2754	18.973	Cytochrome c oxidase assembly protein COX11, mitochondrial [Source:UniProtKB/Swiss-Prot;Acc:Q8GWR0]
AT1G02420		2.74608	2.51353	2.77207	2.48734	2.62161	2.69105	2.96339	2.49951	2.88312	3.50816	2.60534	2.89233	2.45112	3.01208	2.80678	2.35354	2.6624	2.54818	2.95688	2.94676	3.13307	3.4892	3.36906	2.87016	Putative pentatricopeptide repeat-containing protein At1g02420 [Source:UniProtKB/Swiss-Prot;Acc:Q9FZ19]
AT1G02430	ATARFD1B	4.15099	3.09186	4.81697	4.56957	3.69721	3.83817	2.56882	3.77882	2.72144	2.77017	3.06536	2.23058	4.6557	5.05832	5.38593	5.59293	4.79725	4.03648	2.0045	3.29287	2.67385	4.37624	3.77682	3.57998	ADP-ribosylation factor D1B [Source:UniProtKB/TrEMBL;Acc:F4HXI4]
AT1G02440	ATARFD1A	0.147075	0.635451	0.585985	0.469219	0.65948	0.510284	0.105319	0.441539	0.394836	0.900398	0.413855	0	0.815939	1.02553	1.05735	1.19145	0.604713	0.839326	0.246066	0.471049	0.12856	0.684457	0.467406	0.169855	ADP-ribosylation factor D1A [Source:UniProtKB/TrEMBL;Acc:F4HXI5]
AT1G02450	NIMIN-1	0.054389	0.151187	0.132711	0.137668	0.140447	0.174059	0.312254	0.244909	0.326606	0.538438	0.415283	0.880709	0.41101	0.433189	0.253759	0.056622	0	0.062355	0.373368	0.244832	0.637802	0.148351	0.463446	0.24707	NIMIN1 [Source:UniProtKB/TrEMBL;Acc:A0A178WC43]
AT1G02460		3.40702	3.37785	4.166	5.57036	5.59451	5.2282	1.11903	0.900983	1.16618	1.8028	2.1833	1.16297	6.98848	6.02084	6.82238	5.84448	5.30405	5.6825	1.31619	1.25966	1.25745	1.10368	1.79089	1.38564	At1g02460 [Source:UniProtKB/TrEMBL;Acc:Q9FWX5]
AT1G02470		0.389095	0.375123	0.283438	0.442222	0.208899	0.643856	0.431516	0.304303	0.349798	0.242947	0.0990291	0.424183	0.24467	0.135941	0.195523	0.335189	0.291776	0.156007	0.218559	0.625417	0.282306	0.389742	0.384815	0.111691	Polyketide cyclase/dehydrase and lipid transport superfamily protein [Source:UniProtKB/TrEMBL;Acc:F4HXI8]
AT1G02475		4.98268	5.20039	5.5817	5.85083	4.30086	4.58462	7.22026	6.46696	7.06381	6.76774	7.44431	6.35228	5.80386	4.52196	4.53171	5.16702	4.56071	5.04157	6.16748	6.95426	6.03299	6.9482	5.36277	6.53234	Polyketide cyclase/dehydrase and lipid transport superfamily protein [Source:UniProtKB/TrEMBL;Acc:Q94K52]
AT1G02480		0	0	0	0	0	0	0	0	0	0	0	0	0	0	0	0	0	0	0	0	0	0	0	0	pre-tRNA [Source:TAIR;Acc:AT1G02480]
AT1G02490		0.23096	0	0	0.354355	0	0.03183	0	0.552645	0	0.056758	0.248064	0	0	0.10069	0.289914	0.078139	0.632377	0.224893	0.391228	0.460347	0.027336	0.317831	0	0	unknown protein; Ha. [Source:TAIR;Acc:AT1G02490]
AT1G02500	SAM1	681.593	705.308	653.773	639.485	641.98	694.978	678.653	662.918	636.548	625.757	624.837	651.103	570.661	563.606	576.501	601.061	591.795	589.112	607.256	571.456	604.806	671.058	628.088	629.484	S-adenosylmethionine synthase [Source:UniProtKB/TrEMBL;Acc:A0A178WES1]
AT1G02510	TPK4	0	0.025387	0	0	0	0	0	0.028307	0	0	0	0	0.064657	0	0	0	0	0	0	0	0	0.024634	0	0	TPK4 [Source:UniProtKB/TrEMBL;Acc:A0A178W803]
AT1G02520	ABCB11	62.5161	57.5807	56.68	53.8883	56.0022	58.0352	24.7943	26.5993	31.3386	34.1943	35.2035	29.8399	57.7025	64.0332	60.0934	53.5127	58.6051	59.9775	34.9327	32.1528	32.8454	32.0827	30.3464	30.0928	ABC transporter B family member 11 [Source:UniProtKB/Swiss-Prot;Acc:Q9FWX7]
AT1G02530	ABCB12	0.337256	0.202081	0.049523	0.212633	0.162682	0.301588	0.18249	0.156117	0.15386	0.207864	0.180085	0.223142	0.204172	0.205759	0.14818	0.295683	0.374089	0.280877	0.267033	0.364768	0.203729	0.172117	0.451923	0.178806	PGP12 [Source:UniProtKB/TrEMBL;Acc:A0A178WBY9]
AT1G02540		0	0	0	0	0	0	0	0	0	0	0	0	0	0	0	0	0	0	0	0	0	0	0	0	T14P4.13 protein [Source:UniProtKB/TrEMBL;Acc:Q9FWX9]
AT1G02550		0	0	0	0	0	0	0	0	0	0	0	0	0	0	0	0	0	0	0	0.042059	0	0	0	0.039169	Invertase [Source:UniProtKB/TrEMBL;Acc:Q4PT42]
AT1G02560	CLPP5	36.3137	34.6807	36.2098	37.202	36.6902	39.9575	40.1081	43.1514	40.4171	35.1519	34.3203	35.6375	38.6539	37.4683	37.5562	36.5384	38.2392	34.3938	36.4525	38.9269	36.4615	37.4554	39.7057	38.3872	ATP-dependent Clp protease proteolytic subunit [Source:UniProtKB/TrEMBL;Acc:A0A178WMF0]
AT1G02570		3.5525	3.67017	3.80473	2.74402	5.20264	3.08789	1.52286	1.95669	1.75317	1.00007	2.54618	1.0121	2.52776	1.55153	1.40662	3.19079	2.92403	3.53424	2.75803	1.21627	1.54486	2.41187	1.8568	2.09934	Transmembrane protein [Source:UniProtKB/TrEMBL;Acc:Q1PFZ3]
AT1G02575		2.83918	2.89602	2.77486	2.21361	3.86226	2.96613	0.475389	0.362302	0.284613	0.370885	0.944041	0.578794	2.48616	1.97744	2.50206	3.92697	2.97662	3.48033	0.279299	0.553349	0.625748	1.1564	0.34217	0.761387	unknown protein; BEST Arabidopsis thaliana protein match is: unknown protein (TAIR:AT1G02570.1). [Source:TAIR;Acc:AT1G02575]
AT1G02580	MEA	1.66949	1.83332	1.40964	1.43955	1.42276	1.45361	0.382862	0.41659	0.349202	0.585347	1.09306	0.666384	1.7064	2.23712	1.97451	1.56778	1.281	1.57217	0.832071	0.825335	0.996612	1.01285	0.934533	0.897282	Histone-lysine N-methyltransferase MEDEA [Source:UniProtKB/Swiss-Prot;Acc:O65312]
AT1G02590		0	0	0	0	0	0	0	0	0	0	0	0	0	0	0	0	0	0	0	0	0	0	0	0	Aldehyde oxidase/xanthine dehydrogenase, molybdopterin binding protein [Source:UniProtKB/TrEMBL;Acc:F4HXK3]
AT1G02600		0	0	0	0	0	0	0	0	0	0	0	0	0	0	0	0	0	0	0	0	0	0	0	0	pre-tRNA [Source:TAIR;Acc:AT1G02600]
AT1G02610		6.68959	7.92196	6.67121	6.49327	7.94949	7.61217	4.25629	4.93569	4.80749	6.21754	6.44383	5.53374	7.71627	8.95491	7.97145	8.49057	8.94935	7.50631	6.57723	5.86919	5.30175	7.21727	5.51252	8.39163	RING/FYVE/PHD zinc finger superfamily protein [Source:UniProtKB/TrEMBL;Acc:F4HXK4]
AT1G02620		0	0.040132	0.19205	0.187798	0.299319	0.046464	0	0	0	0	0	0	0.196815	0.16796	0.147699	0.091868	0	0.077571	0	0	0.007067	0.074767	0.060003	0.21303	Ras-related small GTP-binding family protein [Source:UniProtKB/TrEMBL;Acc:Q3E6Q3]
AT1G02630	ETN8	0.080104	0.081109	0	0.161547	0.088088	0.24819	0	0.041065	0	0	0	0.036455	0.02182	0.19156	0.169648	0.181867	0.086042	0.194296	0.019575	0	0.022324	0	0.032404	0	Equilibrative nucleotide transporter 8 [Source:UniProtKB/Swiss-Prot;Acc:Q84XI3]
AT1G02640	BXL2	82.2914	80.131	76.968	100.598	94.6451	107.079	10.6502	10.0849	11.0649	18.0437	25.3291	23.0992	112.219	123.007	120.695	113.214	138.34	124.477	22.531	27.4737	31.5538	27.391	32.9015	38.9166	Probable beta-D-xylosidase 2 [Source:UniProtKB/Swiss-Prot;Acc:Q94KD8]
AT1G02650		0.467934	0.586989	0.812486	0.508851	0.631867	0.945612	0.741727	0.317882	0.602629	0.498397	0.484067	0.427787	0.491757	0.407189	0.359983	0.658177	0.199032	0.458245	0.414155	0.431012	0.265052	0.422571	0.471326	0.172928	T14P4.7 protein [Source:UniProtKB/TrEMBL;Acc:Q9FWY3]
AT1G02660	PLIP2	8.38589	8.88816	8.10596	7.80927	7.39263	8.74487	4.11476	4.15318	5.01068	4.69468	4.90802	5.10689	7.11938	7.36614	8.176	7.02563	5.95073	8.09514	5.13113	5.00603	4.6336	4.70475	4.10032	5.79163	Phospholipase A1 PLIP2, chloroplastic [Source:UniProtKB/Swiss-Prot;Acc:F4HXL0]
AT1G02670		0.706568	0.361627	1.03414	0.537115	0.611209	0.82205	0.558076	0.4003	0.625958	0.414165	0.494388	0.50049	0.744002	0.589449	0.594131	0.677399	0.441854	0.68128	0.509166	0.616249	0.391296	0.52772	0.764222	0.680273	P-loop containing nucleoside triphosphate hydrolases superfamily protein [Source:TAIR;Acc:AT1G02670]
AT1G02680	TAF13	10.5964	11.9143	12.5759	14.7876	12.1906	14.0806	12.9068	15.4636	13.6139	13.8197	12.1201	12.7872	11.9435	12.113	13.1968	11.3801	11.6498	10.6082	13.959	14.2952	12.9967	13.8853	15.365	14.0788	Transcription initiation factor TFIID subunit 13 [Source:UniProtKB/Swiss-Prot;Acc:Q6NQH4]
AT1G02690	IMPA-6	13.8571	13.2606	17.2121	18.0796	17.7524	16.0931	16.9044	17.1553	16.993	16.5934	15.8335	16.0261	14.1814	15.3796	15.4543	18.13	15.9803	14.3582	14.0741	16.3167	17.2256	15.9214	20.9037	15.0215	Importin subunit alpha [Source:UniProtKB/TrEMBL;Acc:F4HXL3]
AT1G02700		0.35556	0.43961	0.468422	0.368776	0.798791	0.246481	0.693371	0.98313	0.632242	0.711924	0.580726	0.801898	0.170794	0.374646	0.220622	0.338786	0.378109	0.159936	0.681285	0.346495	0.417527	0.546914	0.675164	0.512647	GATA transcription factor-like protein [Source:UniProtKB/TrEMBL;Acc:Q9FWY8]
AT1G02710		2.05406	2.01362	2.21106	1.80181	1.49788	2.71782	3.56859	4.13231	4.41398	2.44834	3.14988	3.6678	2.03012	1.70402	1.37434	1.08367	1.78743	1.22145	1.37167	0.76318	1.16925	1.51506	1.84432	2.02507	Glycine-rich protein [Source:UniProtKB/TrEMBL;Acc:Q3EDK2]
AT1G02720	GATL5	6.82823	7.14097	7.35359	7.76941	8.35219	7.03646	7.27686	5.94988	5.87498	6.56863	5.61418	5.816	7.19734	7.39256	6.61474	7.51116	7.86507	7.38531	5.82644	5.68311	5.1902	5.56941	6.88306	4.7259	Probable galacturonosyltransferase-like 5 [Source:UniProtKB/Swiss-Prot;Acc:Q9FWY9]
AT1G02730	CSLD5	11.5552	10.6055	12.4122	12.8357	10.4093	10.6828	10.4347	10.4394	10.9453	9.72883	10.8914	11.3151	11.5018	10.8167	11.3223	10.6162	11.6312	11.3685	10.3091	12.6182	11.3181	10.2392	13.5874	10.2179	Cellulose synthase-like protein D5 [Source:UniProtKB/Swiss-Prot;Acc:Q9SRW9]
AT1G02740	MRG2	7.26908	9.12351	7.47992	8.00632	7.99017	7.92885	9.83846	9.06329	9.82381	9.34928	7.53212	9.03002	6.16903	7.43736	6.50411	7.27853	7.01305	7.495	10.0467	10.7581	9.39564	9.60022	8.2873	9.01596	Protein MRG2 [Source:UniProtKB/Swiss-Prot;Acc:Q4V3E2]
AT1G02750	DI19-2	13.4787	15.5061	15.5153	15.1898	11.6716	12.2865	15.905	14.9941	16.5351	15.6926	15.0639	14.2979	13.0426	14.8227	13.4493	14.1502	13.4672	14.6829	16.8254	16.4758	14.3817	16.6537	13.4083	14.1233	Protein DEHYDRATION-INDUCED 19 homolog 2 [Source:UniProtKB/Swiss-Prot;Acc:Q8GWK1]
AT1G02760		0	0.317249	0	0	0	0	0	0	0	0	0	0	0	0	0	0	0	0	0	0.164581	0.369038	0	0	0	pre-tRNA [Source:TAIR;Acc:AT1G02760]
AT1G02770		0.240691	0.10171	0.352696	0.061148	0.23383	0.206864	0.394472	0.793103	0.183454	0.24849	0.281721	0.47871	0.269322	0.172401	0.081477	0.114442	0.080528	0.149929	0.496214	0.250387	0.415193	0.410075	0.252962	0.43795	UPF0725 protein At1g02770 [Source:UniProtKB/Swiss-Prot;Acc:Q9SRX1]
AT1G02780	RPL19A	527.793	465.823	608.83	693.152	679.098	587.698	631.39	681.743	652.171	591.511	515.9	595.597	637.463	557.135	620.918	714.325	593.794	553.359	487.272	556.877	544.189	546.68	744.09	516.206	60S ribosomal protein L19-1 [Source:UniProtKB/Swiss-Prot;Acc:Q9SRX2]
AT1G02790	PGA3	0	0	0	0	0	0	0	0	0	0	0	0	0	0	0	0	0	0	0	0	0	0.009519	0	0	Exopolygalacturonase clone GBGE184 [Source:UniProtKB/Swiss-Prot;Acc:P49062]
AT1G02800	CEL2	0.0817	0	0.071702	0.021111	0	0	0	0.017427	0	0	0.022361	0.016758	0	0.030588	0	0	0.08693	0	0	0	0	0.075728	0.12465	0.019119	Endoglucanase 1 [Source:UniProtKB/Swiss-Prot;Acc:Q9SRX3]
AT1G02810	PME7	31.8669	31.2278	31.057	26.3837	29.2234	31.3583	65.8059	64.7121	72.2487	70.8195	81.8601	83.2464	30.192	32.2539	32.8823	29.3907	27.987	34.2449	70.3151	66.7271	68.6364	71.249	64.8274	74.6291	Probable pectinesterase/pectinesterase inhibitor 7 [Source:UniProtKB/Swiss-Prot;Acc:Q9SRX4]
AT1G02813		0.773382	0.569428	0.291528	0.242987	0.226786	0.312947	2.13851	2.23378	2.21401	0.562152	0.451606	0.569354	0.263508	0.304319	0.449014	0.167232	0.283302	0.262926	0.450992	0.817451	0.776267	0.759448	0.244094	0.293903	Protein of unknown function, DUF538 [Source:TAIR;Acc:AT1G02813]
AT1G02816		32.8956	35.2521	37.0272	35.4431	34.0745	35.3549	23.8239	24.2355	21.6662	20.8855	26.1499	25.7242	30.2402	32.5747	31.5663	31.0665	34.5922	30.1078	20.4014	24.2828	26.9418	22.4787	27.3402	24.1548	F22D16.19 protein [Source:UniProtKB/TrEMBL;Acc:Q9SRX5]
AT1G02820	LEA2	0.04311	0.380606	0.2043	0.193159	0.123547	0.051903	0.276688	0.295251	0.506457	0.180863	0.128493	0.223868	0	0.329886	0	0.397506	0.370925	0.215385	0.334247	0.327047	0	0.394837	0.244097	0.141116	LEA3 [Source:UniProtKB/TrEMBL;Acc:A0A178WJ88]
AT1G02830	RPL22A	0	0	0.081478	0	0	0	0	0	0	0	0	0	0.107582	0	0	0	0.102307	0	0	0	0	0	0	0	Putative 60S ribosomal protein L22-1 [Source:UniProtKB/Swiss-Prot;Acc:Q9SRX7]
AT1G02840	SR34	90.1312	85.4037	90.658	93.6259	93.9969	95.0529	86.1793	83.9062	81.643	85.3186	84.5423	90.2417	98.4224	94.0399	99.4592	98.9426	97.5073	93.5732	80.1158	80.9205	79.4751	87.8424	96.888	85.5639	Serine/arginine-rich-splicing factor SR34 [Source:UniProtKB/Swiss-Prot;Acc:O22315]
AT1G02850	BGLU11	39.809	42.1372	40.4831	35.5738	37.8431	39.1624	100.302	97.4667	99.6462	75.7295	71.2904	89.6148	44.9775	48.0907	45.5618	35.4941	36.2431	39.6783	91.5717	93.2001	92.6312	69.8651	80.6584	73.4755	Beta-glucosidase 11 [Source:UniProtKB/Swiss-Prot;Acc:B3H5Q1]
AT1G02860	BAH1	29.3311	29.4746	29.539	31.7173	29.6494	29.2248	20.4008	19.3275	18.5443	21.5435	20.9124	19.5782	30.1762	35.811	35.125	34.987	35.9363	34.8582	27.5331	24.6593	24.6018	26.6391	21.5145	26.1782	E3 ubiquitin-protein ligase BAH1 [Source:UniProtKB/Swiss-Prot;Acc:Q9SRX9]
AT1G02870		13.7994	14.6342	18.6652	18.7748	17.8305	15.4462	16.7165	18.312	18.5436	16.6981	16.1801	17.3309	15.7385	14.9682	16.3794	19.7669	18.9268	16.9616	17.2487	19.4274	19.0193	17.1849	24.465	15.9945	At1g02870 [Source:UniProtKB/TrEMBL;Acc:Q8RWK5]
AT1G02880	TPK1	26.3122	23.5543	25.211	18.7169	18.943	22.603	24.8023	26.033	24.6966	24.0394	26.0314	24.7641	22.0256	23.3622	26.9086	19.5141	20.4954	27.5736	29.7157	26.0927	24.7665	20.7489	21.919	24.1264	thiamin pyrophosphokinase1 [Source:TAIR;Acc:AT1G02880]
AT1G02890		50.3006	51.988	47.161	45.5912	45.3672	43.4913	42.0397	42.5278	51.0618	47.769	48.8534	46.4893	47.1342	51.0912	49.8863	46.5387	47.1689	45.8918	53.2728	52.2665	49.8459	47.9172	44.7779	49.4773	AAA-type ATPase family protein [Source:UniProtKB/TrEMBL;Acc:F4HZ82]
AT1G02900	RALF1	400.744	432.858	357.422	265.017	289.407	350.101	200.619	173.405	153.187	215.581	224.477	197.409	228.682	252.895	261.751	253.523	267.397	258.355	184.484	166.873	181.062	238.561	173.483	208.383	RALFL1 [Source:UniProtKB/TrEMBL;Acc:A0A178WER1]
AT1G02910	LPA1	10.9365	10.7156	10.8045	10.5929	9.92593	9.63314	9.5208	9.19253	8.20398	9.90269	9.38988	9.07178	9.93103	11.3377	9.39749	10.8452	11.1423	11.8072	10.5149	9.99865	8.95541	9.55958	9.30014	10.1515	Protein LOW PSII ACCUMULATION 1, chloroplastic [Source:UniProtKB/Swiss-Prot;Acc:Q9SRY4]
AT1G02920	GSTF7	73.0864	68.5494	65.7591	49.3265	54.7657	66.8377	327.945	362.195	334.473	209.363	175.406	227.015	85.1418	91.0045	91.383	65.9476	78.9076	80.2815	329.566	341.407	300.496	234.48	198.849	289.654	Glutathione S-transferase F7 [Source:UniProtKB/Swiss-Prot;Acc:Q9SRY5]
AT1G02930	GSTF6	61.0401	58.768	61.0619	35.7975	39.3319	53.5413	169.389	191.403	172.801	152.714	137.314	151.301	60.964	64.1607	67.3637	49.1096	50.6683	54.8739	217.291	229.677	190.817	164.179	145.457	190.709	Glutathione S-transferase F6 [Source:UniProtKB/Swiss-Prot;Acc:P42760]
AT1G02940	ATGSTF5	0	0	0	0.047656	0	0	0	0	0	0.084143	0	0.045284	0	0	0	0	0	0	0	0	0	0	0	0.043597	glutathione S-transferase (class phi) 5 [Source:TAIR;Acc:AT1G02940]
AT1G02950	ATGSTF4	22.1385	20.7967	21.9148	25.0543	25.1604	24.929	14.1043	17.3074	14.5599	20.7087	18.9448	21.1083	24.5525	22.5593	21.0694	22.3046	24.4089	22.0848	17.5686	20.5444	18.6009	19.1944	21.0037	22.4269	glutathione S-transferase F4 [Source:TAIR;Acc:AT1G02950]
AT1G02952		0	0.034646	0.027902	0.402855	0.179687	0.159216	0	0.049164	0.037847	0	0	0.06496	0.061428	0	0.268395	0.135247	0.130494	0.241523	0.117559	0	0.03121	0.03212	0.064634	0.113543	other RNA [Source:TAIR;Acc:AT1G02952]
AT1G02960		8.84773	10.4451	8.86405	10.1427	9.45035	10.287	10.6076	9.73899	10.0906	11.2023	9.80717	11.5273	10.39	10.1638	10.7821	10.4854	9.86061	9.59687	10.1252	10.8107	10.3551	11.8374	12.4433	12.5068	Kinetochore protein [Source:UniProtKB/TrEMBL;Acc:Q8GWB5]
AT1G02965		0	0	0	0	0	0	0	0	0	0	0	0	0	0	0	0	0	0.091251	0	0	0	0	0	0	unknown protein; BEST Arabidopsis thaliana protein match is: unknown protein (TAIR:AT1G02960.3); Ha. [Source:TAIR;Acc:AT1G02965]
AT1G02970	WEE1	1.9465	2.18078	3.17825	2.97656	2.59618	2.47597	2.1687	2.17156	2.16514	2.55375	2.1093	2.69353	3.27897	2.23955	2.31028	2.7009	2.56193	2.35232	1.98624	1.70082	2.3094	1.96321	2.52635	1.87501	Wee1-like protein kinase [Source:UniProtKB/Swiss-Prot;Acc:Q8L4H0]
AT1G02980	CUL2	1.0699	1.47603	1.12791	0.893558	0.544728	1.0615	0.987608	1.0333	1.01192	0.852595	0.70033	0.921145	1.07811	0.865399	1.06978	1.04756	0.607885	0.635869	0.952878	0.968879	1.19614	0.735515	0.465382	0.860115	Cullin-2 [Source:UniProtKB/Swiss-Prot;Acc:Q9SRZ0]
AT1G02990		8.28131	9.06643	8.17948	8.53016	9.31911	7.90264	7.70616	7.202	8.06072	7.76236	7.96437	7.56148	8.111	8.99767	8.84877	9.1493	9.00486	9.28336	7.52184	7.56381	8.59334	7.43846	8.0722	8.2875	BEST Arabidopsis thaliana protein match is: CW-type Zinc Finger (TAIR:AT3G62900.1); Ha. [Source:TAIR;Acc:AT1G02990]
AT1G03000	PEX6	9.58388	10.5152	9.93631	10.7359	9.86276	9.87286	8.43776	8.67735	8.78258	9.53542	9.27123	10.0444	11.2692	10.9336	10.2204	10.3345	11.421	11.0656	10.9576	11.0674	10.5984	10.454	9.83281	10.6445	Peroxisome biogenesis protein 6 [Source:UniProtKB/Swiss-Prot;Acc:Q8RY16]
AT1G03010		4.17546	5.05896	4.3972	5.69303	4.55438	5.47453	1.76867	1.70828	1.70874	2.57418	2.95635	3.18359	4.03275	4.38476	3.91755	4.82321	4.83747	4.38973	1.91865	1.67127	2.09889	2.6502	2.47907	2.20401	BTB/POZ domain-containing protein At1g03010 [Source:UniProtKB/Swiss-Prot;Acc:Q9SA69]
AT1G03020	GRXS1	0	0	0	0	0	0	0	0	0	0	0	0	0	0	0	0	0	0	0	0	0	0	0	0	Monothiol glutaredoxin-S1 [Source:UniProtKB/Swiss-Prot;Acc:Q9SA68]
AT1G03030		10.8055	11.0355	12.9542	12.359	14.8167	11.8182	17.1609	19.2396	16.6045	14.6959	14.3301	16.4634	14.7616	15.472	15.1623	14.235	15.4261	15.5824	18.0125	17.4367	17.1456	17.7797	16.3612	16.7859	At1g03030 [Source:UniProtKB/TrEMBL;Acc:Q500U9]
AT1G03040		35.4473	32.4551	32.5166	34.1566	30.873	33.0166	48.7299	49.4201	50.0963	44.7957	43.4284	50.2563	35.541	32.4542	33.5108	32.4018	31.9436	29.779	47.149	47.5152	43.6963	44.8451	48.1867	46.4265	basic helix-loop-helix (bHLH) DNA-binding superfamily protein [Source:TAIR;Acc:AT1G03040]
AT1G03050		0.06978	0	0.036243	0.037534	0	0	0.135204	0.217047	0.134239	0.114232	0.037293	0.017566	0	0.036861	0.034708	0.053881	0	0	0.063596	0.046432	0.111401	0.094532	0	0	Putative clathrin assembly protein At1g03050 [Source:UniProtKB/Swiss-Prot;Acc:Q9SA65]
AT1G03055	D27	0.414184	0.152083	0.263616	0	0.205193	0.547909	0.0287732	0.163075	0.0979509	0	0	0.17544	0.358839	0.083643	0.0925737	0.221512	0.272446	0.270201	0	0	0	0	0.0293576	0.0943805	Beta-carotene isomerase D27, chloroplastic [Source:UniProtKB/Swiss-Prot;Acc:Q7XA78]
AT1G03060	SPI	14.5823	14.027	13.646	14.8418	14.8986	12.7565	11.2073	9.26761	12.9679	13.143	13.4953	12.31	14.5368	15.3085	14.7473	15.5055	15.1792	15.5487	14.5709	15.271	15.1437	13.4335	12.5802	13.6539	Protein SPIRRIG [Source:UniProtKB/Swiss-Prot;Acc:F4HZB2]
AT1G03070	LFG4	5.34728	6.70508	4.27222	4.38057	3.85202	2.44754	0.830305	1.22329	1.63018	2.47243	2.30613	2.3289	3.8644	3.70179	3.91694	2.7925	3.97946	2.90756	1.86364	2.45497	2.32138	1.49989	1.57653	2.18951	Protein LIFEGUARD 4 [Source:UniProtKB/Swiss-Prot;Acc:Q9SA63]
AT1G03080	NET1D	51.2071	52.3991	49.8356	51.7219	50.7916	47.6033	46.4378	43.0433	51.7101	49.2025	48.0877	45.2236	49.0401	52.0692	49.5119	49.6776	47.8528	51.9882	50.9617	51.4799	49.5068	47.6647	44.3287	48.84	Protein NETWORKED 1D [Source:UniProtKB/Swiss-Prot;Acc:F4HZB5]
AT1G03090	MCCA	20.852	23.6646	20.937	23.4558	20.4738	22.0093	16.972	15.2229	17.357	19.1764	19.9691	19.4791	30.2119	31.6062	31.7482	29.4019	28.3726	26.7117	21.035	20.9045	22.6342	23.1442	18.9611	23.7515	Methylcrotonoyl-CoA carboxylase subunit alpha, mitochondrial [Source:UniProtKB/Swiss-Prot;Acc:Q42523]
AT1G03100		0.705183	0.843978	1.13473	1.14169	1.14621	0.936681	1.47795	1.47701	1.70693	1.15543	0.908776	0.85247	1.22766	1.02069	1.17879	1.20138	1.75105	1.30582	1.37572	1.33386	1.32453	1.06882	1.95032	1.22052	Pentatricopeptide repeat-containing protein At1g03100, mitochondrial [Source:UniProtKB/Swiss-Prot;Acc:Q9SA60]
AT1G03103		0	0	0	0	0	0	0	0	0	0	0	0	0	0	0	0	0	0	0	0	0	0	0	0	Bifunctional inhibitor/lipid-transfer protein/seed storage 2S albumin superfamily protein [Source:UniProtKB/TrEMBL;Acc:F4HZB9]
AT1G03106		0.148032	0.170998	0.337437	0.262896	0.162605	0.169012	0.321457	0.453708	0.304809	0.101014	0.084839	0.074843	0.07526	0.224582	0.329044	0.288746	0.12604	0.036156	0.390573	0.307483	0.569708	0.197945	0.336755	0.467625	At1g03105 [Source:UniProtKB/TrEMBL;Acc:Q8L760]
AT1G03110	TRM82	7.62344	8.9184	8.67292	10.4888	8.97072	8.31862	9.29583	10.085	8.29594	10.2086	7.58035	8.4978	9.69405	9.70201	9.81341	10.6346	10.2949	7.66503	8.30356	9.39258	8.98877	10.1583	11.3117	8.61194	tRNA (guanine-N(7)-)-methyltransferase non-catalytic subunit [Source:UniProtKB/TrEMBL;Acc:A0A178VZV6]
AT1G03120	ATRAB28	0.523491	0.298153	0.315986	0.065118	0.410587	0.174236	0.210692	0.71954	0.157008	0.584093	0.441432	0.278009	0.715181	0.271589	0.179927	0.3789	0.316528	0.253773	0.389345	0.182251	0.666823	0.274691	0.310895	0.476906	Late embryogenesis abundant protein 3 [Source:UniProtKB/Swiss-Prot;Acc:Q9SA57]
AT1G03130	PSAD2	6.44616	6.21396	6.13318	4.77443	5.91683	5.49462	2.69389	2.42221	3.44652	4.41012	4.20977	5.39397	7.8869	8.61857	7.75296	6.12541	5.94667	7.3065	3.2026	3.73622	3.78943	4.64407	4.60895	8.48556	Photosystem I reaction center subunit II-2, chloroplastic [Source:UniProtKB/Swiss-Prot;Acc:Q9SA56]
AT1G03140		51.2598	48.1079	48.7568	46.409	48.2424	47.1031	48.3192	49.5684	48.5053	50.9145	50.4826	47.6456	52.0014	50.7171	52.6777	50.295	48.9138	48.7941	51.7491	52.1209	51.631	51.4605	47.1805	48.2172	F10O3.3 protein [Source:UniProtKB/TrEMBL;Acc:Q9SA55]
AT1G03150	NAA20	17.7368	17.2741	20.322	20.4224	19.5395	15.8661	23.5217	26.4674	20.091	19.3836	18.8874	21.634	20.8257	20.0404	20.5924	23.6415	19.7046	18.4184	20.3826	23.8882	21.7388	26.1015	26.3181	20.8665	N-terminal acetyltransferase B complex catalytic subunit NAA20 [Source:UniProtKB/Swiss-Prot;Acc:Q8LGI8]
AT1G03160	FZL	3.37327	3.534	3.65326	4.08163	3.5639	3.63741	4.39357	3.52305	4.16997	4.26657	4.10483	3.87476	3.67	3.52913	3.75635	3.86938	3.62227	3.70823	4.30273	4.78304	4.42919	4.41226	5.06772	4.55058	Probable transmembrane GTPase FZO-like, chloroplastic [Source:UniProtKB/Swiss-Prot;Acc:Q1KPV0]
AT1G03170	FAF2	0	0.026183	0.306369	0.09466	0.107875	0.052241	0.581266	0.745424	0.669773	0.448726	0.238793	1.09352	0.181935	0.223243	0.130592	0.158533	0.337019	0.104437	0.555835	0.66543	0.593218	0.448587	0.696481	0.970125	Protein FANTASTIC FOUR 2 [Source:UniProtKB/Swiss-Prot;Acc:Q8GXU9]
AT1G03180		2.89431	2.98766	4.42595	4.41835	4.11104	3.78689	4.15883	3.96887	4.23957	2.89888	2.22921	4.42484	3.37813	3.48657	3.3691	4.3029	3.57918	3.70961	3.60519	3.59358	2.89708	3.79799	4.03477	3.47738	Non-structural protein [Source:UniProtKB/TrEMBL;Acc:Q5Q0J3]
AT1G03190	XPD	5.5661	5.55058	5.24659	5.71929	5.31879	4.94276	6.71766	6.2361	6.25488	6.51127	5.99825	5.87971	5.53549	5.86833	5.90079	5.31666	5.35043	5.58509	6.90737	6.66566	6.26821	6.67033	6.71974	5.93074	UVH6 [Source:UniProtKB/TrEMBL;Acc:A0A178W4P7]
AT1G03200		4.55544	4.01985	3.64614	3.9733	4.14748	5.62721	4.86912	3.31321	5.02447	4.76615	4.16433	4.73882	4.70831	4.30818	2.61626	4.3048	4.55923	3.76287	4.62616	5.82982	4.00798	6.31828	4.8936	4.88009	At1g03200 [Source:UniProtKB/TrEMBL;Acc:B6IDH7]
AT1G03210		40.9553	42.7585	39.8292	47.4735	45.3882	45.2505	40.5431	38.2335	34.0573	38.6155	36.8902	44.2416	46.2367	45.6574	43.1423	42.3156	48.934	48.5503	38.9545	39.2342	37.2786	44.5634	38.8682	41.6157	Phenazine biosynthesis PhzC/PhzF protein [Source:TAIR;Acc:AT1G03210]
AT1G03220		1462.21	1395.71	1270.58	1205.02	1276.1	1421.31	525.271	497.904	564.713	550.046	689.746	594.969	1243.59	1434.31	1382.2	1160.47	1334.14	1313.87	697.598	605.7	615.62	534.571	428.085	565.378	Eukaryotic aspartyl protease family protein [Source:UniProtKB/TrEMBL;Acc:Q9ZVS4]
AT1G03230		62.3711	59.9595	69.5434	64.6969	68.4978	62.5328	64.6995	66.4974	71.4397	59.0816	54.6754	64.2603	79.4226	73.6237	81.2101	73.8372	67.5702	67.3968	65.2772	75.2754	73.2823	55.0405	86.4332	65.2852	Eukaryotic aspartyl protease family protein [Source:UniProtKB/TrEMBL;Acc:Q9ZVS5]
AT1G03240		0.152345	0.02895	0.146393	0.029392	0.039624	0.033518	0	0	0	0.040498	0	0	0	0	0.035856	0.019579	0.083056	0.128612	0.022418	0	0.464483	0.16817	0.066536	0.090552	unknown protein; BEST Arabidopsis thaliana protein match is: unknown protein (TAIR:AT1G03200.1); Ha. [Source:TAIR;Acc:AT1G03240]
AT1G03250		13.6112	13.818	14.0878	14.9807	15.0215	13.1372	17.395	18.3639	16.4112	16.7118	15.2249	17.209	14.6919	13.7597	14.5037	13.3987	15.0651	14.887	15.9576	17.1046	15.8818	16.0854	17.7257	15.6099	unknown protein; Ha. [Source:TAIR;Acc:AT1G03250]
AT1G03260		8.17773	7.06671	6.83174	6.78458	7.71648	7.03879	7.27481	8.40705	7.46096	7.24639	7.5583	6.95009	7.4117	7.18002	7.8879	6.66264	8.11794	6.98903	6.43269	6.03277	6.4058	6.83277	6.79397	6.03685	At1g03260 [Source:UniProtKB/TrEMBL;Acc:Q6NMJ6]
AT1G03270	CBSDUF4	2.41215	2.38545	3.48876	3.66495	2.91136	2.45303	2.53809	2.29543	2.62974	2.44712	2.32087	3.73738	2.93935	2.54014	2.58207	3.55088	2.54816	3.06192	1.73905	3.00342	2.19106	2.62806	2.67005	2.44539	Putative DUF21 domain-containing protein At1g03270 [Source:UniProtKB/Swiss-Prot;Acc:Q9ZVS8]
AT1G03280		26.8561	27.6813	27.1057	26.5348	27.8289	27.1243	27.9171	28.564	27.7458	28.1574	28.4325	27.5178	30.3212	29.1885	28.2242	28.6887	27.394	26.9681	29.0652	30.6025	28.1362	30.9179	29.9993	27.8237	TFIIE-alpha 1 [Source:UniProtKB/TrEMBL;Acc:Q93ZW3]
AT1G03290		25.6448	26.097	24.2824	24.3621	26.8034	24.152	25.5265	25.0309	25.0992	27.5088	23.8525	23.8116	26.9493	28.7985	27.5806	25.582	25.466	26.0955	28.6929	28.3681	25.2232	28.305	22.6154	25.6772	ELKS/Rab6-interacting/CAST family protein [Source:UniProtKB/TrEMBL;Acc:Q9ZVT0]
AT1G03300	DUF1	0.879055	0.847155	0.756502	1.17945	1.38302	0.854055	1.0222	0.890479	1.04084	0.894947	0.577262	0.88046	1.10876	1.08812	1.09317	1.34031	1.2891	1.21076	0.859474	1.18327	0.985232	0.780117	1.04343	0.829733	DUF724 domain-containing protein 1 [Source:UniProtKB/Swiss-Prot;Acc:Q9ZVT1]
AT1G03310	ISA2	2.70846	3.47953	3.3757	3.86128	3.33548	3.73034	4.11977	3.86819	4.53673	3.99468	3.96199	3.77685	4.13663	3.34667	3.94518	3.59197	3.58398	3.55213	3.91168	3.9311	3.90173	3.25175	3.94164	3.45578	ISA2 [Source:UniProtKB/TrEMBL;Acc:A0A178WGA8]
AT1G03320		0.054343	0	0.054145	0	0	0	0	0	0	0	0	0.035809	0	0	0	0	0.059255	0	0	0	0	0	0	0	F15K9.8 [Source:UniProtKB/TrEMBL;Acc:Q9ZVT3]
AT1G03330	LSM2	34.7564	32.5407	38.3655	29.8414	34.9718	34.024	39.2125	40.1358	40.1839	35.0898	36.6926	38.2436	35.6104	33.4158	37.8326	36.4349	34.9634	33.7158	36.2124	37.2414	34.6165	43.5161	42.3269	39.1481	Sm-like protein LSM2 [Source:UniProtKB/TrEMBL;Acc:A0A178W785]
AT1G03340		4.73151	3.95311	4.27683	4.25534	3.76718	5.49774	6.24677	5.72056	6.45224	4.41812	4.23481	4.78175	4.35263	4.68303	4.28642	3.66382	4.3519	4.51882	5.64973	5.48152	5.65214	4.44297	3.73118	4.87823	F15K9.6 [Source:UniProtKB/TrEMBL;Acc:Q9ZVT5]
AT1G03350		41.3522	40.6246	42.2507	40.2868	43.8059	37.0905	37.5571	40.386	41.4291	40.7242	39.4266	39.0461	44.0756	45.0111	43.6118	45.1397	40.2823	41.2406	39.5811	38.246	39.0789	39.8043	38.8217	38.7833	BSD domain-containing protein [Source:UniProtKB/TrEMBL;Acc:Q9ZVT6]
AT1G03360	RRP4	7.90297	7.36229	9.99735	11.4756	10.928	7.64743	9.56827	11.8913	9.27467	9.40975	7.56032	9.68484	10.3818	8.58979	9.35185	11.4084	10.8996	10.564	9.55161	8.70264	9.56288	9.56717	14.6938	8.19926	RRP4 [Source:UniProtKB/TrEMBL;Acc:A0A178W3N1]
AT1G03365	RF4	6.99754	7.821	7.3131	8.87625	8.13593	7.78168	8.8326	7.92828	8.34679	8.68767	8.06537	7.96159	8.01236	8.17783	7.81899	8.18739	7.87442	7.85	8.04513	8.28717	7.43919	8.97188	9.03974	8.22934	Putative E3 ubiquitin-protein ligase RF4 [Source:UniProtKB/Swiss-Prot;Acc:Q9ZVT8]
AT1G03370		18.5538	19.2388	18.5087	18.2336	17.5221	15.3092	14.1172	13.9917	15.1311	16.9966	17.1678	15.7583	18.4344	20.5789	20.3483	18.685	18.8663	20.4032	18.5595	17.287	16.9709	16.7186	14.969	16.7611	C2 and GRAM domain-containing protein At1g03370 [Source:UniProtKB/Swiss-Prot;Acc:Q9ZVT9]
AT1G03380	ATG18G	32.6984	35.4484	32.6341	31.962	32.8476	32.7116	28.4451	24.5268	29.1397	35.2933	36.1825	31.7182	38.1855	41.5516	41.0596	32.7091	36.8562	37.3517	37.5557	36.3307	36.9141	36.7008	30.5197	37.0564	Autophagy-related protein 18g [Source:UniProtKB/Swiss-Prot;Acc:Q8GUL1]
AT1G03390		0.156839	0.079237	0.025901	0	0.082231	0.046061	0	0.099662	0	0.021653	0.023986	0.174907	0.150973	0.106475	0.193305	0.102797	0.158541	0.053465	0.068172	0.127495	0.106593	0.075857	0	0	F21B7.2 [Source:UniProtKB/TrEMBL;Acc:Q9LR83]
AT1G03400		1.24083	1.23413	1.61707	1.65558	0.972004	1.37694	1.92642	1.63954	1.76852	2.01776	2.09095	1.68705	1.17048	2.25645	1.34055	1.74897	1.93261	1.97318	2.07508	2.0481	2.18676	2.03199	1.13096	1.85553	2-oxoglutarate (2OG) and Fe(II)-dependent oxygenase superfamily protein [Source:TAIR;Acc:AT1G03400]
AT1G03410	2A6	7.15653	6.82601	8.16907	2.67686	10.3799	10.0025	1.12336	0.977498	4.06766	1.40052	4.07545	1.70841	10.828	9.50864	9.39761	12.4162	12.1636	11.873	5.12559	5.34575	1.70857	2.91875	6.3029	7.11649	1-aminocyclopropane-1-carboxylate oxidase homolog 5 [Source:UniProtKB/Swiss-Prot;Acc:Q43383]
AT1G03430	AHP5	10.0205	12.3323	12.2855	11.9165	10.6567	12.7421	16.6704	14.0457	14.5908	14.2989	12.9197	14.124	13.3331	11.9833	11.6694	12.1384	12.322	12.2238	13.7586	13.8132	14.4281	14.7738	15.8683	14.6337	histidine-containing phosphotransfer factor 5 [Source:TAIR;Acc:AT1G03430]
AT1G03440		4.10483	4.85826	3.99979	4.60474	4.78718	5.46493	4.75453	3.8143	4.71278	4.14585	4.20569	3.61709	4.08228	3.81197	3.62639	3.86541	3.87335	3.22931	4.34138	3.938	4.29917	4.94006	4.57167	4.46306	Leucine-rich repeat (LRR) family protein [Source:UniProtKB/TrEMBL;Acc:F4I0W7]
AT1G03445	BSU1	0.309474	0.422133	0.513354	0.46657	0.401966	0.370905	0.073371	0.028183	0.06779	0.202492	0.210103	0.15176	0.360959	0.270645	0.333655	0.220332	0.485441	0.311114	0.106679	0.070317	0.205823	0.088129	0.118716	0.232339	Serine/threonine-protein phosphatase [Source:UniProtKB/TrEMBL;Acc:A0A178WIX8]
AT1G03457		15.8861	21.7699	19.7525	20.4035	20.6513	17.1352	12.3397	11.0402	7.90366	10.6214	11.5697	8.7866	17.3661	15.4557	15.3762	16.935	17.4782	16.08	10.4941	9.9406	9.58483	10.1317	10.7098	9.13957	RNA-binding (RRM/RBD/RNP motifs) family protein [Source:UniProtKB/TrEMBL;Acc:F4I0X0]
AT1G03470	NET3A	4.30372	3.16625	3.65403	4.24582	4.08117	3.76846	3.25479	3.51531	3.14312	3.71782	2.69932	3.15477	3.8254	4.76113	4.50664	4.53276	4.11602	4.6287	4.00281	3.7033	3.73464	4.21243	3.98027	3.67794	NET3A [Source:UniProtKB/TrEMBL;Acc:A0A178W5C1]
AT1G03475	CPX1	24.6202	20.0714	22.4295	22.8047	23.5958	21.1991	23.9183	24.719	23.1522	24.7707	24.8432	25.8485	25.5984	25.0125	22.038	24.4238	24.6355	23.3956	26.889	30.0406	27.8256	27.1041	28.5634	27.9146	Coproporphyrinogen-III oxidase 1, chloroplastic [Source:UniProtKB/Swiss-Prot;Acc:Q9LR75]
AT1G03490	NAC006	0	0	0	0	0	0	0	0	0	0.037238	0	0	0	0	0	0	0	0	0	0	0	0	0	0	NAC domain-containing protein 6 [Source:UniProtKB/Swiss-Prot;Acc:Q9LR74]
AT1G03495		5.27332	5.08156	4.65067	5.51702	4.04821	5.41619	6.6203	6.75324	7.34553	6.12284	6.22976	6.4794	4.1382	4.24907	3.69956	4.23537	4.16372	4.67372	6.59911	6.15605	5.68228	5.6042	5.63125	5.60935	HXXXD-type acyl-transferase family protein [Source:TAIR;Acc:AT1G03495]
AT1G03502		1.03243	0.726747	1.8663	1.57069	0.869235	0.375207	1.21262	0.650784	0.617998	1.03676	1.06292	0.982092	0.550244	0.661847	1.03989	0.38952	1.14583	1.02484	0.824229	1.29367	0.413279	0.908964	1.22666	1.3362	snoRNA [Source:TAIR;Acc:AT1G03502]
AT1G03506		1.43014	1.51901	1.37679	1.82914	0.470155	0.302084	0.738633	0.955223	0.381732	1.59117	1.25253	2.08148	0.964485	0.71013	1.13936	2.3173	1.03257	0.913789	1.3455	1.59295	0.759285	1.56108	1.48435	1.48081	snoRNA [Source:TAIR;Acc:AT1G03506]
AT1G03510	PCMP-E3	0.71687	0.625001	0.847555	0.854864	0.849836	1.08134	0.936518	0.658519	1.22292	0.859979	0.937382	0.905335	0.673782	1.00721	1.23291	0.259735	0.736582	0.756094	0.73026	0.909203	1.28372	0.822419	1.02336	0.762089	Putative pentatricopeptide repeat-containing protein At1g03510 [Source:UniProtKB/Swiss-Prot;Acc:Q9LR72]
AT1G03515		0	0	0	0	0	0	0	0	0	0	0	0	0	0	0	0	0	0	0	0	0	0	0	0	pre-tRNA [Source:TAIR;Acc:AT1G03515]
AT1G03520		5.29681	3.86523	6.25161	6.21927	4.88415	4.42591	4.33105	4.2752	4.32917	4.59116	5.35126	4.96109	7.13144	6.69724	6.81036	7.14099	6.82703	5.94958	3.62784	5.26635	4.90727	3.31	5.97072	5.3485	Core-2/I-branching beta-1,6-N-acetylglucosaminyltransferase family protein [Source:UniProtKB/TrEMBL;Acc:Q9LR71]
AT1G03530	ATNAF1	6.63305	5.74234	6.8172	8.3238	7.73858	7.36109	8.08797	7.12664	7.22024	7.39107	6.7462	6.5546	7.53896	6.61188	6.92896	7.87434	7.30361	5.86687	7.42146	7.63412	7.43056	7.21269	9.42191	6.5237	NAF1 [Source:UniProtKB/TrEMBL;Acc:A0A178WI11]
AT1G03540	PCMP-E4	0.876329	0.868192	1.01202	1.01217	1.00561	0.491949	0.668652	0.795862	0.797686	0.815357	0.554949	0.703564	1.17132	1.13031	1.11607	0.918833	1.24226	0.930909	0.861972	1.14036	1.35166	0.971233	0.939793	0.910831	Pentatricopeptide repeat-containing protein At1g03540 [Source:UniProtKB/Swiss-Prot;Acc:Q9LR69]
AT1G03545		0.479599	0.531156	0.544407	0.642395	0.489833	0.655649	0.659202	0.79258	0.567984	0.629734	0.58185	0.271366	0.601387	0.395647	0.652337	0.199542	0.710675	0.72741	0.680987	0.576608	0.570118	0.780965	0.577048	0.584303	Potential natural antisense gene, locus overlaps with AT1G03550 [Source:TAIR;Acc:AT1G03545]
AT1G03550	SCAMP2	17.1339	18.0559	18.1584	19.2562	16.6086	20.4799	19.6916	19.1539	17.9684	19.3454	19.9497	19.5458	19.1414	18.0195	17.8381	20.8983	20.5136	19.9981	18.5662	18.9775	17.6623	22.2263	19.462	20.2791	Secretory carrier-associated membrane protein 2 [Source:UniProtKB/Swiss-Prot;Acc:Q9LR68]
AT1G03560		4.18354	4.48707	4.20338	4.32915	4.60691	4.20814	4.61225	4.1149	4.18087	4.67219	4.47012	4.85502	4.07559	4.367	4.80127	4.44721	3.68868	4.36951	4.46582	4.45457	4.61829	4.97912	5.11874	3.93408	Pentatricopeptide repeat-containing protein At1g03560, mitochondrial [Source:UniProtKB/Swiss-Prot;Acc:Q9LR67]
AT1G03570		0	0	0	0	0	0	0	0	0	0	0	0	0	0	0	0	0	0	0	0	0	0	0	0	pre-tRNA [Source:TAIR;Acc:AT1G03570]
AT1G03590	PPC6-6	15.7769	15.2186	16.7634	15.9662	17.0984	15.917	13.8403	16.4554	15.7593	15.8447	16.3321	15.5755	16.3838	17.128	18.7557	17.0466	16.9268	15.8136	15.9865	16.8598	14.8249	15.8884	17.2746	16.5725	Probable protein phosphatase 2C 1 [Source:UniProtKB/Swiss-Prot;Acc:Q9LR65]
AT1G03600	PSB27-1	5.16826	4.45969	4.2897	4.53076	3.78236	5.15791	0.908223	1.05611	1.26714	1.7268	2.37702	1.38255	5.01727	5.03153	3.87872	4.69534	4.6154	4.54803	0.69775	1.33295	1.14954	1.59304	2.47859	2.75265	Photosystem II repair protein PSB27-H1, chloroplastic [Source:UniProtKB/Swiss-Prot;Acc:Q9LR64]
AT1G03610		15.4286	13.56	13.8453	16.058	14.9401	14.5686	9.32615	10.7506	9.50298	12.9821	12.1744	13.9449	16.9373	18.1007	18.4554	17.0197	18.8142	16.413	11.1685	13.0121	12.1162	14.1983	14.1269	14.7178	Plant/protein (DUF789) [Source:UniProtKB/TrEMBL;Acc:Q8LF98]
AT1G03620		5.88785	4.79774	4.08469	5.27157	3.75542	5.49443	3.30296	3.34349	3.02176	3.51916	4.29646	4.59901	5.40309	4.94396	4.90356	5.76023	4.85232	4.89508	3.4312	2.73599	3.00108	3.11373	4.25758	3.75267	ELMO/CED-12 family protein [Source:TAIR;Acc:AT1G03620]
AT1G03630	PORC	2.08838	1.46594	1.63577	0.904799	1.13164	1.32926	0.657801	0.709435	0.502155	0.614368	0.758899	0.768247	1.20388	0.985221	0.713953	0.815613	1.05928	1.12745	0.326632	0.791114	0.464033	0.492601	0.820204	0.965068	Protochlorophyllide reductase C, chloroplastic [Source:UniProtKB/Swiss-Prot;Acc:O48741]
AT1G03640		0	0	0	0	0	0	0	0	0	0	0	0	0	0	0	0	0	0	0	0	0	0	0	0	pre-tRNA [Source:TAIR;Acc:AT1G03640]
AT1G03650		3.57571	3.6654	4.28366	5.65584	3.48353	3.68905	3.92872	3.8306	3.41937	3.02643	3.44585	2.84671	4.60725	4.2904	4.54099	4.70012	4.94647	4.62151	3.33637	2.87442	3.28117	2.89668	3.25988	3.80406	Acyl-CoA N-acyltransferases (NAT) superfamily protein [Source:UniProtKB/TrEMBL;Acc:Q8GWN1]
AT1G03660		9.6031	11.8499	9.29406	12.5107	13.7529	10.986	1.93081	2.51719	3.57066	3.98279	6.46554	4.28957	11.2872	14.3265	12.8533	18.8181	14.5074	14.0968	6.47767	6.8649	5.73566	8.81736	5.46577	9.24602	Ankyrin-repeat containing protein [Source:UniProtKB/TrEMBL;Acc:F4I2G0]
AT1G03670		0	0.02979	0	0	0	0	0	0	0.021574	0	0	0	0	0	0	0	0	0	0	0	0	0	0	0	Ankyrin repeat family protein [Source:UniProtKB/TrEMBL;Acc:F4I2G1]
AT1G03680	ATHM1	8.18323	9.42838	8.9291	10.0314	6.9391	11.1098	8.97485	8.80253	8.4584	7.00286	6.6509	9.99316	8.55808	8.47676	8.25796	8.6188	7.80505	6.00168	8.30043	8.66327	8.00353	8.09478	8.35901	8.14251	Thioredoxin M1, chloroplastic [Source:UniProtKB/Swiss-Prot;Acc:O48737]
AT1G03687		6.63272	6.12428	6.7341	7.30919	8.07515	7.58143	8.87712	7.33913	7.77762	7.58547	7.14511	7.35928	8.00056	8.12316	7.39194	8.2372	7.00479	6.71228	7.42363	6.87971	7.02702	7.49451	9.5937	8.50989	DTW domain-containing protein [Source:UniProtKB/TrEMBL;Acc:F4I2G3]
AT1G03700		21.387	23.5993	19.6099	16.0842	18.1115	21.6899	6.92108	5.84424	5.8646	10.2355	13.4332	9.32575	14.7936	14.9857	14.8324	13.3151	14.1451	17.7344	8.38293	8.04204	9.39048	13.2378	8.33327	9.19719	CASP-like protein 1C2 [Source:UniProtKB/Swiss-Prot;Acc:Q9LR57]
AT1G03710		0	0	0.071797	0.153714	0	0.143422	0.0616901	0.303316	0.0483649	0.0383116	0	0	0.0699832	0.0862422	0.103135	0.0356194	0	0.0673555	0	0.0306604	0	0	0.125887	0	Cystatin/monellin superfamily protein [Source:UniProtKB/TrEMBL;Acc:Q58G57]
AT1G03720		0	0	0	0	0	0	0	0	0	0	0	0	0	0	0	0	0	0	0	0	0	0	0	0	Cysteine proteinases superfamily protein [Source:UniProtKB/TrEMBL;Acc:Q9LR55]
AT1G03730		17.8062	19.6253	20.8465	17.5758	18.8997	20.093	22.7238	22.1332	18.7093	18.665	22.1856	21.6436	17.0296	20.0704	18.3725	18.6843	17.1848	18.6282	19.825	18.886	20.4926	21.5507	20.7341	22.3091	At1g03730 [Source:UniProtKB/TrEMBL;Acc:Q1ECK0]
AT1G03740		27.0558	27.7557	18.0552	24.2084	26.413	25.0869	21.2158	29.293	20.6701	34.7086	24.9046	21.0491	19.6694	24.2428	35.7648	28.2906	31.3418	24.1115	27.7506	27.7046	26.7284	27.3677	31.7754	27.1303	F21B7.34 [Source:UniProtKB/TrEMBL;Acc:Q9LR53]
AT1G03743		0	0	0	0	0	0	0	0	0	0	0.335927	0	0.044789	0	0	0	0	0	0	0	0	0	0	0	snoRNA [Source:TAIR;Acc:AT1G03743]
AT1G03746		0	0	0	0	0	0	0	0	0	0	0.532356	0.112273	0	0	0	0	0	0	0	0	0	0	0	0	snoRNA [Source:TAIR;Acc:AT1G03746]
AT1G03750	SWI2	6.41083	6.15887	6.00173	5.7174	6.04715	4.9928	6.82912	6.19013	6.52571	5.89808	5.99285	6.19541	6.57625	7.01355	7.06478	6.38322	5.45969	6.8044	7.32786	7.28675	6.89942	7.22226	6.35615	7.08516	Switch 2 [Source:UniProtKB/Swiss-Prot;Acc:F4I2H2]
AT1G03760		7.03222	7.33306	7.70079	7.38626	6.90259	7.29758	8.32209	8.87991	8.13838	9.96847	8.97118	9.26538	7.75566	8.11194	7.72943	7.35533	7.67773	7.09658	9.30223	9.55447	9.49574	9.28015	10.3702	9.39792	Prefoldin chaperone subunit family protein [Source:UniProtKB/TrEMBL;Acc:Q8GWP1]
AT1G03770	RING1B	8.32552	8.41715	9.39143	10.8468	10.0635	8.92943	13.7043	11.9913	12.9459	11.954	10.3549	12.639	10.8867	11.399	11.233	11.291	10.1251	10.1833	14.1133	16.3139	14.1972	13.1467	15.7154	12.989	RING 1B [Source:UniProtKB/TrEMBL;Acc:F4I2H4]
AT1G03780	TPX2	3.86699	4.53693	4.95666	6.27246	5.72379	5.28782	4.56025	4.37777	4.80794	4.91117	4.12666	4.95285	4.97149	4.79869	5.23729	5.25192	5.42164	4.96524	4.11827	5.11477	5.08684	5.139	5.47588	4.38941	Protein TPX2 [Source:UniProtKB/Swiss-Prot;Acc:F4I2H7]
AT1G03790	SOM	0.219202	0.258411	0.190484	0.070943	0.109971	0.19569	1.27525	0.942699	1.6311	0.818594	0.970189	1.12408	0.176102	0.379783	0.234652	0.152244	0.199218	0.107228	2.58433	1.50042	1.11454	1.08451	0.510256	0.809295	Zinc finger CCCH domain-containing protein 2 [Source:UniProtKB/Swiss-Prot;Acc:Q9ZWA1]
AT1G03800	ERF10	0.564205	0.481424	0.631222	0.704583	0.565916	0.778984	1.20776	1.09983	1.72693	1.48401	1.31031	1.77268	0.69853	0.610372	0.707906	0.982665	0.263679	0.438206	1.79884	1.46517	1.82685	1.47695	0.645496	1.29768	At1g03800 [Source:UniProtKB/TrEMBL;Acc:Q08A59]
AT1G03810		0	0	0	0	0	0	0	0	0	0	0	0	0.055739	0	0	0	0	0	0.032347	0	0	0	0	0	F11M21.26 protein [Source:UniProtKB/TrEMBL;Acc:Q9ZWA3]
AT1G03820		54.5975	51.2888	57.1726	51.652	48.1918	47.7567	36.547	33.5973	34.033	18.8293	17.856	33.2056	34.0266	30.9957	23.3907	40.4787	42.1527	37.3427	37.3281	31.646	29.2154	20.7689	28.0676	28.4143	At1g03820 [Source:UniProtKB/TrEMBL;Acc:Q9ZWA4]
AT1G03830		5.43396	5.01097	5.49665	6.40034	6.23308	5.77127	5.75914	5.13323	5.46824	5.57147	5.10177	5.47643	6.27846	5.62131	5.99715	7.07755	5.97101	6.38654	5.5713	6.40971	6.5709	5.54825	7.29339	5.49595	Guanylate-binding family protein [Source:UniProtKB/TrEMBL;Acc:F4I2I5]
AT1G03840	MGP	7.9942	8.61322	8.87041	10.2552	8.97254	7.81525	12.4972	12.5347	13.2572	4.7694	11.8296	12.7742	2.75872	8.40309	7.75495	9.7126	7.26444	7.88046	4.09356	11.8272	11.335	11.0895	14.1241	11.1066	Uncharacterized protein At1g03840 (Fragment) [Source:UniProtKB/TrEMBL;Acc:C0SUS5]
AT1G03850		63.5026	59.5708	54.7857	68.5807	64.2981	60.192	44.7023	42.5924	41.4864	66.9699	75.9425	56.8746	61.896	75.4436	66.8796	64.3197	68.5628	66.0259	76.1534	64.3044	68.901	74.7099	50.4793	76.7706	Glutaredoxin family protein [Source:TAIR;Acc:AT1G03850]
AT1G03860	PHB2	52.0917	50.3044	59.0787	59.1071	63.6632	51.5854	58.1095	60.1082	61.1787	63.5292	58.7184	56.5895	57.5865	55.5275	57.5015	59.4542	53.2565	53.7949	57.2143	61.3623	61.2407	55.9541	68.4857	54.3234	PHB2 [Source:UniProtKB/TrEMBL;Acc:A0A178WBG3]
AT1G03870	FLA9	276.36	268.849	260.666	239.699	262.153	276.847	208.153	205.694	189.717	148.091	165.83	156.848	270.982	264.643	252.507	279.343	238.685	256.927	111.012	101.577	152.95	138.744	162.005	137.762	At1g03870 [Source:UniProtKB/TrEMBL;Acc:B3LF88]
AT1G03880	CRB	0	0	0	0.022804	0	0	0	0.018825	0.029617	0	0	0	0	0	0	0	0	0.020658	0	0.018025	0	0	0	0.020652	CRU2 [Source:UniProtKB/TrEMBL;Acc:A0A178W5K4]
AT1G03890	CRD	0	0	0	0	0	0	0	0	0	0	0.026038	0	0	0	0	0	0	0	0	0	0	0	0	0	12S seed storage protein CRD [Source:UniProtKB/Swiss-Prot;Acc:Q9ZWA9]
AT1G03900	ATNAP4	112.632	104.435	103.702	109.332	112.011	115.475	112.137	106.44	108.826	109.803	110.952	114.294	116.562	116.935	118.324	115.134	110.559	108.025	113.561	109.84	108.971	115.322	110.697	118.076	NAP4 [Source:UniProtKB/TrEMBL;Acc:A0A178WMR3]
AT1G03905	ABCI19	9.74391	10.3378	10.3526	8.69305	9.00432	8.73383	10.3939	8.45855	8.76045	8.50816	8.36781	7.73959	10.307	10.6623	10.071	8.55964	9.85277	9.88731	7.67991	8.69095	9.31425	9.06426	9.72509	8.83047	ABC transporter I family member 19 [Source:UniProtKB/Swiss-Prot;Acc:Q3EDJ0]
AT1G03910	CTN	30.6398	28.578	30.7444	33.985	33.1454	32.3343	29.7654	30.144	31.9741	31.3814	29.0519	30.5204	31.9209	31.4093	33.8587	33.1872	30.1648	31.4003	30.246	31.1689	31.4211	30.4369	33.11	28.4032	Cactin [Source:UniProtKB/Swiss-Prot;Acc:F4I2J8]
AT1G03920		10.8004	11.7693	10.6948	8.4409	9.13877	10.8797	5.11999	5.10469	3.58467	4.70218	3.94906	4.02455	8.92941	9.6277	10.0296	9.05074	9.29109	10.5387	5.32434	3.78441	4.64641	6.05117	4.7095	5.36278	Non-specific serine/threonine protein kinase [Source:UniProtKB/TrEMBL;Acc:F4I2K0]
AT1G03930	CKL9	12.4582	14.2587	13.4135	12.9265	12.6971	12.6801	12.8801	12.4989	12.4732	11.9482	12.3132	13.2933	13.1615	12.9067	11.7417	12.1196	12.9697	12.9629	12.0347	12.0086	12.2717	12.4598	12.4088	12.9277	Casein kinase 1-like protein 9 [Source:UniProtKB/Swiss-Prot;Acc:Q9ZWB3]
AT1G03935		0.825508	2.04718	1.43456	2.68378	2.98395	3.26544	2.12017	2.42045	2.01737	1.31962	3.76668	2.96169	2.9634	2.35159	2.19178	3.08973	3.08566	1.85472	2.80203	2.28839	1.51292	3.18982	3.88633	3.51209	snoRNA [Source:TAIR;Acc:AT1G03935]
AT1G03940	3AT1	5.40231	3.97345	4.65313	4.41642	4.56509	5.13219	4.97841	5.50769	4.18274	4.21797	4.54893	4.03193	3.31962	3.11407	3.24649	3.63476	3.62622	3.38267	4.37571	4.67189	3.42182	4.27839	4.38394	3.84299	Coumaroyl-CoA:anthocyanidin 3-O-glucoside-6''-O-coumaroyltransferase 1 [Source:UniProtKB/Swiss-Prot;Acc:Q9ZWB4]
AT1G03950	VPS2.3	21.8366	20.7557	20.7423	19.2608	18.6305	19.8863	23.6134	24.5834	22.4003	23.0248	21.5838	21.8632	16.1629	16.8125	17.577	17.4774	17.8585	17.0589	23.9385	19.848	19.6215	19.8606	16.8417	21.0322	Vacuolar protein sorting-associated protein 2 homolog 3 [Source:UniProtKB/Swiss-Prot;Acc:Q941D5]
AT1G03960	B''EPSILON	4.68654	4.36609	4.53513	5.19536	5.28612	5.02337	5.56433	5.26201	5.65739	5.1489	4.76747	5.68146	4.5296	4.83183	4.23118	4.71128	4.99542	4.6003	5.78792	6.50592	6.00695	6.03494	5.55097	5.75468	Probable serine/threonine protein phosphatase 2A regulatory subunit B''epsilon [Source:UniProtKB/Swiss-Prot;Acc:Q84JI6]
AT1G03970	GBF4	24.1049	25.5242	22.258	21.1338	22.6883	25.356	28.4577	29.0807	28.7446	25.081	23.0188	27.5275	22.0023	26.1217	22.898	22.6067	23.1304	26.2638	28.9422	26.5982	25.396	24.4212	25.238	24.8708	At1g03970 [Source:UniProtKB/TrEMBL;Acc:Q2HIT6]
AT1G03980	ATPCS2	0.67557	0.524257	0.891428	0.551333	0.858999	0.840145	0.61841	0.702208	0.947375	0.583307	0.430887	0.755112	0.966351	0.840194	0.565321	1.11668	0.903532	0.894026	0.655338	0.611404	0.788419	0.608049	0.658815	0.726593	phytochelatin synthase 2 [Source:TAIR;Acc:AT1G03980]
AT1G03982	RIC8	0	0.021372	0	0	0	0.024745	0	0	0.04974	0	0	0	0	0	0	0	0	0	0.024415	0	0	0.038297	0	0	CRIB domain-containing protein RIC8 [Source:UniProtKB/Swiss-Prot;Acc:Q9ZWB8]
AT1G03990	FAO1	2.1854	2.52965	1.82379	1.69702	2.23959	2.22412	1.89608	1.52122	2.18269	1.37864	1.35813	1.78659	2.37595	2.48974	2.43867	2.11613	2.05011	2.2992	1.83522	1.8748	1.97541	1.96556	1.52615	1.80204	Long-chain-alcohol oxidase FAO1 [Source:UniProtKB/Swiss-Prot;Acc:Q9ZWB9]
AT1G04000		14.5042	14.1066	14.6793	11.3112	12.8838	14.754	13.3471	15.0083	13.3952	9.01321	11.7187	11.3554	9.11037	10.3243	11.3737	11.412	10.1963	10.4678	9.61671	10.0672	9.22419	10.9232	11.1063	10.2841	F21M11.6 protein [Source:UniProtKB/TrEMBL;Acc:Q9ZWC0]
AT1G04010	PSAT	7.27986	7.6184	7.63279	8.64791	7.87906	8.01903	7.51181	6.78151	7.33523	9.0486	8.43909	7.9837	7.62407	7.26516	6.98855	7.34829	7.21427	8.00927	7.81974	7.47354	7.39389	8.45305	8.89578	8.36958	PSAT1 [Source:UniProtKB/TrEMBL;Acc:A0A178W9Q7]
AT1G04020	ATBARD1	3.30206	3.46401	3.83162	3.98892	4.65192	3.74452	3.12356	3.53702	4.27593	3.4437	3.07955	3.21094	4.27953	3.62572	3.98718	4.80432	4.02021	4.0043	3.09094	3.46504	3.15536	3.69674	4.3806	3.32997	ROW1 [Source:UniProtKB/TrEMBL;Acc:A0A384KH31]
AT1G04030		9.3375	9.67829	10.4213	12.6528	9.44601	11.987	8.43138	7.02656	8.00588	10.1642	10.9698	9.75305	10.2967	10.9144	10.4721	10.1203	12.4473	10.6491	9.30289	9.12848	10.0185	10.0185	10.4611	9.56331	unknown protein; BEST Arabidopsis thaliana protein match is: unknown protein (TAIR:AT5G44040.1); Ha. [Source:TAIR;Acc:AT1G04030]
AT1G04040		342.331	322.956	339.624	307.747	340.461	302.372	141.64	157.62	143.36	161.178	164.039	157.215	349.147	328.675	310.876	342.524	309.738	317.143	123.617	133.721	155.991	165.084	182.38	163.972	At1g04040/F21M11_2 [Source:UniProtKB/TrEMBL;Acc:Q9ZWC4]
AT1G04050	SUVR1	2.8061	2.99952	2.63984	3.34827	3.02634	3.14176	3.01166	2.7123	2.54568	2.43472	2.13893	1.84854	2.42426	2.97272	2.81403	3.27963	2.81829	2.97096	2.62079	2.37266	2.28335	2.74269	2.8848	2.41762	Probable inactive histone-lysine N-methyltransferase SUVR1 [Source:UniProtKB/Swiss-Prot;Acc:Q946J2]
AT1G04070	TOM9-1	12.6534	12.1795	14.8001	12.9475	12.6386	12.6837	17.0003	18.5123	19.7439	16.9392	15.2419	16.6151	10.7274	10.7618	12.0792	12.9797	10.1044	11.4181	15.7884	12.4682	13.225	16.1837	15.5732	13.7595	Mitochondrial import receptor subunit TOM9-1 [Source:UniProtKB/Swiss-Prot;Acc:O64497]
AT1G04080	PRP39	29.2184	32.0431	32.8405	34.2012	34.0725	31.9214	35.7189	35.282	38.291	35.218	32.5685	36.309	32.6752	32.4551	32.4634	34.051	33.1371	30.4965	34.1499	36.4045	33.8669	35.902	40.1491	32.5609	Tetratricopeptide repeat (TPR)-like superfamily protein [Source:UniProtKB/TrEMBL;Acc:F4I448]
AT1G04090		0.977294	0.608046	0.798534	0.69791	0.837152	0.661317	0.512519	0.458801	0.388507	0.41158	0.312121	0.376091	0.630054	0.759295	0.660914	0.699091	0.561863	0.895795	0.383611	0.345355	0.429386	0.324027	0.612189	0.523129	At1g04090 [Source:UniProtKB/TrEMBL;Acc:Q501D1]
AT1G04100	IAA10	6.62096	6.45377	6.02018	6.6388	5.38698	5.85457	7.13886	7.64561	6.37591	6.16573	5.23176	5.99167	4.43336	4.74365	5.03209	4.66553	4.67304	5.40461	6.36058	6.16693	6.27497	5.69194	6.00517	6.04444	Auxin-responsive protein IAA10 [Source:UniProtKB/Swiss-Prot;Acc:Q38828]
AT1G04110	SBT1.2	0.061907	0	0.038448	0	0.009084	0	0.026411	0.026366	0.038735	0	0.033888	0	0.030162	0.034264	0	0	0	0.014491	0	0	0	0.011492	0.013519	0	SDD1 [Source:UniProtKB/TrEMBL;Acc:A0A178WPN6]
AT1G04120	ABCC5	52.0673	51.4053	49.7584	50.8169	52.4641	46.1644	50.2709	43.0014	51.4573	46.3367	43.7776	46.522	42.6136	46.5673	46.5741	49.2579	42.8193	47.7882	42.3641	43.4576	38.9651	36.8939	40.1209	37.9201	MRP5 [Source:UniProtKB/TrEMBL;Acc:A0A178WGC2]
AT1G04130	TPR2	10.3222	9.99597	11.4886	11.6934	12.5168	12.058	18.1232	16.5207	14.9128	18.3705	14.4393	16.6019	8.60812	7.27126	8.6414	8.39096	8.06219	8.0587	13.0909	11.8563	10.4368	11.0981	13.6026	11.2344	Tetratricopeptide repeat (TPR)-like superfamily protein [Source:UniProtKB/TrEMBL;Acc:F4I456]
AT1G04140		52.7765	52.3447	50.7241	49.1299	54.2563	50.6181	46.7718	43.9109	47.7587	51.0862	50.2763	48.0183	53.7949	57.1686	56.0481	51.648	50.5287	54.3218	50.4224	48.4789	50.1494	49.0027	47.9066	49.4977	Transducin family protein / WD-40 repeat family protein [Source:UniProtKB/TrEMBL;Acc:F4I458]
AT1G04150		0.094332	0.176968	0.21239	0.337632	0.227728	0.277892	0.251073	0.40058	0.132164	0.408748	0.145122	0.112896	0.393911	0.267361	0.167989	0.306457	0.282545	0.19988	0.207656	0.150394	0.169198	0.171572	0.5732	0.082713	C2 calcium/lipid-binding plant phosphoribosyltransferase family protein [Source:UniProtKB/TrEMBL;Acc:O64492]
AT1G04160	XI-B	5.51683	5.24657	6.22643	5.78957	6.50925	4.72524	2.81729	2.81166	3.73093	3.75779	4.16694	3.01493	4.9723	4.85958	4.70555	5.5774	5.22533	5.49427	3.15043	3.02179	3.43965	3.68929	3.5784	3.60496	Myosin-8 [Source:UniProtKB/Swiss-Prot;Acc:F4I460]
AT1G04170	EIF2 GAMMA	49.5224	46.053	57.2694	56.5752	57.7417	49.3583	58.7948	63.3598	61.8592	57.9067	52.2525	57.6851	52.1893	50.2571	48.1339	54.4014	49.4439	50.8643	56.6762	57.4221	55.2619	55.7513	61.4996	52.9802	Eukaryotic translation initiation factor 2 gamma subunit [Source:UniProtKB/TrEMBL;Acc:O64490]
AT1G04180	YUC9	5.23465	5.26851	6.03656	4.54929	3.77058	5.68007	17.4597	15.364	15.68	12.0239	13.1739	17.6349	4.78213	2.64808	3.60564	3.81823	3.82927	3.57706	13.1979	13.7682	11.5777	9.50698	12.2553	11.4705	Flavin-containing monooxygenase [Source:UniProtKB/TrEMBL;Acc:A0A178WB22]
AT1G04190	TPR3	24.6308	25.8257	28.1941	29.6085	30.2814	26.9474	29.5333	32.1173	31.0239	27.8551	26.4443	27.1578	23.0165	22.2967	21.5182	28.2278	23.3934	23.5862	24.6132	26.9199	25.9534	26.6473	32.4102	25.0206	TPR3 [Source:UniProtKB/TrEMBL;Acc:A0A178WLS7]
AT1G04200		18.2304	17.8557	18.4986	19.5011	16.5514	17.8093	15.889	14.8804	16.8354	16.2887	17.4569	16.6382	16.5352	16.6314	15.5903	17.1994	16.4889	15.3186	16.1416	16.5147	16.6522	16.2254	17.1446	16.6819	Dyggve-melchior-clausen syndrome protein [Source:UniProtKB/TrEMBL;Acc:Q8RWV1]
AT1G04210		14.8047	15.6817	16.299	17.0916	17.9994	15.4365	16.6961	15.7935	17.7239	17.7284	15.285	16.3612	17.3031	17.0421	17.3162	18.2507	16.077	18.1081	17.2738	18.0387	17.7373	18.1773	19.0373	16.3542	At1g04210 [Source:UniProtKB/TrEMBL;Acc:O64486]
AT1G04220	KCS2	91.1226	104.865	93.3266	72.2658	82.1647	99.379	61.955	53.4759	50.1822	59.0516	60.8058	52.7829	56.9323	59.9427	64.2724	60.4386	62.477	66.1738	53.7404	46.3388	47.1221	56.1275	40.0442	44.7161	3-ketoacyl-CoA synthase 2 [Source:UniProtKB/Swiss-Prot;Acc:Q5XEP9]
AT1G04230		13.102	13.2448	11.9051	12.1799	12.6514	12.7759	15.0926	14.2427	14.4681	12.7216	11.7709	12.4751	12.4728	11.6548	12.9648	11.5031	11.3131	11.685	14.246	12.4547	12.6436	12.072	11.9728	12.277	At1g04230 [Source:UniProtKB/TrEMBL;Acc:Q94K10]
AT1G04240	SHY2	15.3991	16.495	16.9498	21.812	16.2781	16.2282	6.99981	7.01225	5.49378	10.6794	10.8038	10.9035	15.983	17.289	14.6996	14.6825	16.8875	16.3853	8.11339	7.59272	9.33497	10.9334	11.7341	10.4075	AUX/IAA transcriptional regulator family protein [Source:TAIR;Acc:AT1G04240]
AT1G04250	IAA17	134.84	139.077	138.106	124.373	126.939	124.156	84.8256	85.3575	79.987	92.3222	84.1702	91.0461	108.652	102.462	103.648	108.44	102.155	103.86	63.1359	58.5772	66.9344	72.5099	82.7912	73.1452	Auxin-responsive protein IAA17 [Source:UniProtKB/Swiss-Prot;Acc:P93830]
AT1G04260	PRA1D	18.8544	18.2519	19.9148	18.8833	16.8991	20.7136	19.1353	18.8939	17.9961	17.3609	17.3577	20.2852	18.8072	17.6772	16.657	17.6241	15.6577	17.3742	16.9903	15.4481	17.0747	17.3209	19.0296	16.8344	PRA1 family protein D [Source:UniProtKB/Swiss-Prot;Acc:P93829]
AT1G04270	RPS15A	302.399	268.702	354.131	403.763	402.735	333.532	385.892	403.414	403.037	351.259	311.105	358.613	407.397	352.871	364.216	410.374	359.395	350.227	301.624	331.424	313.63	316.707	452.798	292.646	40S ribosomal protein S15-1 [Source:UniProtKB/Swiss-Prot;Acc:Q08112]
AT1G04280		56.0775	52.5474	53.4372	46.3967	46.6955	48.8097	90.907	89.7679	88.1115	87.2949	87.3648	85.661	45.6945	50.6558	46.4508	45.7192	47.0436	47.5688	91.526	81.7127	78.4351	81.6066	64.0311	79.9829	p-loop containing nucleoside triphosphate hydrolases superfamily protein [Source:UniProtKB/TrEMBL;Acc:Q0WUY1]
AT1G04290		13.33	13.0935	13.4801	11.8784	11.7634	14.0693	26.8504	25.1035	23.786	20.3789	20.9277	22.9598	10.2235	8.6677	9.55782	12.3459	9.97734	11.2263	19.645	17.4063	17.4816	19.2055	17.1776	18.4616	F19P19.27 protein [Source:UniProtKB/TrEMBL;Acc:P93828]
AT1G04295		0.72322	1.36906	0.371268	0.782009	0.679532	0.380307	2.15518	2.90222	1.84766	1.35329	1.04732	1.86726	1.12383	0.503933	0.635755	0.553984	0.536774	0.602669	1.40434	1.87189	1.28547	1.43665	1.56472	1.56962	other RNA [Source:TAIR;Acc:AT1G04295]
AT1G04300	TRAF1B	16.9198	16.8105	28.209	18.6643	17.9214	16.3307	29.8076	26.1817	18.1864	31.7258	18.5772	18.5644	19.0583	19.8355	19.1376	30.8489	29.3319	30.264	32.8361	23.1772	19.7648	33.6185	30.8485	18.9022	TNF receptor-associated factor homolog 1b [Source:UniProtKB/Swiss-Prot;Acc:A8MQL1]
AT1G04310	ERS2	4.88623	5.47113	6.40721	6.32055	7.10557	6.51723	4.53322	4.38151	4.524	4.39191	4.5466	5.22918	7.15451	6.35314	6.69666	6.98083	6.62943	6.18997	4.08857	3.94989	4.09777	3.43275	6.00476	3.67875	Ethylene response sensor 2 [Source:UniProtKB/Swiss-Prot;Acc:P93825]
AT1G04320		0	0	0	0	0	0	0	0	0	0	0	0	0	0	0	0	0	0	0	0	0	0	0	0	pre-tRNA [Source:TAIR;Acc:AT1G04320]
AT1G04330		9.47817	8.44235	9.67779	12.4565	9.3085	9.70206	6.40713	7.26358	5.40333	5.8501	5.51513	6.19971	9.42436	8.42162	8.8142	10.1075	10.6498	9.2591	4.44361	4.01174	4.7153	6.74257	5.92935	6.96957	At1g04330 [Source:UniProtKB/TrEMBL;Acc:O22691]
AT1G04340		28.4838	26.1366	28.6186	31.7166	30.7135	27.7486	31.1719	27.6727	28.2111	25.1762	24.6591	28.4791	29.6152	29.1226	28.8717	33.2899	28.5042	26.5215	24.0912	26.5817	23.0373	26.2273	31.5531	24.9511	At1g04340/F19P19_23 [Source:UniProtKB/TrEMBL;Acc:O22690]
AT1G04350		4.10649	5.66944	4.34336	2.16437	2.60183	2.51076	2.74959	2.11053	2.46075	2.00949	2.38451	2.10324	2.35137	2.59343	2.53028	2.65565	2.32078	2.61111	1.70616	1.23365	2.22564	2.43194	1.10093	2.26261	1-aminocyclopropane-1-carboxylate oxidase homolog 6 [Source:UniProtKB/Swiss-Prot;Acc:P93824]
AT1G04360	ATL1	25.249	25.7608	22.9444	23.0066	21.6568	28.832	18.2457	17.2242	14.2453	22.2176	20.9347	20.0822	20.6756	23.3806	23.8361	21.5163	22.5675	24.7654	21.263	19.4724	21.4911	22.5551	17.683	20.1876	RING-H2 finger protein ATL1 [Source:UniProtKB/Swiss-Prot;Acc:P93823]
AT1G04370	ERF14	0.282621	0	0.294391	0.176006	0.027091	0.071729	1.85021	1.37037	2.0092	0.095302	0.384289	1.9915	0	0.067111	0	0	0	0.083915	0.753702	0.523723	0.434828	0.4583	0.586897	0.669474	Uncharacterized protein At1g04370 (Fragment) [Source:UniProtKB/TrEMBL;Acc:C0SUS6]
AT1G04380		0.11615	0.151757	0.084006	0.173685	0	0.121635	0.163414	0.09982	0.075037	0.013783	0.061743	0.209159	0.086722	0.08176	0.104192	0.041676	0.057407	0.078765	0.145412	0.089447	0.129538	0.189599	0.070455	0.105227	1-aminocyclopropane-1-carboxylate oxidase homolog 7 [Source:UniProtKB/Swiss-Prot;Acc:P93821]
AT1G04390		3.87163	4.63987	4.58995	4.4532	4.05624	4.01586	3.8291	3.07016	4.24911	4.25876	3.60614	4.30485	4.41892	4.48498	4.83931	4.38355	4.57565	4.51303	4.84484	4.59389	4.134	4.54719	3.76238	3.84776	BTB/POZ domain-containing protein At1g04390 [Source:UniProtKB/Swiss-Prot;Acc:P93820]
AT1G04400	CRY2	78.3897	81.0464	75.2621	75.6435	81.7954	74.593	55.2454	53.5514	58.4487	58.4816	60.2086	59.0844	91.3271	98.0577	96.125	86.3098	89.0614	93.6181	74.941	77.0192	74.8753	68.7279	63.0541	72.759	Cryptochrome-2 [Source:UniProtKB/Swiss-Prot;Acc:Q96524]
AT1G04410	MDH1	809.948	803.486	808.561	770.91	786.318	790.783	865.809	890.979	868.503	780.573	842.395	833.827	847.604	845.378	848.263	795.654	842.4	813.174	893.275	871.194	863.421	786.002	837.313	847.089	Malate dehydrogenase [Source:UniProtKB/TrEMBL;Acc:A0A178W4H0]
AT1G04420		3.34107	2.93089	3.83824	4.06471	3.76799	3.17518	3.0027	2.94037	2.38179	2.46048	2.42269	3.0072	3.67707	3.45415	3.55274	3.79291	3.53174	3.84307	2.56215	2.94138	2.64961	2.43554	3.97418	3.47476	NAD(P)-linked oxidoreductase superfamily protein [Source:UniProtKB/TrEMBL;Acc:Q8VZ23]
AT1G04425		1.50452	0.725018	1.6132	2.2697	3.56812	1.11105	1.82532	2.74868	2.55701	3.44091	1.48914	1.96396	3.07401	1.3636	3.15071	2.49282	2.73052	1.29067	1.75006	2.57216	1.10938	2.37183	2.8173	2.44527	other RNA [Source:TAIR;Acc:AT1G04425]
AT1G04430		45.5129	39.0787	48.9812	55.5038	52.4226	49.656	34.354	35.2131	36.5564	38.9727	38.8764	42.2812	56.6542	52.2678	50.98	57.7896	50.4736	49.8122	32.0623	38.4718	39.6054	34.7451	47.7179	39.5536	Probable methyltransferase PMT8 [Source:UniProtKB/Swiss-Prot;Acc:Q940J9]
AT1G04440	CKL13	80.7736	82.3908	80.1676	70.5481	75.9544	78.0089	62.6378	61.3494	60.0182	65.6558	68.0261	63.5025	76.4294	87.2874	81.6343	79.5315	85.3692	83.9066	74.0373	71.8549	71.3825	76.2393	66.3957	76.5511	Casein kinase 1-like protein 13 [Source:UniProtKB/Swiss-Prot;Acc:Q5XF24]
AT1G04445		4.96617	5.60289	3.47041	3.61676	3.52152	4.14037	1.186	1.02202	0.78646	1.07049	1.52096	1.95403	5.32654	5.84279	5.99687	4.10021	4.2586	5.89033	1.45437	1.56435	1.64775	1.41993	1.44563	1.64815	C2H2-like zinc finger protein [Source:TAIR;Acc:AT1G04445]
AT1G04450	RIC3	0	0	0	0	0	0	0	0	0	0	0	0	0	0	0	0	0	0.037275	0	0	0	0	0	0	CRIB domain-containing protein RIC3 [Source:UniProtKB/Swiss-Prot;Acc:F4I5N6]
AT1G04470		0	0	0	0	0.011488	0	0	0	0	0	0	0	0	0	0	0	0	0	0.009524	0	0	0	0	0	F19P19.6 protein [Source:UniProtKB/TrEMBL;Acc:P93812]
AT1G04480	RPL23A	156.188	135.221	183.203	190.411	197.458	187.665	201.13	207.959	201.528	181.973	158.007	193.62	199.004	168.579	196.812	211.237	182.335	168.169	156.182	173.86	159.511	172.66	229.332	162.291	60S ribosomal protein L23 [Source:UniProtKB/Swiss-Prot;Acc:P49690]
AT1G04490		3.72515	4.11676	4.61804	2.90413	4.01124	3.27823	2.81054	2.6756	2.36246	2.30842	2.69778	2.96197	3.62597	3.50319	3.26618	3.14841	3.16565	3.67648	2.67097	3.32391	2.61325	2.37299	2.55528	2.60525	At1g04490 [Source:UniProtKB/TrEMBL;Acc:Q67XK9]
AT1G04500		0	0.03162	0	0.046088	0	0	0	0	0	0	0	0.021605	0	0	0.042547	0	0.024229	0.020875	0.038915	0.075893	0.06851	0	0	0.062539	CCT motif family protein [Source:UniProtKB/TrEMBL;Acc:Q1PFY7]
AT1G04510	PRP19A	23.6867	25.2757	28.0876	27.8598	27.8751	24.3743	30.6409	31.4868	31.3929	28.4103	29.2521	28.6136	26.1485	24.5279	25.3446	26.0051	26.3271	23.1501	28.7847	30.6778	26.6247	26.8245	32.0218	25.7988	Pre-mRNA-processing factor 19 homolog 1 [Source:UniProtKB/Swiss-Prot;Acc:Q94BR4]
AT1G04520	CRRSP3	7.09608	5.8266	9.61084	10.1813	10.7298	9.84698	10.4432	10.0331	9.67931	9.75906	8.05775	9.75491	10.6923	6.99319	9.01816	10.7499	7.33307	7.91365	6.8197	10.0437	8.02677	9.45247	13.026	7.05405	Cysteine-rich repeat secretory protein 3 [Source:UniProtKB/Swiss-Prot;Acc:Q6NM73]
AT1G04530	TPR4	25.5148	26.0753	23.593	24.8643	26.7875	23.2789	19.9064	23.4769	20.7425	23.4977	23.0435	23.5608	23.9447	24.1334	26.347	25.6874	25.4899	24.6658	24.6323	24.8235	23.6586	25.746	25.2875	24.8137	Tetratricopeptide repeat (TPR)-like superfamily protein [Source:UniProtKB/TrEMBL;Acc:Q8VZ31]
AT1G04540		2.61711	3.07646	3.09231	3.73745	2.90211	2.93106	4.31447	3.63859	3.7653	3.54392	2.83901	3.51237	3.78415	3.2501	3.7528	2.76525	2.84173	3.20946	3.70757	4.04649	3.11169	3.49893	3.12875	3.2064	Calcium-dependent lipid-binding (CaLB domain) family protein [Source:UniProtKB/TrEMBL;Acc:F4I5P7]
AT1G04550	IAA12	11.5752	11.4357	11.8632	12.1671	10.8756	11.8196	11.8203	11.2806	6.73581	11.9116	11.6424	12.0531	12.8666	10.9458	10.4417	11.7786	12.6226	11.2914	10.3825	11.3243	9.66938	10.4001	12.0721	11.0494	Auxin-responsive protein IAA12 [Source:UniProtKB/Swiss-Prot;Acc:Q38830]
AT1G04555		9.4891	9.76695	8.54858	9.92957	9.46058	10.7184	9.78153	11.0622	8.68723	8.41411	11.4552	9.25675	8.23158	7.61874	7.3408	9.91003	9.36624	7.28783	8.26445	8.50847	7.09489	8.06691	9.24643	9.71643	Transmembrane protein [Source:UniProtKB/TrEMBL;Acc:Q1G3F4]
AT1G04560		0	0	0	0.043409	0	0	0	0	0	0.044659	0	0	0.041063	0.120642	0	0	0	0.036012	0	0	0	0	0	0.118335	AWPM-19-like family protein [Source:UniProtKB/TrEMBL;Acc:O23029]
AT1G04570		0.492561	0.469718	0.820685	0.925814	0.830628	0.55626	0.705961	0.468615	0.658087	0.821601	0.566288	0.813584	0.541662	0.609856	0.800146	0.581688	0.911591	0.51615	0.55542	0.605502	0.671516	0.659299	0.752555	0.471051	Probable folate-biopterin transporter 8, chloroplastic [Source:UniProtKB/Swiss-Prot;Acc:F4I5Q2]
AT1G04580	AAO4	0	0.016071	0.014748	0.041569	0.044742	0	0.007516	0.046317	0.015369	0.009335	0.019223	0	0.041747	0.029169	0.0418	0.008679	0.007209	0.008192	0.007674	0.022413	0.044391	0	0.030623	0.008218	Benzaldehyde dehydrogenase (NAD(+)) [Source:UniProtKB/Swiss-Prot;Acc:Q7G191]
AT1G04590		10.9605	11.1795	11.217	13.9318	14.018	13.0816	14.8012	15.8236	15.4968	11.8034	10.3866	12.8737	12.6537	11.8788	12.7209	13.4949	13.0771	12.6282	14.2643	14.4493	15.098	14.3712	16.0007	13.0155	BEST Arabidopsis thaliana protein match is: Pentatricopeptide repeat (PPR) superfamily protein (TAIR:AT4G21190.1); Ha. [Source:TAIR;Acc:AT1G04590]
AT1G04600	XI-A	0.284789	0.25528	0.207408	0.338282	0.313425	0.159458	0.294776	0.282571	0.292006	0.23212	0.209594	0.198831	0.316612	0.353613	0.267926	0.335314	0.266828	0.339959	0.249889	0.239148	0.250408	0.28884	0.320516	0.168318	Myosin-7 [Source:UniProtKB/Swiss-Prot;Acc:F4I5Q6]
AT1G04610	YUC3	6.84177	7.03604	6.10493	6.30964	8.08073	7.4958	0.745946	0.988847	0.884327	3.49553	3.01506	2.83361	7.17047	7.8799	7.66633	6.23729	6.68875	6.49542	1.91331	2.573	3.39825	2.86804	4.14054	3.3128	Probable indole-3-pyruvate monooxygenase YUCCA3 [Source:UniProtKB/Swiss-Prot;Acc:O23024]
AT1G04620	HCAR	0.173845	0.196483	0.197304	0.184306	0.145008	0.29907	0.248433	0.381928	0.433252	0.254299	0.283446	0.033186	0.392038	0.415217	0.500783	0.408322	0.440222	0.4103	0.3498	0.275868	0.317394	0.385605	0.478008	0.616482	7-hydroxymethyl chlorophyll a reductase, chloroplastic [Source:UniProtKB/Swiss-Prot;Acc:Q8GS60]
AT1G04625		27.2605	26.9516	29.4034	31.3697	32.7832	30.142	25.689	26.2475	24.6041	24.4565	20.2209	25.8487	27.535	25.1738	27.2912	28.1344	25.4049	23.8339	20.4844	20.718	19.808	23.1857	24.8761	22.9205	Polynucleotidyl transferase, ribonuclease H-like superfamily protein [Source:UniProtKB/TrEMBL;Acc:F4I5Q9]
AT1G04630	MEE4	27.2605	26.9516	29.4034	31.3697	32.7832	30.142	25.689	26.2475	24.6041	24.4565	20.2209	25.8487	27.535	25.1738	27.2912	28.1344	25.4049	23.8339	20.4844	20.718	19.808	23.1857	24.8761	22.9205	NADH dehydrogenase [ubiquinone] 1 alpha subcomplex subunit 13-A [Source:UniProtKB/Swiss-Prot;Acc:Q8RWA7]
AT1G04635	EMB1687	2.54535	2.62903	3.45737	3.87589	3.54544	2.72792	5.63176	3.62933	3.97795	2.94283	3.31901	2.60219	2.75517	2.66333	3.55074	4.58314	2.97906	1.99271	3.83136	3.57213	4.13608	3.27007	6.01684	3.15495	Probable ribonuclease P/MRP protein subunit POP5 [Source:UniProtKB/Swiss-Prot;Acc:Q6AWV1]
AT1G04640	LIP2	2.7603	2.65964	3.11578	3.42553	2.71281	2.89071	3.04723	4.12882	3.28287	3.40158	3.48775	3.03431	3.07905	3.41368	3.57248	3.38741	2.59558	2.65583	3.56483	3.5539	3.21673	3.81382	4.525	3.75816	LIP2 [Source:UniProtKB/TrEMBL;Acc:A0A178WI01]
AT1G04645	SPH5	0	0	0	0	0	0	0	0	0	0	0	0	0.062068	0	0	0	0	0	0	0	0	0	0	0.13654	S-protein homolog 5 [Source:UniProtKB/Swiss-Prot;Acc:O23020]
AT1G04650		0.956792	0.97734	1.1491	1.20988	1.05276	0.97148	1.44024	1.10416	1.26089	0.903182	1.13149	1.34179	1.13855	1.23435	1.24616	1.33026	1.09322	1.30413	1.22005	1.32456	1.1997	1.28695	1.38249	1.29642	unknown protein; Ha. [Source:TAIR;Acc:AT1G04650]
AT1G04660		0.581939	0.594077	0.615401	0.39263	0.249831	0.75828	0.440567	0.392224	0.298068	0.244503	0.232917	0.221467	0.732525	0.601506	0.727424	0.528204	0.48853	0.817769	0.214617	0.021821	0.057304	0.463463	0.109874	0.306793	Glycine-rich protein [Source:UniProtKB/TrEMBL;Acc:O23018]
AT1G04670		0.103385	0	0	0	0	0	0	0	0.09252	0	0	0.099684	0	0	0.147969	0	0	0	0.071921	0	0	0	0.045153	0.161772	Putative uncharacterized protein [Source:UniProtKB/TrEMBL;Acc:Q5Q0I9]
AT1G04680		53.3214	49.0856	57.8414	58.1322	57.7186	54.064	25.2175	25.2059	26.3925	21.0474	21.8958	27.7798	51.8421	45.3083	43.0704	58.2704	46.6024	49.3503	22.1676	25.1022	26.1995	21.0783	31.6686	22.7707	Pectate lyase [Source:UniProtKB/TrEMBL;Acc:A0A178W464]
AT1G04690	KAB1	51.3979	51.3038	55.7567	62.5245	62.0495	55.6879	61.7912	66.5617	62.3352	56.6183	50.673	62.2918	64.4227	59.7763	59.3036	63.9396	56.7358	59.9246	58.0714	64.3781	59.2435	60.4141	67.0308	60.4587	Probable voltage-gated potassium channel subunit beta [Source:UniProtKB/Swiss-Prot;Acc:O23016]
AT1G04700		3.37356	3.86673	2.9235	3.18609	3.86266	2.96995	1.26122	1.54074	1.82181	1.69326	2.18732	1.17684	3.21199	3.08696	3.07187	3.82095	3.45991	3.74038	1.21433	1.25954	1.49907	1.7872	1.48984	1.51617	PB1 domain-containing protein tyrosine kinase [Source:UniProtKB/TrEMBL;Acc:F4I5S1]
AT1G04710	KAT1	7.71371	6.9251	7.35336	7.52172	7.69864	7.97849	10.9585	9.82413	11.6929	9.15372	8.29373	9.79449	8.31563	7.53575	7.52478	9.07322	8.00739	6.42193	10.1774	9.03346	9.61523	9.29966	10.8234	9.17919	PKT4 [Source:UniProtKB/TrEMBL;Acc:A0A178W7T5]
AT1G04720		0	0	0	0	0	0	0	0	0	0	0	0	0	0	0	0	0	0	0	0	0	0	0	0	pre-tRNA [Source:TAIR;Acc:AT1G04720]
AT1G04730	CTF18	3.03352	2.87404	3.43915	4.05096	2.94619	2.62246	2.74174	3.03145	2.51445	2.83705	2.06548	3.05208	3.31469	3.26656	3.59343	3.86887	3.46511	3.71177	2.32749	2.97179	2.81529	2.39754	3.26021	2.0409	p-loop containing nucleoside triphosphate hydrolases superfamily protein [Source:UniProtKB/TrEMBL;Acc:F4I5S3]
AT1G04750	VAMP721	86.0122	74.2396	90.2087	80.9105	91.5533	88.6023	78.6536	99.1668	91.1632	88.2329	85.457	88.4829	82.1755	82.0044	81.9261	79.7606	85.4475	77.2571	73.2465	86.2497	77.4145	86.3337	89.0649	84.1222	Putative vesicle-associated membrane protein, synaptobrevin 7B [Source:UniProtKB/TrEMBL;Acc:Q681L9]
AT1G04760	VAMP726	3.15255	3.50161	4.15024	3.19753	3.53779	3.97403	2.82919	2.47933	2.87386	2.90196	2.52916	4.47171	3.64724	3.62199	3.13751	3.39815	3.84019	3.26375	2.97538	2.42773	2.8934	3.37172	2.26148	3.53107	Putative vesicle-associated membrane protein 726 [Source:UniProtKB/Swiss-Prot;Acc:Q9MAS5]
AT1G04770		19.1649	19.13	16.4216	16.4455	15.5537	18.2588	42.0678	42.2395	39.0387	49.2057	38.1996	38.8386	12.645	13.21	13.4146	10.6518	13.3362	13.1271	39.2317	33.9371	30.6333	38.601	30.9567	32.3404	Protein SULFUR DEFICIENCY-INDUCED 2 [Source:UniProtKB/Swiss-Prot;Acc:Q8L730]
AT1G04778		4.88363	4.75274	3.87648	4.53725	3.54788	4.52765	7.62027	6.69815	6.39389	8.26576	7.34554	7.65718	4.80777	3.15633	3.39214	2.27101	5.42682	3.54243	7.63718	5.08907	5.43587	5.71889	4.94736	5.76013	unknown protein; FUNCTIONS IN: molecular_function unknown; INVOLVED IN: biological_process unknown; LOCATED IN: cellular_component unknown; Ha. [Source:TAIR;Acc:AT1G04778]
AT1G04780		38.5446	41.243	40.6311	40.7438	41.128	39.4449	49.8314	44.1297	50.7345	48.3858	48.3681	47.5641	42.6868	45.3906	46.0556	40.7994	40.5851	42.5949	54.6043	52.5687	50.1922	49.5974	44.7148	49.4312	Ankyrin repeat family protein [Source:UniProtKB/TrEMBL;Acc:Q8GXW8]
AT1G04790		9.44644	9.43169	9.88239	9.66367	10.3635	9.42465	10.323	9.84914	10.8282	10.6561	10.1774	10.3229	10.4408	10.5692	11.3511	11.803	9.93882	10.7675	9.98226	10.3979	10.4987	11.2978	11.4957	11.2399	At1g04790 [Source:UniProtKB/TrEMBL;Acc:Q93XZ6]
AT1G04800		0.096367	0.015629	0.246631	0.130523	0.064001	0.060018	0.100601	0.089954	0.302869	0.128317	0.094638	0.061745	0.209672	0.135378	0	0	0.187882	0.028415	0	0	0.041102	0.056602	0.075381	0	At1g04800 [Source:UniProtKB/TrEMBL;Acc:Q9MAS9]
AT1G04810	RPN2B	40.3837	40.9398	40.8515	40.8037	40.4805	38.4211	37.7296	36.4725	40.7591	38.8069	38.1668	38.3935	39.4074	39.6641	39.7181	36.8594	39.0322	38.4986	39.0355	39.6554	37.5593	34.5295	39.1698	35.3887	26S proteasome non-ATPase regulatory subunit 1 homolog [Source:UniProtKB/TrEMBL;Acc:A0A178WEG0]
AT1G04820	TUBA4	235.379	230.028	262.115	259.891	261.95	243.283	189.547	199.984	192.843	179.823	175.603	186.769	269.704	249.037	245.167	278.603	250.418	247.741	156.457	171.406	189.149	182.491	238.629	182.214	Tubulin alpha-2 chain [Source:UniProtKB/Swiss-Prot;Acc:B9DGT7]
AT1G04830		11.7061	10.97	12.0185	11.9526	10.5841	11.5897	12.9557	11.3095	11.8868	12.2342	13.4027	11.8252	11.6634	11.2886	11.7427	12.1189	11.2177	10.7822	12.9085	12.9765	12.9108	12.8533	13.1499	11.2471	Ypt/Rab-GAP domain of gyp1p superfamily protein [Source:UniProtKB/TrEMBL;Acc:F4I5T4]
AT1G04840	PCMP-H64	0.540986	0.564747	0.312629	0.419794	0.455649	0.478543	0.495769	0.662372	0.801781	0.360105	0.314491	0.675627	0.37528	0.632744	0.482064	0.806988	0.475309	0.643613	0.660127	0.94468	0.889164	0.647437	0.530356	0.680865	Pentatricopeptide repeat-containing protein At1g04840 [Source:UniProtKB/Swiss-Prot;Acc:Q9MAT2]
AT1G04850		124.562	118.642	122.246	125.758	119.714	126.485	148.206	152.559	146.901	128.812	131.511	137.464	113.169	115.899	120.051	109.561	106.323	107.367	125.389	126.622	126.934	120.736	125.855	119.58	F13M7.16 protein [Source:UniProtKB/TrEMBL;Acc:Q9MAT3]
AT1G04860	UBP2	12.8466	12.6155	12.2298	12.8817	12.6628	11.5766	13.4938	11.3151	13.0033	13.9647	12.7057	13.2966	13.6084	14.2466	13.3521	13.5398	12.6817	14.1365	14.4511	14.4452	12.8344	13.4886	14.262	14.8707	Ubiquitinyl hydrolase 1 [Source:UniProtKB/TrEMBL;Acc:A0A178WGQ0]
AT1G04870	PRMT10	21.9829	21.4195	27.104	31.8826	30.2154	25.7656	24.9114	26.7261	27.1005	26.8814	21.5501	24.6605	29.1071	25.9468	28.9374	33.3294	30.1364	26.4424	23.2521	28.3415	26.1742	25.1653	33.1367	23.1057	PRMT10 [Source:UniProtKB/TrEMBL;Acc:A0A178WKU5]
AT1G04880	HMGB15	0.214014	0.302921	0.261326	0.528563	0.226802	0.228493	0.246905	0.411853	0.279626	0.07202	0.157999	0.105821	0.460549	0.329627	0.38328	0.177239	0.277756	0.338092	0.45292	0.242471	0.156033	0.169752	0.287819	0.292026	High mobility group B protein 15 [Source:UniProtKB/Swiss-Prot;Acc:Q9MAT6]
AT1G04890		0	0	0	0	0	0	0	0	0	0	0	0	0	0	0	0	0	0	0	0	0	0	0	0	Protein of unknown function, DUF593 [Source:TAIR;Acc:AT1G04890]
AT1G04900		6.63817	6.65286	8.96947	9.26182	9.55208	8.85966	9.81313	9.17144	9.49989	9.68112	8.87599	9.35187	8.76326	8.05677	8.23951	9.21594	8.50655	8.17458	7.71977	7.27239	7.4467	8.60138	9.43266	7.57537	Protein arginine methyltransferase NDUFAF7 [Source:UniProtKB/TrEMBL;Acc:A0A178WEZ0]
AT1G04910	OFUT1	21.0922	19.267	22.2609	22.3777	21.6619	21.3793	19.0434	17.4431	19.1627	17.6622	17.0574	20.3329	21.4619	21.7972	21.2496	22.046	21.3092	22.028	15.9889	18.1917	17.4859	17.8549	20.5399	17.9941	O-fucosyltransferase 1 [Source:UniProtKB/Swiss-Prot;Acc:Q8W486]
AT1G04920	SPS3	0.051827	0.104141	0.178819	0.080368	0.252907	0.110604	0.035122	0.061198	0.083869	0.191208	0.168326	0.116817	0.106774	0.098375	0.138527	0.134706	0.101697	0.135655	0.082378	0.168019	0.053191	0.119898	0.034535	0.135961	Probable sucrose-phosphate synthase 3 [Source:UniProtKB/Swiss-Prot;Acc:Q8RY24]
AT1G04930		3.32569	2.85984	3.29888	3.42963	3.90864	3.24676	4.87133	5.3914	4.72763	4.83489	3.79146	4.13916	4.21057	3.87989	3.39126	3.77162	3.08078	3.25093	4.37214	4.09973	3.19361	3.78524	5.00203	3.61632	Hydroxyproline-rich glycoprotein family protein [Source:UniProtKB/TrEMBL;Acc:F4I764]
AT1G04940	TIC20-I	6.1595	6.81827	6.83343	7.68159	7.34153	7.43972	8.33502	7.87196	8.14845	7.16175	6.77866	7.86656	6.42673	6.3175	6.36842	7.19753	6.63004	5.88326	6.83024	7.5158	7.24611	8.14305	8.04091	7.71885	Protein TIC 20-I, chloroplastic [Source:UniProtKB/Swiss-Prot;Acc:Q8GZ79]
AT1G04945		6.1595	6.81827	6.83343	7.68159	7.34153	7.43972	8.33502	7.87196	8.14845	7.16175	6.77866	7.86656	6.42673	6.3175	6.36842	7.19753	6.63004	5.88326	6.83024	7.5158	7.24611	8.14305	8.04091	7.71885	HIT-type Zinc finger family protein [Source:UniProtKB/TrEMBL;Acc:F4I765]
AT1G04950	TAF6	9.96103	10.3005	10.4199	12.0645	11.6772	10.6891	10.7874	9.45199	10.0829	11.4445	10.2324	10.108	12.0141	9.78948	11.6013	10.5599	10.4714	10.0052	9.82423	11.1371	9.56792	11.3319	12.785	9.57249	TAFII59 [Source:UniProtKB/TrEMBL;Acc:A0A178W741]
AT1G04960		26.7314	28.7319	27.6903	23.7624	26.0949	26.0266	26.6697	26.5776	26.2124	27.845	27.128	24.9838	23.6838	27.4907	26.9342	24.1551	23.422	23.98	29.1722	26.5079	25.8558	25.9272	21.1538	27.2066	Protein of unknown function (DUF1664) [Source:TAIR;Acc:AT1G04960]
AT1G04970		43.577	44.7481	39.4011	39.3546	41.7837	40.299	44.2672	40.2842	41.1763	46.066	45.2749	42.1043	41.1944	48.0377	42.7234	39.1664	40.2312	39.5202	49.5833	49.2448	46.079	45.8938	38.1083	45.4024	Putative BPI/LBP family protein At1g04970 [Source:UniProtKB/Swiss-Prot;Acc:Q9MAU5]
AT1G04980	PDIL2-2	21.0372	19.9595	25.5928	28.8945	29.8333	23.5744	34.1319	35.7743	32.5101	29.4128	23.198	30.2674	25.6297	23.0468	23.6002	25.7102	22.7653	21.7898	24.0688	30.1964	26.0184	25.4232	33.4701	24.9168	Protein disulfide-isomerase like 2-2 [Source:UniProtKB/Swiss-Prot;Acc:Q9MAU6]
AT1G04985		23.3371	23.4091	24.7524	25.1705	26.0144	24.2817	23.2351	24.2038	24.3035	24.3819	24.773	23.867	24.5234	20.5857	22.8508	21.8052	21.9156	22.5089	24.657	23.4594	21.2621	26.2476	23.9751	22.3021	Triacylglycerol lipase-like protein [Source:UniProtKB/TrEMBL;Acc:Q84JL8]
AT1G04990		19.7599	22.3295	20.2742	18.6792	18.0611	19.6792	19.3246	18.0042	19.6729	16.3263	18.3349	16.5433	17.8157	17.8738	17.0502	16.6452	14.6709	15.3234	16.3283	16.8247	15.4221	10.4297	16.414	11.4542	Zinc finger CCCH domain-containing protein 3 [Source:UniProtKB/Swiss-Prot;Acc:Q94AD9]
AT1G05000		22.7143	23.6139	20.9976	19.4948	16.6463	20.0513	57.2142	57.0013	56.6022	56.2381	53.9313	49.6169	17.6391	18.6921	17.3693	14.0594	15.2359	15.2433	56.0368	51.491	47.8115	51.5501	38.5835	47.9534	Phosphotyrosine protein phosphatases superfamily protein [Source:UniProtKB/TrEMBL;Acc:F4I780]
AT1G05010	ACO4	43.135	41.5385	42.5369	41.9247	37.2802	45.5441	80.9843	87.2951	82.2464	63.5483	60.5937	70.746	50.6844	53.5325	51.0924	43.006	45.9748	47.514	83.173	75.4814	69.8369	67.7403	54.9154	80.3638	1-aminocyclopropane-1-carboxylate oxidase 4 [Source:UniProtKB/Swiss-Prot;Acc:Q06588]
AT1G05020	AP180	0.542784	0.427757	0.43086	0.337374	0.410649	0.377785	0.312627	0.330931	0.580399	0.149342	0.452611	0.28454	0.347162	0.421966	0.454816	0.536255	0.383635	0.491523	0.35201	0.283279	0.370414	0.206648	0.117247	0.253383	Clathrin coat assembly protein AP180 [Source:UniProtKB/Swiss-Prot;Acc:Q9ZVN6]
AT1G05030		5.78507	6.92572	6.50725	5.81348	5.68829	6.78452	6.52365	5.6651	5.60196	5.63725	5.85091	6.3929	6.48833	6.10759	5.91155	5.65598	5.42411	6.6089	6.69568	6.21287	5.91512	6.90119	6.31679	6.02146	Probable plastidic glucose transporter 1 [Source:UniProtKB/Swiss-Prot;Acc:Q0WVE9]
AT1G05040		0	0	0	0	0	0	0	0	0	0	0	0	0	0	0	0.025815	0	0	0	0	0	0	0	0	T7A14.9 [Source:UniProtKB/TrEMBL;Acc:Q9ZVN8]
AT1G05055	GTF2H2	10.1122	8.27795	9.48476	8.98809	9.28456	8.98877	11.4715	12.6292	10.733	10.7235	8.9514	11.2663	9.05704	8.60458	8.90725	10.2558	9.14479	9.68769	10.7414	10.2778	9.613	10.9593	10.2547	10.4833	General transcription factor IIH subunit [Source:UniProtKB/TrEMBL;Acc:A0A178W5Z7]
AT1G05060		19.2109	20.1322	18.7957	16.9563	16.6747	17.065	25.5124	26.8923	24.8539	20.6187	21.9611	19.0162	19.1737	19.4853	19.634	15.8037	18.9253	17.1439	26.5589	24.9926	21.6965	20.7535	17.9389	21.006	At1g05060 [Source:UniProtKB/TrEMBL;Acc:Q9ZVP0]
AT1G05065	CLE20	2.43439	3.14361	2.40652	3.84361	2.23121	3.37742	4.46971	5.13862	3.85769	2.91643	2.80445	3.75698	3.56662	3.37305	3.15407	2.17437	2.32752	1.18292	3.85239	3.06526	2.97915	3.91452	2.83203	2.15557	CLAVATA3/ESR (CLE)-related protein 20 [Source:UniProtKB/Swiss-Prot;Acc:Q3EDI6]
AT1G05070		15.1201	13.6691	16.4568	16.5087	16.2062	17.5202	15.5382	14.2033	13.5151	14.4503	12.0393	16.9829	18.3173	16.0068	17.722	16.7795	17.3145	17.3509	12.9047	16.7948	14.7025	13.8297	16.9718	14.1291	At1g05070/T7A14_6 [Source:UniProtKB/TrEMBL;Acc:Q94AB8]
AT1G05080		0	0	0	0	0	0	0	0	0	0	0	0	0	0	0	0	0	0	0	0	0	0	0	0	Putative FBD-associated F-box protein At1g05080 [Source:UniProtKB/Swiss-Prot;Acc:Q9ZVP2]
AT1G05085		0	0	0	0	0	0	0	0	0	0	0	0	0	0	0	0	0	0	0	0	0	0	0	0	unknown protein; Ha. [Source:TAIR;Acc:AT1G05085]
AT1G05090		8.35675	8.82478	9.4923	9.66923	9.39226	8.85705	8.17638	8.35484	8.38531	9.52147	8.5635	8.30625	9.75166	9.62396	9.0969	9.8586	10.9823	9.93547	9.06453	8.77856	9.45719	9.47317	10.0154	8.94152	dentin sialophosphoprotein-related [Source:TAIR;Acc:AT1G05090]
AT1G05100	MAPKKK18	1.676	1.2393	1.57789	1.59574	1.71397	2.1743	0.912669	1.34019	0.882722	1.05176	1.25246	1.54443	1.60713	1.11068	1.38351	1.76285	1.28214	1.57301	0.818177	0.763785	0.992515	1.08574	1.4102	0.715869	Mitogen-activated protein kinase kinase kinase 18 [Source:UniProtKB/Swiss-Prot;Acc:Q9ZVP5]
AT1G05120		17.767	17.747	16.339	17.6732	17.8535	16.7716	17.192	16.8988	18.8732	18.8486	19.0821	17.6898	16.838	17.7165	17.1262	17.6275	15.4525	16.4273	17.681	18.0339	17.7171	17.7552	18.3545	18.2999	Helicase protein with RING/U-box domain [Source:TAIR;Acc:AT1G05120]
AT1G05136		0	0	0	0	0	0.40146	0	0	0	0	0.085143	0	0	0	0	0	0	0	0	0	0	0	0.155498	0	unknown protein; Ha. [Source:TAIR;Acc:AT1G05136]
AT1G05140	ARASP2	5.44942	6.76179	5.93921	6.7649	5.63745	6.14593	4.82916	4.44654	5.38465	6.50875	6.83387	5.90705	6.8317	6.28223	5.44797	5.28489	6.97971	5.96004	6.0166	5.57358	6.03529	5.54454	5.58898	5.75648	Probable membrane metalloprotease ARASP2, chloroplastic [Source:UniProtKB/Swiss-Prot;Acc:O23053]
AT1G05150		20.5116	19.1262	20.3919	22.2057	22.05	19.135	16.5023	15.3909	16.3252	18.3777	16.3259	18.1839	21.4208	20.6592	22.881	21.6585	22.017	21.4162	17.2591	18.4464	17.8692	19.1052	20.5775	17.9483	Uncharacterized TPR repeat-containing protein At1g05150 [Source:UniProtKB/Swiss-Prot;Acc:O23052]
AT1G05160	KAO1	2.74618	2.74081	2.81262	3.31777	3.09076	3.0395	3.32275	2.71993	2.91913	3.3218	3.16258	3.80002	4.46349	3.11104	3.55664	3.73096	3.1899	3.07775	3.28555	3.48132	3.95562	3.92089	3.85114	3.31281	Ent-kaurenoic acid oxidase 1 [Source:UniProtKB/Swiss-Prot;Acc:O23051]
AT1G05170	B3GALT2	9.44148	11.2467	11.8246	10.7323	11.451	10.779	9.02195	9.29351	8.54839	11.2933	10.7396	10.6644	10.0727	10.0668	9.95702	10.0648	9.80411	9.10237	8.42698	8.40021	7.9874	8.27975	9.29121	8.87738	Hexosyltransferase (Fragment) [Source:UniProtKB/TrEMBL;Acc:W8Q3U9]
AT1G05180	AXR1	21.1144	22.3514	22.2064	23.5358	23.0652	20.85	26.0901	24.1819	27.3752	24.5043	21.9264	25.6609	22.6961	23.9233	21.8588	23.3695	22.468	23.6856	26.3379	25.0995	26.3098	24.0549	26.7894	24.243	NEDD8-activating enzyme E1 regulatory subunit [Source:UniProtKB/TrEMBL;Acc:A0A178WFT2]
AT1G05190	RPL6	9.27935	8.86126	9.23632	12.2156	10.295	10.4536	5.61329	5.57193	6.19809	7.47654	6.08167	8.05244	10.693	9.58413	9.55826	11.2345	11.9605	11.5163	5.69426	5.63599	6.60729	7.64324	8.64567	7.8428	50S ribosomal protein L6, chloroplastic [Source:UniProtKB/Swiss-Prot;Acc:O23049]
AT1G05200	GLR3.4	2.15708	2.06737	1.67013	2.34794	2.3455	2.39122	4.92304	4.56197	4.12415	5.03119	4.76417	4.77106	2.35958	2.33589	2.50487	2.10922	2.0628	2.36789	4.51389	4.356	4.52491	5.27086	5.02397	6.26397	Glutamate receptor [Source:UniProtKB/TrEMBL;Acc:Q53YX3]
AT1G05205		42.879	36.9951	43.8117	41.1275	43.0856	47.2034	48.0982	49.3523	41.6967	45.8701	45.3786	49.4062	40.2654	35.2144	38.877	35.1149	36.0681	32.0172	36.3667	37.0503	34.6571	42.8157	38.9385	31.4396	At1g05205 [Source:UniProtKB/TrEMBL;Acc:Q8LG56]
AT1G05210		15.9164	11.2145	14.5064	14.6532	16.1083	14.5861	10.2357	10.821	10.143	9.08164	10.0755	10.9381	13.8954	13.67	15.4068	15.7176	13.2442	12.2292	5.89746	8.10636	6.65738	9.74213	11.3621	7.54412	At1g05210 [Source:UniProtKB/TrEMBL;Acc:O23047]
AT1G05220		3.07669	2.84747	3.85666	3.99867	4.19195	3.36001	2.54525	2.9662	2.47062	2.5375	2.49244	2.83844	3.10335	3.58003	3.33585	4.55487	4.02678	3.64468	2.80607	3.45855	3.7187	3.50993	3.14497	3.66911	Transmembrane protein 97, Putative [Source:UniProtKB/TrEMBL;Acc:O23046]
AT1G05230	HDG2	0.514464	0.847192	0.696334	0.559049	0.647105	0.876809	0.652878	0.576403	0.630456	0.600511	0.827948	0.666001	0.508222	0.587093	0.600226	0.739889	0.553807	0.405355	0.500165	0.581988	0.615177	0.724125	0.68913	0.753522	AT1G05230 protein [Source:UniProtKB/TrEMBL;Acc:B9DFH8]
AT1G05240	PER2	110.464	91.4287	95.633	74.8479	97.5327	85.3208	20.9288	23.3257	27.4852	30.9121	42.1487	15.5723	58.2765	63.3408	77.4488	86.683	79.6981	92.1351	23.4544	17.548	25.585	34.4889	18.4471	25.3545	Peroxidase 1 [Source:UniProtKB/Swiss-Prot;Acc:P0DI10]
AT1G05250	PER2	115.165	95.5169	97.5779	79.7203	107.084	88.7518	22.0586	24.4793	29.3988	32.4399	45.2727	16.7349	59.9716	65.6335	82.0596	89.9447	82.3977	95.6437	24.2334	18.3482	26.7393	36.1765	19.1229	26.8625	Peroxidase 1 [Source:UniProtKB/Swiss-Prot;Acc:P0DI10]
AT1G05260	PER3	328.101	355.372	316.001	207.527	243.694	257.802	205.702	158.171	135.403	135.574	135.262	140.766	227.358	242.776	252.784	217.701	221.072	215.165	121.926	98.2577	117.473	132.755	144.601	132.085	Peroxidase [Source:UniProtKB/TrEMBL;Acc:Q0WSR2]
AT1G05270		36.7086	37.3298	37.1864	34.0873	34.3672	34.4664	34.8453	37.9453	35.2537	34.9993	37.4149	33.7045	34.3998	35.7463	34.9396	34.4304	33.9788	34.5166	34.2445	34.0484	33.302	35.5413	35.4429	35.2439	At1g05270 [Source:UniProtKB/TrEMBL;Acc:Q8GXY6]
AT1G05280		3.50655	2.9009	4.08015	3.41288	5.59727	3.2526	3.53483	3.47876	3.60751	4.93492	3.54258	3.85831	5.48466	4.53	5.14245	6.12903	4.26339	4.0439	3.88501	4.86501	4.68088	3.55736	5.56658	4.77514	Protein of unknown function (DUF604) [Source:TAIR;Acc:AT1G05280]
AT1G05290		0	0	0	0	0	0	0	0	0	0	0	0	0	0	0	0	0	0	0	0	0	0	0	0	CCT motif family protein [Source:UniProtKB/TrEMBL;Acc:Q1PFY3]
AT1G05291		0	0	0.044286	0	0	0	0	0	0	0	0	0	0	0	0	0	0	0	0	0	0	0	0	0	GPI inositol-deacylase C, putative (DUF1218) [Source:UniProtKB/TrEMBL;Acc:O23040]
AT1G05300	ZIP5	19.4391	19.8046	20.0255	15.7865	15.537	16.8456	26.5299	23.866	24.8566	26.4935	25.9031	25.8256	17.1626	16.9462	16.4187	13.4476	15.1718	14.7031	23.2628	19.9833	21.4241	23.0995	19.2943	26.6521	Zinc transporter 5 [Source:UniProtKB/Swiss-Prot;Acc:O23039]
AT1G05310	PME8	7.98088	6.8748	3.64372	8.2121	5.97785	1.73498	0.092282	1.36325	1.44617	2.75029	3.09387	1.67503	8.34718	7.64586	5.83273	5.30247	8.04981	5.38582	3.27104	4.1948	3.83713	2.06144	1.63439	2.35144	Probable pectinesterase 8 [Source:UniProtKB/Swiss-Prot;Acc:O23038]
AT1G05320		41.0207	40.3152	35.077	39.5766	41.4724	33.5258	16.3285	18.609	18.8297	26.4617	26.5102	18.4277	36.4702	44.1694	39.8077	41.665	36.6456	42.564	29.6938	27.9795	27.489	27.7927	21.9551	24.1959	FUNCTIONS IN: molecular_function unknown; INVOLVED IN: biological_process unknown; LOCATED IN: cellular_component unknown; EXPRESSED IN: fruit, egg cell; CONTAINS InterPro DOMAIN/s: Prefoldin (InterPro:IPR009053); BEST Arabidopsis thaliana protein m /.../s: unknown protein (TAIR:AT2G32240.1); Ha. [Source:TAIR;Acc:AT1G05320]
AT1G05330		0.335059	0.190906	0.340775	0.276145	0.534074	0.076846	0.97801	0.778932	0.869429	0.413961	0.095598	0.296575	0	0	0.374507	0.231439	0.181562	0.171657	0.90886	0.519651	0.441241	0.734944	0.21792	0.310914	YUP8H12.5 [Source:UniProtKB/TrEMBL;Acc:O23036]
AT1G05340		37.5512	37.8939	37.4889	30.1504	34.8429	37.7027	69.2951	68.1084	62.1439	93.579	106.681	65.3745	35.0851	36.5662	36.8783	34.0305	32.873	32.2402	93.7364	79.2021	87.4418	97.0191	67.0278	94.9623	Cysteine-rich TM module stress tolerance protein [Source:UniProtKB/TrEMBL;Acc:O23035]
AT1G05350		22.1171	20.5638	22.5617	23.8674	25.7077	20.357	21.1196	23.7155	21.5869	22.7226	20.4689	23.4658	24.0335	21.3812	21.9288	23.6247	21.7047	22.8826	18.585	21.4	22.4049	21.9836	25.06	22.0124	Ubiquitin-like modifier-activating enzyme 5 [Source:UniProtKB/Swiss-Prot;Acc:O23034]
AT1G05360	KMS2	12.3148	12.9044	12.5872	14.8566	14.2574	14.0079	12.8146	11.1456	11.9976	12.256	10.6778	11.4714	13.2002	15.7385	14.2997	17.6019	15.4321	14.8453	11.4588	12.0633	10.9822	12.1488	13.9856	12.9605	Vacuole membrane protein KMS2 [Source:UniProtKB/Swiss-Prot;Acc:F4I8Q7]
AT1G05370		0.442814	0.853379	0.934248	0.53382	0.892271	0.626765	0.94759	0.850029	0.664693	0.766143	0.592057	0.73029	0.676557	0.835733	0.526281	0.667178	0.988603	0.701803	0.660274	0.826595	0.648227	0.763173	0.629291	0.502235	Sec14p-like phosphatidylinositol transfer family protein [Source:UniProtKB/TrEMBL;Acc:F4I8Q8]
AT1G05380		14.1916	16.2795	16.0005	17.347	16.9708	14.9335	14.735	12.6929	16.0074	16.248	15.0561	16.465	17.465	16.6237	16.9813	18.9225	15.4409	16.4789	15.9689	16.6216	16.8629	15.9441	17.6874	16.6762	Acyl-CoA N-acyltransferase with RING/FYVE/PHD-type zinc finger protein [Source:UniProtKB/TrEMBL;Acc:Q9ZW00]
AT1G05385	PSB27-2	4.64184	3.4362	3.99727	5.54144	4.89416	5.08733	3.7494	4.27935	4.48728	4.84748	4.97017	4.86928	4.41967	4.6592	4.2429	5.65944	4.19592	5.45697	4.80063	3.82066	5.06051	5.46827	5.10451	5.53334	Psb27-H1 [Source:UniProtKB/TrEMBL;Acc:A0A178WJM6]
AT1G05390		0	0	0	0	0	0	0	0	0	0	0	0	0	0	0	0	0	0	0	0	0	0	0	0	pre-tRNA [Source:TAIR;Acc:AT1G05390]
AT1G05400		2.44804	2.44083	2.77756	2.1324	3.00011	2.38368	2.82976	3.43228	4.08902	2.25471	2.8744	1.85123	2.50732	2.40109	2.38347	2.48011	2.59131	2.70176	2.95404	2.72375	2.35256	2.57651	2.0861	2.76203	Putative uncharacterized protein [Source:UniProtKB/TrEMBL;Acc:Q5XVL8]
AT1G05410		9.10026	9.33752	6.84005	11.5234	11.8751	10.4686	11.4105	10.4933	11.009	11.3603	9.65113	11.8217	11.2989	12.6875	11.9625	12.738	8.07454	11.623	10.7755	8.28473	8.39203	8.22633	9.50386	7.828	At1g05410/T25N20_5 [Source:UniProtKB/TrEMBL;Acc:Q8VZE5]
AT1G05420	ATOFP12	2.33038	1.65625	1.6909	1.50014	1.79503	1.58728	0.977296	0.214874	0.738615	0.696282	0.550171	0.863885	2.09588	1.98002	1.6299	0.773754	1.18703	1.86915	0.683562	0.868794	0.967122	0.536362	0.641911	0.939127	ovate family protein 12 [Source:TAIR;Acc:AT1G05420]
AT1G05430		19.3757	19.204	15.7981	17.363	16.698	19.1433	23.998	21.2241	21.7527	23.8728	22.2958	22.7588	16.0057	18.6659	19.2916	18.0587	16.109	15.6971	21.9753	21.8545	21.4438	22.5193	20.7743	20.3796	Uncharacterized protein At1g05430 [Source:UniProtKB/TrEMBL;Acc:Q8LC42]
AT1G05440		0.887568	0.705721	0.884726	1.23976	1.08267	0.955319	1.03585	1.27073	0.834556	1.00123	0.458411	1.00429	1.04407	1.1765	0.939942	1.06368	0.926872	0.797729	0.956145	1.16023	0.970809	1.16483	1.35051	0.626213	C-8 sterol isomerase [Source:UniProtKB/TrEMBL;Acc:Q9ZVZ4]
AT1G05450		3.55578	3.53604	3.39385	2.76406	3.58187	4.08252	2.8208	2.13272	2.86166	3.85169	3.65677	2.03269	1.30517	1.90837	1.96949	1.76685	1.8983	2.10245	2.83849	3.19726	2.01826	3.70653	2.02143	2.74208	Bifunctional inhibitor/lipid-transfer protein/seed storage 2S albumin superfamily protein [Source:UniProtKB/TrEMBL;Acc:Q1G2Y5]
AT1G05460	SDE3	4.73973	4.58268	4.71419	5.61095	5.37519	5.05963	4.56178	4.93312	4.13499	4.32713	4.17379	4.60913	5.51142	5.15229	5.07881	5.96503	5.68722	5.22028	4.03412	4.75184	4.16895	4.55728	5.83645	4.72891	Probable RNA helicase SDE3 [Source:UniProtKB/Swiss-Prot;Acc:Q8GYD9]
AT1G05470	IP5P6	7.95366	8.38899	7.43993	8.95889	7.31016	8.47356	6.08413	4.4829	5.01716	7.72489	7.31452	8.00999	9.86054	9.61936	8.6939	8.72241	9.87358	9.01309	6.64283	8.66478	8.24817	7.43727	8.3983	8.57249	CVP2 [Source:UniProtKB/TrEMBL;Acc:A0A178WIE4]
AT1G05490	CLSY3	1.21877	1.10503	1.04488	0.883836	1.04877	1.2567	0.37562	0.404874	0.496875	0.397245	0.533005	0.502285	0.838619	0.756617	0.845655	0.800787	0.816745	0.934381	0.493911	0.398344	0.333659	0.523538	0.4318	0.340064	SNF2 domain-containing protein CLASSY 3 [Source:UniProtKB/Swiss-Prot;Acc:F4I8S3]
AT1G05500	SYT5	42.384	43.1442	41.5391	41.2248	41.8593	40.4597	36.8227	35.7251	34.708	37.4679	37.5987	38.3373	37.3471	36.8122	37.769	38.4242	38.5859	38.572	32.5101	35.3884	36.0719	35.6429	36.7656	36.815	Synaptotagmin-5 [Source:UniProtKB/Swiss-Prot;Acc:Q8L706]
AT1G05510	OBAP1A	0	0.070416	0.015633	0	0	0	0	0	0	0	0	0	0	0	0	0.04272	0.009503	0	0	0	0	0	0	0	Oil body-associated protein 1A [Source:UniProtKB/Swiss-Prot;Acc:Q9ZVY7]
AT1G05520		30.6363	28.1826	29.335	31.0296	29.2119	26.8185	33.1397	31.9334	35.4327	31.9079	33.449	33.1671	34.188	33.3759	31.2934	32.2226	29.7499	29.0899	35.9526	36.7415	36.5574	32.3606	35.7297	33.1164	At1g05520/T25N20_16 [Source:UniProtKB/TrEMBL;Acc:Q8H0S3]
AT1G05530	UGT75B2	2.12026	2.25844	3.03011	3.19699	3.34567	2.10082	1.0569	1.33123	1.46085	1.08493	1.1229	1.01952	4.58785	4.27696	4.01607	5.41526	3.6705	4.22052	1.25115	1.84278	2.01101	1.718	3.06212	2.03708	UGT75B2 [Source:UniProtKB/TrEMBL;Acc:A0A384L0M1]
AT1G05540		0.272445	0.108545	0.140955	0.065459	0.130924	0.124874	0.024288	0.162179	0.063387	0.060333	0.060561	0.136541	0.254332	0.239056	0.263852	0.410789	0.283662	0.448015	0.121105	0.130771	0.339399	0.187908	0.048405	0.092147	T25N20.19 [Source:UniProtKB/TrEMBL;Acc:Q9ZVY4]
AT1G05550		0	0	0	0	0	0	0	0.0973372	0	0	0	0	0	0	0	0	0	0	0.0354723	0.017411	0.120121	0.0291677	0.0488994	0.0574539	Protein of unknown function (DUF295) [Source:TAIR;Acc:AT1G05550]
AT1G05560	UGT1	48.4135	41.7907	46.7721	28.4722	31.15	33.7709	72.3658	68.0885	67.1476	96.4338	115.428	100.204	35.5608	36.6457	40.307	25.5202	26.6466	27.0523	96.0038	89.5425	90.5535	79.8646	85.7424	75.2473	UDP-glucosyltransferase 75B1 [Source:TAIR;Acc:AT1G05560]
AT1G05562		0	0.053283	0.141675	0.167423	0	0.081727	0.206621	0	0	0.156253	0.141087	0	0	0.104115	0	0	0	0.167763	0.162542	0.365753	0.159658	0.258353	0.404437	0.105534	Potential natural antisense gene, locus overlaps with AT1G05560 [Source:TAIR;Acc:AT1G05562]
AT1G05570	CALS1	43.3756	46.098	41.5428	40.4896	41.9959	37.6262	35.1961	29.6033	38.3936	46.1692	48.9925	44.6033	46.0363	53.6763	51.7399	44.468	50.8067	50.3328	50.9814	50.8772	50.392	53.7937	42.8797	56.0207	Callose synthase 1 [Source:UniProtKB/Swiss-Prot;Acc:Q9AUE0]
AT1G05575		14.1374	14.9553	12.5254	14.5253	14.3219	18.6332	20.523	18.9009	17.5844	20.4649	19.7516	25.5483	19.0341	18.0823	21.24	15.5394	18.0801	19.4609	20.3247	21.7526	26.0599	26.0565	20.4566	31.1104	Transmembrane protein [Source:UniProtKB/TrEMBL;Acc:Q8LC91]
AT1G05577		0.116404	0.417656	0.300149	0.508755	0.402209	0.698591	0.563615	0.725624	0.32043	0.792587	0.425155	0.438947	0.537113	0.420547	0.281081	0.607329	0.586191	0.666144	0.465725	0.892432	0.399341	0.914197	0.882896	0.694117	F3F20.2 protein [Source:UniProtKB/TrEMBL;Acc:Q9SYJ8]
AT1G05580	CHX23	0	0	0	0	0	0	0	0	0	0	0	0	0	0	0	0	0	0	0	0	0	0	0	0	Cation/H(+) antiporter 23, chloroplastic [Source:UniProtKB/Swiss-Prot;Acc:Q8VYD4]
AT1G05590	HEXO2	5.96702	5.42361	6.65729	8.38938	7.19092	6.64576	5.1541	4.85713	4.54772	5.21187	4.88302	5.29875	7.54481	7.10731	7.86925	9.81854	7.51413	7.57497	4.50172	5.05937	5.29047	5.38346	7.3872	5.73938	Beta-hexosaminidase 2 [Source:UniProtKB/Swiss-Prot;Acc:Q9SYK0]
AT1G05600		1.86737	2.36979	2.51787	2.84039	2.0953	2.72025	3.20956	2.51974	2.16474	2.63174	3.0553	2.74274	3.10223	2.78161	2.14986	2.33526	3.13711	2.55486	2.87454	2.83823	2.6599	2.81588	3.18839	2.51452	Pentatricopeptide repeat-containing protein At1g05600 [Source:UniProtKB/Swiss-Prot;Acc:Q9SYK1]
AT1G05610	APS2	0.644784	0.796876	0.959169	0.829165	0.930797	0.940187	0.626591	0.406811	0.423016	0.655339	0.542096	0.257146	0.824799	0.641228	0.596212	0.896113	0.88422	0.548033	0.302989	0.573588	0.454928	0.542722	0.806949	0.659007	ADP-glucose pyrophosphorylase small subunit 2 [Source:TAIR;Acc:AT1G05610]
AT1G05615		0	0	0	0	0	0	0	0	0	0	0	0	0	0	0	0	0	0.042365	0.03563	0	0	0	0	0	Putative B3 domain-containing protein At1g05615 [Source:UniProtKB/Swiss-Prot;Acc:F4I8U3]
AT1G05620	URH2	34.0807	32.5532	35.5743	33.0301	37.0689	35.1624	37.7398	40.2791	39.4039	31.9452	31.5638	38.808	40.1271	40.4399	40.6603	40.1763	38.065	38.2227	35.4582	38.5846	41.2072	35.4751	44.2067	39.6081	Probable uridine nucleosidase 2 [Source:UniProtKB/Swiss-Prot;Acc:Q8LAC4]
AT1G05630	AT5PTASE13	4.9876	4.78702	5.36933	5.26758	5.5386	4.96285	2.97431	2.84627	3.36551	3.42239	3.28786	2.54326	4.71984	4.96622	4.95347	6.00783	4.76072	6.15142	2.96891	3.1492	3.4267	3.43137	3.39784	3.15547	Endonuclease/exonuclease/phosphatase family protein [Source:TAIR;Acc:AT1G05630]
AT1G05640		3.39579	3.36869	4.02536	3.61362	4.01841	3.18687	2.19361	2.19215	2.15755	2.35475	2.12018	2.78752	3.50573	3.20795	3.14331	3.30606	3.99169	3.72906	2.01334	2.25621	2.29395	2.77428	2.79397	2.37384	Ankyrin repeat family protein [Source:UniProtKB/TrEMBL;Acc:Q9SYK5]
AT1G05650		37.5244	39.0411	37.6425	27.3073	31.7775	31.5518	0.200256	0.094962	0.071861	0.622575	1.03369	0.587895	43.1442	39.1298	41.3738	37.7638	34.3247	44.5269	0.508449	0.558705	0.284441	1.39844	0.793387	0.999049	F3F20.10 protein [Source:UniProtKB/TrEMBL;Acc:Q9SYK6]
AT1G05660		30.4894	22.2432	29.2022	27.8918	28.1124	24.8133	2.02052	2.28153	1.84472	6.42458	7.37577	6.50672	38.4568	33.3953	35.8927	30.675	26.9804	29.7964	3.34536	5.16738	7.31977	5.61482	8.91174	8.66244	F3F20.11 protein [Source:UniProtKB/TrEMBL;Acc:Q9SYK7]
AT1G05670		1.69061	2.09641	2.15915	1.84401	2.18458	2.36848	2.06051	2.0795	2.27187	2.35241	2.26061	2.49882	2.25759	2.58957	2.15834	2.44515	2.36745	2.06427	2.08503	2.63196	2.18282	2.68493	2.49827	2.60259	Glycosyltransferase (Fragment) [Source:UniProtKB/TrEMBL;Acc:A0A068FPW3]
AT1G05675	UGT74E1	1.22319	1.07284	0.910965	0.493279	0.761428	0.780091	1.22341	1.20989	0.900929	1.83808	1.71078	1.50336	1.44904	1.24955	1.45833	1.02126	0.792468	1.13102	1.63547	1.69945	1.66912	1.18443	1.61567	1.79319	Glycosyltransferase (Fragment) [Source:UniProtKB/TrEMBL;Acc:A0A1W6AJW6]
AT1G05680	UGT74E2	71.6269	68.3994	76.0815	47.5482	58.1487	61.556	65.1437	63.1518	58.6469	69.9459	75.3061	81.4378	62.1446	62.4944	66.2772	53.4522	47.7035	48.5909	82.7882	89.3076	84.5029	59.5452	92.4918	62.328	Glycosyltransferase (Fragment) [Source:UniProtKB/TrEMBL;Acc:A0A0K1SBE8]
AT1G05690	BT3	1.32116	1.14545	1.03781	1.09713	1.1456	1.09068	4.07976	3.88358	3.5862	3.43788	3.41733	3.985	1.77258	1.54998	1.05427	1.46897	1.63407	1.23102	4.61917	4.29856	3.30107	4.48563	3.25763	3.73884	BTB/POZ and TAZ domain-containing protein 3 [Source:UniProtKB/Swiss-Prot;Acc:Q9SYL0]
AT1G05700		5.5265	5.23608	4.56046	4.66413	4.34423	3.7637	15.4902	13.5429	16.0817	11.581	14.137	11.3149	5.64888	6.95854	6.98368	5.72468	6.79535	6.19027	19.1896	15.3314	15.2996	16.2764	11.8163	17.0465	Leucine-rich repeat transmembrane protein kinase protein [Source:TAIR;Acc:AT1G05700]
AT1G05710		17.9409	17.5142	18.1889	14.2263	13.3009	16.1923	29.2773	29.0565	26.8326	19.9088	21.2745	24.2919	12.3571	13.7604	13.2037	12.4757	12.9204	13.5311	24.8419	21.7031	20.3145	20.5162	18.5348	21.2244
AT1G05720		30.8053	34.1722	30.8933	37.0134	32.2627	36.026	34.9143	37.156	33.6387	33.9782	33.4235	36.8131	32.8152	31.8491	32.2842	33.3524	33.1911	31.1588	30.6685	37.223	34.4731	35.0266	40.5305	36.1367	Selenoprotein family protein [Source:UniProtKB/TrEMBL;Acc:Q8GWP6]
AT1G05730		1.24357	1.28752	1.42004	1.58947	1.79926	1.79387	2.09578	2.13112	1.94368	1.55541	2.03385	1.84686	1.02318	1.2169	1.31973	1.30117	1.97731	1.33569	1.55326	2.24725	1.78395	1.46735	2.72451	1.48257	FAM136A-like protein (DUF842) [Source:UniProtKB/TrEMBL;Acc:Q5BQ23]
AT1G05740		0	0	0	0	0	0	0.063955	0.125763	0	0	0	0.05325	0	0	0.03744	0	0	0	0	0	0	0	0	0	F3F20.19 protein [Source:UniProtKB/TrEMBL;Acc:Q9SYL5]
AT1G05750	PDE247	1.54095	1.2716	1.24499	1.55411	1.58539	1.35021	1.75825	1.62562	1.92505	1.7056	1.18211	1.29058	1.54215	1.59791	1.54216	1.22854	1.4433	1.41049	1.63239	1.53834	1.38024	1.55015	1.69845	1.54961	Pentatricopeptide repeat-containing protein At1g05750, chloroplastic [Source:UniProtKB/Swiss-Prot;Acc:Q9MA50]
AT1G05760	RTM1	7.07719	5.9152	6.86673	7.40601	7.19849	3.95204	5.344	5.9573	7.00281	6.92755	6.47503	5.72197	5.76502	5.82119	4.93349	5.89114	5.68044	5.28649	4.87632	6.44655	6.43266	5.59576	5.39525	4.91476	Mannose-binding lectin superfamily protein [Source:TAIR;Acc:AT1G05760]
AT1G05770	JAL2	2.20744	2.77537	2.41245	3.16624	3.55819	1.92663	1.25377	1.61897	1.57102	2.05336	1.73798	1.60518	2.56713	3.00835	3.37861	3.6673	2.83029	2.73846	1.0157	1.25338	1.12803	1.5161	1.21505	2.41525	Jacalin-related lectin 2 [Source:UniProtKB/Swiss-Prot;Acc:Q9MA49]
AT1G05780		6.16755	6.04416	7.7017	7.034	6.02737	6.09007	6.38972	7.68654	5.488	6.0744	6.04473	7.1746	7.26187	6.26038	6.06807	6.75268	5.52158	5.25164	5.99064	8.03957	6.35154	7.73169	6.6615	7.19265	Vacuolar ATPase assembly integral membrane protein VMA21 homolog [Source:UniProtKB/TrEMBL;Acc:Q58G56]
AT1G05785		7.76445	11.7974	11.527	10.7506	10.3303	11.3315	13.767	12.239	11.8965	12.9715	13.9266	12.4464	10.2638	11.0298	11.448	8.6735	11.9368	11.8387	13.403	12.2369	10.2393	12.6703	13.3059	13.2509	Got1/Sft2-like vescicle transport protein family [Source:TAIR;Acc:AT1G05785]
AT1G05790		11.9447	11.3505	9.7672	9.92144	10.2754	10.9382	9.29819	7.89093	9.17501	10.0253	10.3583	8.39858	11.2613	12.0478	11.0466	12.5573	11.5627	11.167	9.41513	8.85	8.24945	9.54678	8.76793	9.61178	lipase class 3 family protein [Source:TAIR;Acc:AT1G05790]
AT1G05800	DGL	0.0229	0	0	0	0	0	0	0.08684	0	0.039863	0	0.073889	0	0	0	0	0	0	0.07911	0	0	0.033882	0.043933	0.233728	Galactolipase DONGLE, chloroplastic [Source:UniProtKB/Swiss-Prot;Acc:Q9MA46]
AT1G05805	BHLH128	18.9821	16.7057	17.2565	16.4769	19.531	19.9182	16.4411	15.688	17.2921	16.4595	16.8942	17.3426	22.9179	22.9839	23.637	25.8115	22.9107	23.7205	20.1112	19.7429	19.1798	20.4891	20.1256	23.0862	Transcription factor bHLH128 [Source:UniProtKB/Swiss-Prot;Acc:Q8H102]
AT1G05810	ARA	20.9034	19.6646	21.7062	21.2205	22.7915	20.8262	9.69688	10.7301	10.6805	11.8813	16.0221	10.8678	20.4624	20.7406	22.8095	21.8745	21.5941	20.4984	11.0448	10.8345	11.925	16.1804	14.6079	13.1072	RAB GTPase homolog A5E [Source:TAIR;Acc:AT1G05810]
AT1G05820	SPPL5	1.56679	1.76725	1.42242	1.23984	1.14246	1.80951	1.43151	0.952986	1.08001	1.37106	1.23881	1.3231	1.76255	1.7309	1.38653	1.79969	1.96817	1.55921	1.39902	1.3763	1.42812	1.69626	1.48859	1.59456	Signal peptide peptidase-like 5 [Source:UniProtKB/Swiss-Prot;Acc:Q9MA44]
AT1G05830	ATX2	10.911	9.75899	10.8387	11.7248	11.3027	11.0107	11.6433	9.76376	11.6305	12.7288	11.4455	10.824	12.5925	12.829	12.5432	12.7108	11.8131	11.8632	12.5952	12.9875	12.4464	12.9627	13.3141	12.3212	Histone-lysine N-methyltransferase ATX2 [Source:UniProtKB/Swiss-Prot;Acc:P0CB22]
AT1G05835		1.85946	1.26859	2.76487	2.09781	2.38466	2.48346	1.28324	1.41903	1.24447	0.928071	0.865377	1.18731	1.10435	1.25641	2.16759	1.95449	1.93961	1.08619	1.46273	1.07705	1.09667	2.09785	2.16993	0.616785	Uncharacterized protein At1g05835 [Source:UniProtKB/Swiss-Prot;Acc:A8MS78]
AT1G05840		22.1589	25.7096	22.95	26.4898	24.3921	26.7651	24.0625	21.3197	22.6718	26.7136	26.0151	28.1044	25.7461	27.3521	26.5809	26.8621	26.3837	27.1581	27.4463	26.9279	26.6045	25.3846	25.0596	24.8012	Eukaryotic aspartyl protease family protein [Source:UniProtKB/TrEMBL;Acc:F4IAD5]
AT1G05850	CTL1	461.6	457.726	428.534	427.698	438.825	471.982	316.223	301.43	289.191	346.377	377.471	362.236	395.128	393.763	384.512	388.414	412.121	412.163	311.007	297.771	308.411	331.024	323.133	349.275	Chitinase-like protein 1 [Source:UniProtKB/Swiss-Prot;Acc:Q9MA41]
AT1G05860		7.32083	7.27553	8.19751	9.28181	7.96838	8.39753	9.60471	8.86692	9.25681	8.5799	9.79643	10.2779	8.84976	8.53715	8.98804	9.60537	9.42501	7.88034	9.03911	10.145	9.67145	9.27038	10.573	9.65446	INO80 complex subunit D-like protein [Source:UniProtKB/TrEMBL;Acc:Q9MA40]
AT1G05870		14.0204	15.3894	15.7085	16.0388	16.0509	15.7987	16.6846	16.3711	14.8597	15.4493	12.6303	15.5403	15.2358	15.6079	15.4193	15.6278	13.4223	14.362	14.0679	13.993	13.3841	16.5403	16.5751	14.2725	At1g05870 [Source:UniProtKB/TrEMBL;Acc:Q9MA39]
AT1G05880	ARI12	0	0.015974	0	0	0.14689	0.05542	0.180334	0.033662	0.224381	0	0.021478	0	0.040072	0	0.059754	0	0.0227614	0.0345416	0.077803	0.178587	0.061964	0.046499	0.049535	0.242791	Probable E3 ubiquitin-protein ligase ARI12 [Source:UniProtKB/Swiss-Prot;Acc:Q84RQ9]
AT1G05890	ARI5	34.6734	34.345	35.1754	34.6917	35.6782	38.4388	38.7551	35.3622	36.4476	38.0098	37.7201	35.6434	41.1016	43.008	41.7569	39.9002	40.3545	39.6263	39.0746	40.9331	39.7571	39.267	40.2161	41.5276	RBR-type E3 ubiquitin transferase [Source:UniProtKB/TrEMBL;Acc:F4IAE4]
AT1G05894		0.438563	0.738171	0.529642	0.562586	0.639784	0.656622	0.183347	0.185687	0.339024	0.204585	0.317859	0.347424	0.361944	0.465519	0.327051	0.791591	0.403492	0.529178	0.479904	0.513591	0.303734	0.435164	0.284583	0.223553	T20M3.17 protein [Source:UniProtKB/TrEMBL;Acc:Q9MA36]
AT1G05900	NTH2	7.15914	7.21804	6.72064	7.32195	6.31259	7.34545	8.61525	7.75112	7.67987	8.46824	7.10516	7.92343	7.52489	8.31297	7.47238	7.00555	6.59443	7.27878	7.73176	7.87905	7.50859	8.11552	7.23804	8.66737	Endonuclease III homolog [Source:UniProtKB/TrEMBL;Acc:A0A178W393]
AT1G05910		9.87289	9.84457	10.8425	11.7763	10.8532	10.0088	11.0464	10.1524	13.2734	11.4402	10.5254	11.0459	11.8533	10.8456	10.8404	11.1896	9.9919	10.9012	11.9188	12.4182	11.2791	10.6121	12.4179	10.3456	ATPase family AAA domain-containing protein At1g05910 [Source:UniProtKB/Swiss-Prot;Acc:F4IAE9]
AT1G05920		0	0	0	0	0	0	0	0	0	0	0	0.022693	0	0	0	0	0	0	0	0	0	0.018113	0	0.010978	B3 domain-containing protein At1g05920 [Source:UniProtKB/Swiss-Prot;Acc:Q5RM09]
AT1G05930		0	0	0	0	0	0.02933	0	0	0	0.019333	0	0	0	0.009618	0	0	0	0	0	0	0	0	0	0	B3 domain-containing protein At1g05930 [Source:UniProtKB/Swiss-Prot;Acc:Q9MA32]
AT1G05940	CAT9	24.0434	25.6726	24.4319	24.3913	24.4579	23.9314	25.8504	25.2381	29.0733	25.3755	26.8669	28.0867	25.8249	25.7468	26.2074	23.045	24.7861	25.7949	28.7766	26.9391	27.449	25.9867	25.8943	26.8242	Cationic amino acid transporter 9, chloroplastic [Source:UniProtKB/Swiss-Prot;Acc:Q9C5D6]
AT1G05950		1.77485	1.50694	1.67695	1.83283	1.79003	1.92916	1.20041	1.16546	1.14046	1.53314	1.16727	1.69321	2.23358	1.81542	2.01911	1.98911	1.81455	1.85701	0.905041	1.66233	1.49279	1.47892	1.6977	1.62661	unknown protein; Ha. [Source:TAIR;Acc:AT1G05950]
AT1G05960		35.5097	39.3945	38.1508	37.0639	37.6431	33.695	25.675	24.3112	26.7202	33.6166	33.5398	29.564	38.2597	38.2068	36.8035	37.834	37.1518	38.2711	31.3158	33.5121	34.8286	32.0687	32.9526	31.9397	ARM repeat superfamily protein [Source:UniProtKB/TrEMBL;Acc:F4IAF6]
AT1G05970		6.59339	5.25629	4.65101	6.72071	5.40427	7.05904	8.01486	5.67348	7.57663	6.19764	5.87889	5.52327	5.2875	5.99041	5.89752	6.67676	5.76741	5.55042	5.74872	6.16457	5.56241	5.78059	7.2173	5.54468	RNA-binding (RRM/RBD/RNP motifs) family protein [Source:UniProtKB/TrEMBL;Acc:Q9LNE8]
AT1G05980		0	0	0	0	0	0	0	0	0	0	0	0	0	0	0	0	0	0	0	0	0	0	0	0	pre-tRNA [Source:TAIR;Acc:AT1G05980]
AT1G05990	CML7	3.7726	3.48699	4.92465	2.87443	4.57532	3.14047	1.50055	2.26265	2.84093	1.80679	1.60553	1.501	2.08506	1.7412	1.24935	4.19175	2.63536	3.0406	1.75064	1.05747	0.930051	2.48385	1.21242	1.45727	Calmodulin-like protein 7 [Source:UniProtKB/Swiss-Prot;Acc:Q9LNE7]
AT1G06000	UGT89C1	40.1803	37.4733	38.9211	30.4299	32.2323	33.3098	40.2568	42.6836	37.22	36.6584	46.4254	40.8873	26.2277	27.9719	29.3992	26.5653	25.832	26.769	27.0258	26.9764	26.1657	23.9465	30.1968	28.7955	Glycosyltransferase (Fragment) [Source:UniProtKB/TrEMBL;Acc:W8PVE7]
AT1G06002		0.340025	0.447046	0.241768	0	0.665134	0.355475	0.172655	0.252498	0	0.190747	0.086628	0.319609	0.276893	0.49048	0.094942	0	0	0.17095	0.054244	0.08919	0.302583	0.340403	0.387398	0.159831	Potential natural antisense gene, locus overlaps with AT1G06000 [Source:TAIR;Acc:AT1G06002]
AT1G06010		9.9488	11.1057	13.3914	15.4014	14.6282	12.3003	13.2095	12.8857	10.163	14.3717	11.648	12.787	13.8157	12.3226	12.1285	16.1444	14.4417	13.5217	13.8601	13.6442	12.2787	16.3132	16.1327	14.2792	Basic leucine zipper/W2 domain protein [Source:UniProtKB/TrEMBL;Acc:Q84R19]
AT1G06020		0.407966	0.482881	0.62436	0.509198	0.294807	0.428273	0.118864	0.299517	0.093189	0.128935	0.416491	0.067272	0.566545	0.445574	0.633138	0.22528	0.636343	0.94155	0.02356	0.176481	0.645165	0.215379	0.248721	0.186914	Probable fructokinase-3 [Source:UniProtKB/Swiss-Prot;Acc:Q9LNE4]
AT1G06030		0.457899	0.345193	0.245651	0.238535	0.508157	0.356619	0.608598	1.23177	1.0932	0.889932	1.07116	0.539159	0.240936	0.523192	0.374535	0.189783	0.065412	0.505293	1.03885	0.758859	0.824462	0.774848	0.466578	0.483804	Probable fructokinase-2 [Source:UniProtKB/Swiss-Prot;Acc:Q9LNE3]
AT1G06040	BBX24	75.5867	80.1672	84.2297	84.8471	81.3182	90.0318	69.4124	77.0153	63.183	87.7198	97.9707	87.9695	92.5332	84.5387	96.1423	85.207	80.8802	84.863	56.2032	68.2066	65.6906	64.6602	69.5768	68.8821	B-box zinc finger protein 24 [Source:UniProtKB/Swiss-Prot;Acc:Q96288]
AT1G06050		7.35332	8.14613	8.24535	7.21415	8.01624	7.70535	5.40174	4.96441	5.15745	5.43289	6.27398	4.80355	6.12198	7.949	7.43879	7.03163	7.4394	7.23125	6.11959	5.30812	5.42558	5.5397	4.50137	4.5127	Protein of unknown function (DUF1336) [Source:TAIR;Acc:AT1G06050]
AT1G06060		15.9079	16.4856	17.5925	19.4832	18.3722	18.7108	16.868	14.5577	13.6148	16.6874	15.5513	14.9265	18.0488	19.7561	17.2429	20.5308	18.8734	19.2252	15.7682	16.1038	15.5629	19.3276	18.1281	16.1977	At1g06060 [Source:UniProtKB/TrEMBL;Acc:Q9LNE1]
AT1G06070		11.7119	13.3133	12.6273	13.6768	14.5939	11.5757	15.0545	13.8576	13.9808	14.0064	14.023	13.6234	12.2636	12.7176	13.0872	13.6377	11.7754	13.5974	12.6355	12.6165	13.3475	12.632	12.781	12.878	At1g06070 [Source:UniProtKB/TrEMBL;Acc:Q9LNE0]
AT1G06080	ADS1	2.62953	2.62477	2.78085	3.67436	3.2041	2.18735	3.05179	3.9365	4.29551	4.04982	3.47287	3.90019	4.00644	3.06868	3.10438	4.26379	4.22509	4.00623	2.79313	2.99465	3.54564	4.51977	5.27614	2.68508	Delta-9 acyl-lipid desaturase 1 [Source:UniProtKB/Swiss-Prot;Acc:O65797]
AT1G06090		55.1419	54.4815	35.8878	46.1555	50.6895	16.5454	1.88713	10.4494	10.2947	32.5247	33.5943	24.7056	62.5715	59.2454	57.0834	46.5454	57.8833	47.5607	26.9515	33.3283	35.727	21.1548	19.5963	25.5394	Delta-9 desaturase-like 1 protein [Source:UniProtKB/Swiss-Prot;Acc:Q9LND9]
AT1G06100		0.018915	0	0	0.0838	0	0	0	0	0	0.022921	0	0	0.080122	0	0	0	0	0	0	0	0	0	0	0.023316	Delta-9 desaturase-like 2 protein [Source:UniProtKB/Swiss-Prot;Acc:Q9LND8]
AT1G06110	SKIP16	30.3013	28.9724	27.8902	28.2253	30.5549	32.9931	27.0634	25.4858	27.7013	27.0569	29.7458	27.9751	30.5565	30.204	29.636	30.1185	32.0231	31.5466	26.4802	26.1948	28.3573	27.9666	28.3682	28.4192	F-box protein SKIP16 [Source:UniProtKB/Swiss-Prot;Acc:Q9LND7]
AT1G06120		34.2205	31.9322	29.1782	25.0624	32.7009	29.1392	1.9709	1.54319	1.81994	7.46066	10.0404	4.11664	24.3367	25.3008	27.474	23.9979	24.7871	25.3393	5.19449	4.38085	6.39682	7.96276	5.65887	7.31673	Delta-9 desaturase-like 3 protein [Source:UniProtKB/Swiss-Prot;Acc:Q9FPD5]
AT1G06130	GLX2-4	11.9691	12.503	12.0159	12.2131	12.7168	12.8596	26.7439	27.2655	26.5017	24.2048	21.4534	25.8985	13.3302	12.9586	14.1722	13.5302	12.4361	13.9381	28.854	25.1981	23.5775	24.3306	24.0795	29.0769	GLX2-4 [Source:UniProtKB/TrEMBL;Acc:A0A178WGQ2]
AT1G06135		0	0	0	0.05911	0	0	0.507497	0.955275	0.88817	0.599698	0.57989	0.248961	0.064302	0	0	0	0	0	0.461475	0.765955	0.186997	1.20975	0.620018	0.488586	Transmembrane protein [Source:UniProtKB/TrEMBL;Acc:Q8LCX3]
AT1G06137		0	0	0	0	0	0	0.13411	0.795516	0.495333	0	0.384303	0.089394	0	0	0	0	0	0	0.510727	0.09924	0.23414	0.163704	0	0.049963	unknown protein; FUNCTIONS IN: molecular_function unknown; INVOLVED IN: biological_process unknown; LOCATED IN: endomembrane system; BEST Arabidopsis thaliana protein match is: unknown protein (TAIR:AT1G06135.1); Ha. [Source:TAIR;Acc:AT1G06137]
AT1G06140	PCMP-E61	0.585098	0.432161	0.776407	0.891415	0.670258	0.850074	0.878886	0.891325	0.783622	0.592986	0.548389	0.71619	0.703643	1.02477	0.963698	0.750403	0.83655	0.622781	0.952445	0.836571	1.0488	0.708937	0.884972	0.817493	Pentatricopeptide repeat-containing protein At1g06140, mitochondrial [Source:UniProtKB/Swiss-Prot;Acc:Q9LND4]
AT1G06148		0.0352197	0.0134303	0.0138026	0.0258811	0.0184441	0.0154977	0.0594998	0.115687	0.0235336	0.0187252	0.062561	0	0.0728141	0.0468103	0.0136663	0.162079	0.0272074	0.053721	0.0153936	0.0612714	0.0172556	0.0689258	0.0461464	0.082198	Unknown gene [Source:TAIR;Acc:AT1G06148]
AT1G06150	EMB1444	5.88085	5.47847	6.31446	6.58417	5.99496	6.31205	5.9561	4.9457	6.47651	6.55726	5.12729	5.82241	7.03072	6.36549	5.85125	6.75587	6.44415	6.71651	6.31768	6.9973	6.41446	6.92952	6.82465	6.54176	basic helix-loop-helix (bHLH) DNA-binding superfamily protein [Source:TAIR;Acc:AT1G06150]
AT1G06160	ERF094	1.89398	1.71987	1.70906	1.64383	1.53256	1.71603	4.57423	3.91285	4.53763	2.50623	3.32745	2.75651	2.20659	1.71995	1.46991	1.26408	1.67495	1.40383	3.72456	4.02606	4.05149	4.12717	3.50312	3.96916	Ethylene-responsive transcription factor ERF094 [Source:UniProtKB/Swiss-Prot;Acc:Q9LND1]
AT1G06170	BHLH89	0.794604	0.888453	0.845236	1.06961	0.734922	0.892362	1.25747	0.696131	0.872792	0.757285	0.933957	1.32026	0.734827	0.661897	0.794605	0.529291	0.605433	0.553364	0.595742	0.844567	0.685728	0.613363	0.90099	0.532116	Transcription factor bHLH89 [Source:UniProtKB/Swiss-Prot;Acc:Q9LND0]
AT1G06180	ATMYB13	7.47372	5.99233	8.41421	9.79269	6.85592	8.609	17.2566	14.1518	13.6651	11.5465	8.67247	12.5552	8.42587	7.94029	8.38366	9.02243	7.99255	6.62522	11.7923	15.7937	12.3396	13.8006	15.7592	12.5689	Transcription factor MYB13 [Source:UniProtKB/Swiss-Prot;Acc:Q9LNC9]
AT1G06190		8.92131	8.19761	9.69314	11.5991	11.1187	10.0913	10.2641	9.5622	9.58199	8.6821	8.98058	9.86451	12.2692	10.8136	11.3923	11.9387	12.4823	10.0383	8.55566	10.5966	9.62244	9.93518	12.8954	10.4242	Rho termination factor [Source:TAIR;Acc:AT1G06190]
AT1G06200		40.1696	42.6375	44.6406	45.6838	47.7025	45.4852	55.8629	55.349	55.0563	53.3457	54.2472	56.2632	48.2906	50.9198	50.8265	47.7493	44.9737	46.0798	56.9181	58.5401	55.0081	61.254	59.5331	61.51	Peptidase S24/S26A/S26B/S26C family protein [Source:TAIR;Acc:AT1G06200]
AT1G06210	TOL2	22.5515	22.6889	24.6711	27.5564	26.866	22.4889	28.6953	29.7959	30.2448	26.6139	24.1871	27.0923	25.8815	25.2574	26.7767	26.6741	25.6937	26.7294	27.7037	31.8861	29.5053	29.7013	30.9712	29.0676	TOM1-like protein 2 [Source:UniProtKB/Swiss-Prot;Acc:Q9LNC6]
AT1G06220	CLO	20.3973	20.1276	23.5833	25.7493	24.2892	21.7956	25.0943	24.3409	27.6156	27.606	23.5704	23.9461	26.0163	24.4101	26.1383	27.166	24.8325	23.7822	25.7253	27.6878	26.9424	25.8786	30.6596	24.7673	110 kDa U5 small nuclear ribonucleoprotein component CLO [Source:UniProtKB/Swiss-Prot;Acc:Q9LNC5]
AT1G06225	CLE3	0	0.345724	0.450629	0	0	0.196759	4.44523	5.92912	4.98962	6.57376	3.77975	5.58721	0.372451	0.383269	0.127327	0.582346	0.210979	0	4.9639	4.31926	4.36158	8.30499	4.74323	6.17986	CLAVATA3/ESR (CLE)-related protein 3 [Source:UniProtKB/Swiss-Prot;Acc:Q3EDH8]
AT1G06230	GTE4	7.80216	9.88646	10.4527	9.06864	10.0389	10.4775	10.9852	9.98456	10.3131	9.37878	9.40814	11.6527	11.2386	11.8551	12.0443	10.8539	11.0417	11.3534	11.2581	10.4769	9.28154	11.4527	10.8451	9.78424	Transcription factor GTE4 [Source:UniProtKB/Swiss-Prot;Acc:Q9LNC4]
AT1G06240		2.71045	3.31989	4.13165	4.04587	4.41102	3.62213	3.70433	4.32741	4.45111	3.81433	4.10095	3.68476	5.09263	4.34491	4.64388	4.40712	3.69645	4.70002	3.82468	4.31252	3.79892	3.81891	5.16639	4.38842	Uncharacterized protein At1g06240 [Source:UniProtKB/TrEMBL;Acc:Q8H109]
AT1G06250		0	0.630105	0	0.777974	0.476557	0.978175	0.57869	0.95196	0.532839	0.819315	0.494292	1.17383	0.859245	0.986097	0.688003	0.531567	1.08505	0.703691	0.936785	1.15534	1.37086	0.804441	1.017	0.73714	Phospholipase A1-IIalpha [Source:UniProtKB/Swiss-Prot;Acc:Q9LNC2]
AT1G06260		0.111115	0.080116	0.09297	0.099451	0.094769	0.169374	0.113973	0.21229	0.062173	0.240735	0.27634	0.19467	0.244136	0.086297	0.151129	0.309958	0.018919	0.274296	0.19911	0.267215	0.196752	0.233466	0.343457	0.245199	Cysteine proteinases superfamily protein [Source:UniProtKB/TrEMBL;Acc:Q9LNC1]
AT1G06265		0.456123	0.675894	0.664859	0.804984	0.797722	0.708075	1.09835	0.772847	0.906744	0.601525	0.942455	0.795769	0.765213	0.711204	0.809336	0.701166	0.990063	0.83371	0.701285	0.813733	0.763279	0.945099	1.00268	1.02061	other RNA [Source:TAIR;Acc:AT1G06265]
AT1G06270		2.21266	2.5444	2.05943	3.22061	3.5134	2.78458	3.89206	3.32749	3.17993	4.35213	2.73553	3.1223	2.9021	2.82135	2.69824	2.50342	2.77128	2.79851	3.12857	3.32453	3.12404	3.0603	3.61179	2.51424	Pentatricopeptide repeat-containing protein At1g06270 [Source:UniProtKB/Swiss-Prot;Acc:Q9LNC0]
AT1G06280	LBD2	0	0	0	0	0	0	0	0	0	0	0	0	0	0	0	0	0	0	0	0	0	0	0	0	LOB domain-containing protein 2 [Source:UniProtKB/Swiss-Prot;Acc:Q9LNB9]
AT1G06290	ACX3	64.2291	65.8509	62.3253	63.3133	67.7881	62.6873	44.4901	48.0726	52.3226	55.735	57.5736	55.1472	67.4367	69.7291	69.4639	67.9653	67.3418	66.5179	54.6389	55.4827	55.4708	55.7975	55.3407	54.868	Acyl-coenzyme A oxidase 3, peroxisomal [Source:UniProtKB/Swiss-Prot;Acc:P0CZ23]
AT1G06310	ACX3.2	0.560984	0.588657	1.00718	1.04174	1.32258	0.96227	0.922503	0.968529	0.814548	0.949767	0.856811	1.02404	1.45594	1.13411	1.40815	1.68709	1.32686	1.15537	0.894533	1.21347	0.826651	1.25733	1.52197	0.715917	Putative acyl-coenzyme A oxidase 3.2, peroxisomal [Source:UniProtKB/Swiss-Prot;Acc:Q9LMI7]
AT1G06320		0.933603	0.790325	0.813231	0.499872	0.979484	0.162235	0.09249	0.399146	0.434907	0.172315	0.288647	0.180647	1.10248	0.664019	1.26483	0.872412	1.04212	0.589375	0.228387	0.274582	0.168382	0.331032	0.323524	0.60709	Putative uncharacterized protein [Source:UniProtKB/TrEMBL;Acc:Q3EDH7]
AT1G06330		2.26862	2.15509	2.02203	2.30055	1.73307	3.50639	0.18293	0.489515	0.144317	0.199539	0.451293	1.56678	2.0134	1.86884	2.05553	2.11118	1.29943	1.34842	0.249559	0.283611	0.49897	0.807781	0.844926	0.715025	Heavy metal transport/detoxification superfamily protein [Source:TAIR;Acc:AT1G06330]
AT1G06340		0	0	0	0	0	0	0	0	0	0	0	0	0	0	0	0	0	0	0	0	0	0	0	0	At1g06340 [Source:UniProtKB/TrEMBL;Acc:Q9LMI5]
AT1G06350		0.523945	0.429939	0.606423	0.837934	1.24406	0.638227	2.41054	2.53452	2.79508	2.19058	1.23298	0.848518	0.60601	0.519712	0.550799	0.79565	0.494358	0.891896	1.692	2.19277	2.42918	2.69492	2.73302	1.7221	Delta-9 desaturase-like 4 protein [Source:UniProtKB/Swiss-Prot;Acc:Q9LMI4]
AT1G06360		0	0	0	0	0	0	0	0	0	0	0	0	0	0	0	0	0	0	0	0	0	0	0	0	Fatty acid desaturase family protein [Source:TAIR;Acc:AT1G06360]
AT1G06380		6.90777	6.31709	8.77651	7.85044	6.44622	5.65862	9.50497	9.95705	8.32069	10.1478	7.59918	7.59908	5.14169	4.98904	6.37904	7.20731	8.1163	5.95129	7.87843	7.83204	7.83228	8.76315	8.29205	6.60541	Ribosomal protein L1p/L10e family [Source:UniProtKB/TrEMBL;Acc:Q9LMI1]
AT1G06390	ASK9	29.546	28.3535	29.3943	32.1343	29.7653	33.4697	33.7209	28.8603	31.1382	31.5532	31.3241	33.1395	34.3684	31.2142	32.4148	34.1732	34.7418	30.235	30.891	35.2956	33.4673	33.7832	38.343	30.9208	SK22 [Source:UniProtKB/TrEMBL;Acc:A0A178WCN5]
AT1G06400	RABA1A	93.1888	89.8399	95.2736	93.4791	88.782	98.8396	94.7397	89.5693	86.8714	100.099	97.5985	99.8862	98.8183	97.2729	99.9137	93.7762	98.3088	97.4556	101.964	102.053	98.7541	105.893	100.177	109.233	Ras-related protein RABA1a [Source:UniProtKB/Swiss-Prot;Acc:P28185]
AT1G06410	TPS7	58.159	61.0001	59.6637	62.4135	61.2625	57.2118	52.1105	49.8003	54.2632	57.1695	57.7014	56.2785	67.2993	69.5848	67.203	65.4497	65.8087	68.8319	60.6323	63.4945	64.3778	61.8822	61.9523	60.3654	TPS7 [Source:UniProtKB/TrEMBL;Acc:A0A178WH64]
AT1G06420		0.790544	1.13904	1.73398	1.77624	1.86655	0.937376	0.671876	1.21746	0.682605	1.59587	0.610201	1.50886	1.98973	1.32577	1.41113	2.08734	2.04976	1.65346	0.849103	1.42485	0.889772	1.51015	1.79608	1.18176	DNA ligase-like protein [Source:UniProtKB/TrEMBL;Acc:Q9LMH9]
AT1G06430	FTSH8	12.215	13.184	11.3529	11.1378	11.7831	12.3122	16.7198	16.6809	17.3515	20.3357	21.4852	18.6456	10.7816	10.9839	12.5739	8.83256	9.26255	11.1714	15.2573	13.6157	12.6637	13.142	10.3873	12.699	ATP-dependent zinc metalloprotease FTSH 8, chloroplastic [Source:UniProtKB/Swiss-Prot;Acc:Q8W585]
AT1G06440		0.518753	0.699759	0.980049	0.850353	0.927958	0.978682	1.92012	0.852683	1.56377	1.37833	1.59793	1.23655	1.18867	1.13127	1.31468	1.66102	1.60894	0.984378	1.91241	1.53805	1.80848	1.34217	1.60902	1.10434	At1g06440 [Source:UniProtKB/TrEMBL;Acc:Q9SHI9]
AT1G06450	CAF1-1	3.61213	4.66153	3.43992	3.50147	3.60757	3.64789	5.60893	4.91856	5.9384	3.76942	4.05698	4.23045	4.22341	3.90058	3.13114	3.51185	3.80891	3.57085	5.71023	4.56851	4.11174	4.20476	3.44356	3.79884	Probable CCR4-associated factor 1 homolog 1 [Source:UniProtKB/Swiss-Prot;Acc:Q9SHJ0]
AT1G06460	ACD32.1	0.571801	0.543688	0.778482	0.793027	0.621715	0.546243	1.46645	1.47606	1.48076	0.994661	1.69512	1.01923	1.22337	1.03624	0.591384	0.919146	1.10562	1.2404	1.67806	1.65437	1.29163	1.62727	1.51446	1.50755	Alpha-crystallin domain 32.1 [Source:UniProtKB/TrEMBL;Acc:Q208N7]
AT1G06470		10.2174	11.315	11.9354	12.2204	11.4202	11.3469	10.6468	11.051	12.5874	11.3757	11.0891	11.733	12.0137	12.8959	11.3579	11.9636	12.1725	12.0008	11.5884	12.1333	11.787	11.6009	11.8272	12.7476	Probable sugar phosphate/phosphate translocator At1g06470 [Source:UniProtKB/Swiss-Prot;Acc:Q8H184]
AT1G06475		3.9789	3.46699	2.72851	3.4954	3.47826	3.50395	2.18353	2.64221	3.27083	2.81551	3.0567	3.57603	2.37974	2.12187	2.27013	2.9833	1.18307	2.02932	1.59927	1.13642	1.64521	2.53449	2.43312	1.88956	Transmembrane protein [Source:UniProtKB/TrEMBL;Acc:Q6DSU2]
AT1G06480		0	0	0	0	0	0	0	0	0	0	0	0	0	0	0	0	0	0	0	0	0	0	0	0	pre-tRNA [Source:TAIR;Acc:AT1G06480]
AT1G06490	CALS7	3.86556	4.61991	3.92855	4.52948	4.08823	4.51145	3.26484	2.43204	3.1649	3.17666	3.28074	3.58386	4.40222	4.09204	3.80239	4.01865	4.21132	4.20812	3.00824	3.16111	3.53946	3.14566	4.02874	3.2983	Callose synthase 7 [Source:UniProtKB/Swiss-Prot;Acc:Q9SHJ3]
AT1G06500		8.37067	7.34534	7.54721	7.93654	8.1115	9.57186	7.39418	8.48498	7.95524	9.36106	6.81494	8.47511	8.20985	7.64072	8.17589	8.72301	9.49103	7.56792	7.76775	6.76176	8.87566	9.41167	8.75644	7.81078	AT1G06500 protein [Source:UniProtKB/TrEMBL;Acc:Q8VY54]
AT1G06510		3.4168	3.38721	4.32116	4.78351	4.28542	3.50412	5.61454	5.10892	5.6968	4.07531	4.95138	5.41846	3.9586	4.33667	4.14157	3.89782	4.2221	3.99964	5.034	4.52853	5.03205	5.60002	5.29311	3.9902	Forkhead-associated domain protein [Source:UniProtKB/TrEMBL;Acc:Q84K72]
AT1G06515		16.4364	15.8865	16.7732	17.4192	19.665	17.042	16.4102	17.151	18.5053	17.4851	17.7322	18.6348	19.6829	16.2736	16.5382	21.5218	18.6297	18.1248	17.041	18.2328	16.891	18.8613	23.5224	18.6595	Protein of unknown function (DUF3317) [Source:TAIR;Acc:AT1G06515]
AT1G06520	GPAT1	0.906551	0.952965	1.02699	0.745031	0.7774	0.668866	0.873667	1.48119	1.18053	1.08738	0.588603	1.27173	0.911247	0.56297	0.620245	0.713336	0.49867	0.758492	1.69924	2.22145	1.91949	1.06179	1.46694	1.98774	Glycerol-3-phosphate acyltransferase 1 [Source:UniProtKB/Swiss-Prot;Acc:Q9SHJ5]
AT1G06530	PMD2	48.1594	46.727	47.7109	50.6198	47.2211	50.7387	55.1099	60.1786	56.95	53.4648	48.7137	54.2281	47.5326	47.0343	46.1572	44.6843	49.0445	45.8294	55.258	46.6349	48.1016	54.5221	52.6886	49.3422	Peroxisomal and mitochondrial division factor 2 [Source:UniProtKB/Swiss-Prot;Acc:Q9SHJ6]
AT1G06540		0.794004	1.3783	2.6343	1.85224	0.678076	0.811933	1.45327	1.05077	1.3034	0.871141	0.87122	0.885804	1.36	1.40105	1.62841	1.0079	0.719118	1.37025	0.598597	0.959801	0.843043	1.09736	1.83956	1.64147	F12K11.13 [Source:UniProtKB/TrEMBL;Acc:Q9SHJ7]
AT1G06550		103.722	105.064	102.239	82.2936	91.2389	96.5204	90.7292	88.6962	86.4909	93.4479	84.7021	94.9067	76.7956	76.389	73.6276	74.169	76.0887	75.281	77.7642	82.1541	76.6698	82.6454	83.7312	81.4815	3-hydroxyisobutyryl-CoA hydrolase-like protein 5 [Source:UniProtKB/Swiss-Prot;Acc:Q9SHJ8]
AT1G06560		7.12292	6.38941	9.01923	8.65968	8.28656	7.44615	6.66958	6.94319	7.31449	7.10183	6.62573	7.91654	8.84523	7.56405	7.93272	9.55325	8.62235	7.79958	8.2259	9.14707	8.87327	8.49216	10.1902	6.47861	At1g06560 [Source:UniProtKB/TrEMBL;Acc:Q84MA1]
AT1G06570	HPD	33.8445	34.5568	31.3613	28.6786	28.4205	38.4647	32.4434	30.7966	33.2714	32.1301	35.8843	35.0902	34.7925	40.8841	43.0685	33.3319	34.9863	33.8342	34.716	30.4699	34.2397	31.7374	25.7912	31.9572	4-hydroxyphenylpyruvate dioxygenase [Source:UniProtKB/Swiss-Prot;Acc:P93836]
AT1G06580		1.33462	1.44006	1.37926	1.69303	1.69354	1.56889	1.32509	1.40284	1.21988	1.57845	1.16589	1.67329	1.67969	1.14559	1.42939	1.48271	1.42701	1.26569	1.51279	1.31735	1.66291	1.37677	1.7328	1.69942	Pentatricopeptide repeat-containing protein At1g06580 [Source:UniProtKB/Swiss-Prot;Acc:Q9SHK2]
AT1G06590	APC5	4.74515	4.39054	5.262	6.23583	5.67472	5.31016	6.47483	5.3839	5.84626	5.71942	5.49445	5.91409	6.49013	6.04888	5.98577	6.69641	6.26522	6.20326	5.83774	7.43524	6.12396	5.90555	7.04288	5.73781	Anaphase-promoting complex subunit 5 [Source:UniProtKB/Swiss-Prot;Acc:Q8H1U4]
AT1G06610		0	0	0	0.151337	0	0	0	0	0	0	0	0	0	0.173699	0	0	0	0	0.696146	0.204404	0	0	0	0.200196	pre-tRNA [Source:TAIR;Acc:AT1G06610]
AT1G06620		34.979	36.5071	36.6348	39.875	38.4363	41.2649	79.7018	92.7362	92.968	52.276	44.513	56.6719	39.8878	39.9812	36.7736	39.5563	41.6366	42.4305	61.7684	60.5062	55.3771	57.5679	56.4933	72.2063	1-aminocyclopropane-1-carboxylate oxidase homolog 1 [Source:UniProtKB/Swiss-Prot;Acc:Q84MB3]
AT1G06630		9.01969	9.91136	8.83852	10.2962	9.24444	8.53731	11.7577	10.5243	10.7758	11.5348	10.4336	11.4059	10.7471	11.3636	10.9065	10.665	11.6047	9.67068	11.9458	11.878	11.856	13.7388	12.9569	12.2402	F-box/RNI-like superfamily protein [Source:UniProtKB/TrEMBL;Acc:F4IDP6]
AT1G06640		260.767	282.877	246.965	299.299	258.862	285.197	254.166	246.072	215.433	237.869	226.665	258.467	250.58	239.57	227.808	274.633	285.398	271.126	220.254	216.726	218.962	256.177	255.34	269.647	1-aminocyclopropane-1-carboxylate oxidase homolog 2 [Source:UniProtKB/Swiss-Prot;Acc:Q9C5K7]
AT1G06645		0.36002	0.259528	0	0.399011	0.229645	0.193421	0.222627	0.171085	0.095499	0.151733	0.152104	0.142478	0.150986	0.433215	0.11891	0.23894	0.178764	0.228739	0.197867	0.117364	0.124245	0.28556	0.132956	0.193469	2-oxoglutarate (2OG) and Fe(II)-dependent oxygenase superfamily protein [Source:TAIR;Acc:AT1G06645]
AT1G06650		13.1418	12.519	10.1072	13.1218	10.6464	12.0055	20.0984	20.6843	20.6607	18.5889	20.0389	19.9479	10.6064	13.605	14.0047	11.0878	12.0866	12.6423	21.0968	19.3388	19.2158	19.1967	15.2864	21.0434	1-aminocyclopropane-1-carboxylate oxidase homolog 3 [Source:UniProtKB/Swiss-Prot;Acc:Q8H1S4]
AT1G06660	JASON	2.666	1.91034	2.61005	4.20688	3.55803	2.27854	2.79975	2.69378	2.24473	2.20951	2.17801	2.55963	3.30605	2.73434	3.73398	4.0871	3.77172	3.87323	2.53446	2.56465	2.75468	2.52502	3.7086	1.95378	Protein JASON [Source:UniProtKB/Swiss-Prot;Acc:F4IDQ5]
AT1G06670	NIH	13.7561	12.8312	14.3126	16.7813	15.9096	13.7695	17.1474	15.6829	18.0961	17.82	15.3457	16.8351	15.6638	14.5544	15.5738	17.3661	15.2915	15.2486	17.3768	18.5296	16.9774	16.8243	19.4898	15.8934	DExH-box ATP-dependent RNA helicase DExH2 [Source:UniProtKB/Swiss-Prot;Acc:F4IDQ6]
AT1G06680	PSBP1	33.0567	33.4086	27.7716	29.0435	27.9895	31.4143	11.5914	12.5187	11.1843	18.0401	22.2204	23.5592	33.9057	37.3333	34.5254	27.6114	31.4271	32.6717	11.6504	11.5854	10.7508	17.6576	19.4106	23.5849	Oxygen-evolving enhancer protein 2-1, chloroplastic [Source:UniProtKB/Swiss-Prot;Acc:Q42029]
AT1G06690		3.41011	3.68396	3.63688	3.10818	3.24057	3.04433	4.4538	4.03922	3.67719	5.32715	6.60498	5.70537	2.45244	2.66232	2.36572	2.42321	1.9155	2.37445	2.79076	2.76579	2.64929	2.90473	2.86168	3.79271	Uncharacterized oxidoreductase At1g06690, chloroplastic [Source:UniProtKB/Swiss-Prot;Acc:Q94A68]
AT1G06700	PTI11	48.8752	51.1328	49.0693	50.2023	46.1155	50.4273	43.0841	42.0928	39.0893	45.0841	44.6789	44.5316	46.8577	47.5533	46.8657	50.3342	48.8432	48.2599	39.7645	42.2406	43.9837	51.2282	49.0377	46.1423	PTI1-like tyrosine-protein kinase 1 [Source:UniProtKB/Swiss-Prot;Acc:Q8H1G6]
AT1G06710		1.43616	1.18103	1.68534	2.03442	1.45313	1.46983	1.661	1.40453	1.70798	1.5563	1.55068	1.62126	1.5018	1.51264	1.27066	1.58418	1.48672	1.5528	1.87862	2.23655	1.95521	2.00389	2.37323	1.73699	Tetratricopeptide repeat (TPR)-like superfamily protein [Source:TAIR;Acc:AT1G06710]
AT1G06720		11.9379	12.1347	14.3545	16.3175	14.6241	12.7721	13.9112	13.9984	15.0339	14.4468	12.8338	14.4366	14.5533	13.7029	14.5518	16.6783	15.2261	13.5066	15.0685	17.2381	16.0343	14.8254	19.8077	13.8413	P-loop containing nucleoside triphosphate hydrolases superfamily protein [Source:TAIR;Acc:AT1G06720]
AT1G06730		6.10955	6.19186	6.67951	7.73809	6.91016	6.7475	7.96617	7.72405	7.0729	6.58985	5.75958	6.19711	7.1099	6.11504	5.73029	7.35497	6.60744	5.70157	6.56117	6.7307	6.43104	7.88759	7.34888	6.64122	At1g06730/F4H5_22 [Source:UniProtKB/TrEMBL;Acc:Q9ASV2]
AT1G06740		1.02609	1.28797	1.21567	1.39943	1.43415	1.24797	1.68766	1.53971	1.52039	1.48042	1.36473	1.47771	1.24862	1.15605	1.18992	1.41442	1.45796	1.43115	1.70997	1.74178	1.32091	1.53801	1.83084	1.61854	At1g06740 [Source:UniProtKB/TrEMBL;Acc:Q9M9Y2]
AT1G06750		1.02609	1.28797	1.21567	1.39943	1.43415	1.24797	1.68766	1.53971	1.52039	1.48042	1.36473	1.47771	1.24862	1.15605	1.18992	1.41442	1.45796	1.43115	1.70997	1.74178	1.32091	1.53801	1.83084	1.61854	p-loop containing nucleoside triphosphate hydrolases superfamily protein [Source:UniProtKB/TrEMBL;Acc:F4IDR5]
AT1G06760		319.872	309.439	300.324	270.503	279.976	297.895	291.184	299.409	308.765	293.883	302.901	282.685	262.67	277.086	305.691	257.566	252.082	250.201	228.262	219.76	231.748	233.337	235.149	219.434	Histone H1.1 [Source:UniProtKB/Swiss-Prot;Acc:P26568]
AT1G06770	DRIP1	3.62242	3.34073	4.21209	4.73718	4.57598	4.11685	4.05418	4.09177	3.53051	4.28666	3.47596	3.97913	4.38423	4.91411	4.51826	5.10331	4.56296	4.65918	4.3961	4.7595	4.98698	5.10058	4.88196	3.85756	E3 ubiquitin protein ligase DRIP1 [Source:UniProtKB/Swiss-Prot;Acc:Q9M9Y4]
AT1G06780	GAUT6	23.9246	24.489	24.3971	23.4348	24.9684	22.7487	23.2482	22.2595	19.4971	20.5028	21.1658	20.7782	25.1066	24.179	24.5349	23.962	23.7424	24.5603	22.2365	23.301	21.9167	20.9217	21.6079	22.6479	Hexosyltransferase [Source:UniProtKB/TrEMBL;Acc:F4IDS0]
AT1G06790		5.68241	4.68881	5.79777	6.27197	7.08783	5.63063	7.75216	8.51606	6.42179	7.62841	5.83769	5.79676	6.2916	4.9874	5.47781	6.66247	6.72889	5.27202	6.06175	6.98742	7.45861	8.36721	8.29573	6.02943	F4H5.12 protein [Source:UniProtKB/TrEMBL;Acc:Q9M9Y6]
AT1G06800	PLA-I{gamma}1	15.1259	14.707	13.2021	13.0214	12.9656	14.4839	22.8995	22.5266	25.649	18.4998	19.085	19.1293	16.3256	15.6696	16.0795	13.4497	13.6012	13.5599	21.8524	18.6487	16.443	17.7274	15.0007	19.0313	PLA-I(gamma)1 [Source:UniProtKB/TrEMBL;Acc:A0A178WG46]
AT1G06810		0.046352	0	0	0	0	0	0	0	0	0	0.129975	0	0	0.194625	0.13922	0	0	0	0.051717	0.196852	0.121195	0	0.032312	0.104464	Endonuclease/glycosyl hydrolase [Source:UniProtKB/TrEMBL;Acc:Q58G55]
AT1G06820	CRTISO	7.74125	9.08787	8.52945	8.67336	9.38602	8.20376	10.2648	9.35164	10.4238	9.40311	9.27745	10.2778	8.55305	7.58952	8.86821	7.82382	8.77096	8.26386	9.64331	9.65568	10.4371	9.66491	10.6725	9.55161	Prolycopene isomerase, chloroplastic [Source:UniProtKB/Swiss-Prot;Acc:Q9M9Y8]
AT1G06830	GRXS11	2.90521	2.30336	2.52521	2.87516	1.51211	1.62089	4.02536	4.7979	5.40774	2.80572	1.97365	3.49166	0.939249	0.788527	1.33201	1.00416	1.29682	0.532618	2.14524	1.29524	2.11874	2.82501	2.36152	2.32538	Monothiol glutaredoxin-S11 [Source:UniProtKB/Swiss-Prot;Acc:Q9M9Y9]
AT1G06840		26.8065	28.9853	26.5242	26.6071	26.8662	26.0784	29.7043	27.0111	28.483	31.6242	31.0295	28.7342	28.3199	29.2298	28.9104	28.4911	29.7808	30.0815	31.601	31.6448	29.8042	30.5066	26.7198	28.5221	Probable LRR receptor-like serine/threonine-protein kinase At1g06840 [Source:UniProtKB/Swiss-Prot;Acc:C0LGD7]
AT1G06850	AtbZIP52	12.7646	10.9765	12.2855	12.5145	12.1193	12.3079	13.1837	12.5133	13.0262	11.0293	11.9599	11.4457	10.9276	11.7418	11.1068	12.4617	10.1086	11.5228	10.4633	10.2166	10.2017	10.3889	11.3266	11.0279	AtbZIP transcription factor [Source:UniProtKB/TrEMBL;Acc:Q8VWG0]
AT1G06860		0.965866	0.574707	0.596621	0.326935	1.86744	0.584462	0.754479	0.580191	0.499546	0.607947	0.187668	0.608131	0.924698	0.844827	0.506797	0.381276	0.933267	0.37535	0.764472	0.395854	0.556156	0.707124	0.446218	0	pre-tRNA [Source:TAIR;Acc:AT1G06860]
AT1G06870	TPP2	24.0959	27.9999	27.0799	26.4264	27.6547	25.2987	26.2923	26.8945	29.124	30.2703	31.0779	28.2921	30.499	27.4304	31.2692	26.4028	28.2937	27.9833	26.8008	27.9031	29.9643	28.9575	31.4016	27.3455	Probable thylakoidal processing peptidase 2, chloroplastic [Source:UniProtKB/Swiss-Prot;Acc:Q9M9Z2]
AT1G06880		0	0	0	0	0	0	0	0	0	0	0	0	0	0	0	0	0	0	0	0	0	0	0	0	pre-tRNA [Source:TAIR;Acc:AT1G06880]
AT1G06890	UXT3	41.6014	41.2689	41.5382	41.7564	44.029	42.3478	40.44	40.6994	40.6877	36.8847	41.0633	42.5707	47.0639	45.1831	45.6499	48.3977	46.9078	47.0871	38.9431	43.4624	42.4146	40.5568	46.9299	40.0081	UDP-xylose transporter 3 [Source:UniProtKB/Swiss-Prot;Acc:Q8RXL8]
AT1G06900		16.3661	15.6641	18.4155	22.4154	21.7968	16.8489	16.1933	16.6422	17.3902	18.7674	17.4679	19.1417	21.7304	19.9261	21.4204	23.0554	20.814	19.9641	17.9934	21.4058	19.9694	19.3641	23.4489	18.5511	Nardilysin-like [Source:UniProtKB/Swiss-Prot;Acc:F4HNU6]
AT1G06910	TRFL7	2.52216	2.36742	2.55048	3.16029	2.43468	4.04766	3.49775	3.42589	3.32063	3.03115	3.40997	3.2592	3.0047	2.77232	2.56239	3.34252	2.99545	3.16822	3.25098	3.69821	3.00616	3.58829	4.07079	3.53925	TRFL7 [Source:UniProtKB/TrEMBL;Acc:A0A178W486]
AT1G06920	OFP4	0	0.029083	0.095931	0.083015	0	0	0	0	0	0	0	0	0.020369	0	0	0.030309	0	0	0	0.057354	0	0	0	0	Transcription repressor OFP4 [Source:UniProtKB/Swiss-Prot;Acc:F4HNU8]
AT1G06923		3.33196	3.6316	3.02164	3.42602	3.14053	1.58061	1.05673	0.920241	0.917414	1.66443	1.97748	0.810023	1.88648	2.00422	2.37447	3.48641	3.61164	3.28256	1.08679	1.07354	1.70385	1.63529	1.57683	0.900259	Transcription repressor OFP17-like protein [Source:UniProtKB/TrEMBL;Acc:Q1G3W7]
AT1G06925		0	0	0.205735	0	0	0	0	0	0	0	0	0	0	0	0	0	0	0	0	0	0	0	0	0	FUNCTIONS IN: molecular_function unknown; INVOLVED IN: biological_process unknown; LOCATED IN: endomembrane system; BEST Arabidopsis thaliana protein match is: Putative endonuclease or glycosyl hydrolase (TAIR:AT4G20480.1); Ha. [Source:TAIR;Acc:AT1G06925]
AT1G06930		1.72211	1.56771	2.34104	2.9988	2.41837	2.86938	1.18433	0.499364	0.881918	1.53369	1.26982	1.99178	3.06334	3.1115	2.87344	3.42106	2.62282	3.68092	1.06176	1.24312	1.23781	1.65022	2.83346	1.42515	Expressed protein [Source:UniProtKB/TrEMBL;Acc:Q5BQ22]
AT1G06950	TIC110	24.4582	24.5892	26.0648	27.7873	25.6778	26.0812	28.6879	27.9266	30.8975	30.246	29.6322	29.5355	26.6531	25.8274	24.9967	25.6304	25.0152	25.0737	29.505	31.7865	30.1972	29.5111	33.0261	28.5288	Protein TIC110, chloroplastic [Source:UniProtKB/Swiss-Prot;Acc:Q8LPR9]
AT1G06960		8.24194	5.69477	6.63469	7.64062	7.75599	6.67912	6.96515	6.54402	6.23355	5.65582	6.33222	7.27946	8.53867	8.11844	7.54862	8.77961	7.4566	7.39049	5.99331	6.05278	5.39189	5.94646	7.4355	6.80453	U2 small nuclear ribonucleoprotein B'' 2 [Source:UniProtKB/Swiss-Prot;Acc:Q8H1S6]
AT1G06970	CHX14	0.129649	0.014616	0.215342	0.014955	0.091493	0	0.011851	0.045474	0.152239	0.05857	0.063313	0.042065	0.07003	0.064973	0.080676	0.070996	0.06311	0.025696	0.012649	0.061239	0.041943	0.010744	0.062522	0.08104	CHX14 [Source:UniProtKB/TrEMBL;Acc:A0A178WC73]
AT1G06980		1.30651	0.951894	1.31854	1.8822	2.02058	2.03227	1.17259	1.36218	1.01173	1.45367	0.58624	0.794215	2.32225	1.48752	1.36151	1.73653	0.970638	1.45214	0.511788	0.406483	0.815834	1.07089	0.848395	0.663848	6,7-dimethyl-8-ribityllumazine synthase [Source:UniProtKB/TrEMBL;Acc:Q9LMJ2]
AT1G06990		0	0	0.025918	0.030126	0	0.02591	0.050074	0.024952	0.102387	0.031097	0	0	0.085492	0	0	0	0	0	0	0	0.079479	0.086787	0.076635	0.027374	GDSL esterase/lipase At1g06990 [Source:UniProtKB/Swiss-Prot;Acc:Q9LMJ3]
AT1G07000	ATEXO70B2	20.9112	21.1386	19.466	17.0975	20.3449	19.5221	22.9993	23.3932	26.5399	26.045	27.1678	21.531	20.4784	22.4525	22.3423	20.4201	21.6654	23.769	29.8247	25.9511	24.429	25.0344	19.4213	27.9789	Exocyst subunit Exo70 family protein [Source:UniProtKB/TrEMBL;Acc:A0A178WCB5]
AT1G07010		1.31736	1.92708	1.15012	1.7756	1.47293	1.8255	2.23369	1.99564	1.61799	2.2461	2.48374	3.03666	1.00045	1.30672	0.865204	1.0034	1.27599	1.36004	1.57666	1.68802	1.47516	1.4342	1.63258	1.75183	Calcineurin-like metallo-phosphoesterase superfamily protein [Source:UniProtKB/TrEMBL;Acc:F4HNW0]
AT1G07020		34.7729	33.6127	38.6534	32.6642	36.2418	33.8953	28.2897	31.4435	24.8769	28.9029	24.5921	33.327	32.6732	31.1732	34.1767	33.4469	33.177	34.0116	25.2629	27.659	25.1001	27.7567	29.3228	26.7368	Uncharacterized protein At1g07020 [Source:UniProtKB/TrEMBL;Acc:Q8LCS6]
AT1G07025		0.200405	0	0	0.057234	0	0	0.061567	0	0	0	0	0	0.074983	0	0	0	0	0.005037	0	0	0	0.106797	0	0	Mitochondrial substrate carrier family protein [Source:UniProtKB/TrEMBL;Acc:F4HNW4]
AT1G07030		20.334	19.5481	22.7337	19.9773	20.1141	21.3796	28.9853	26.2995	26.6874	25.4977	25.3164	25.0651	18.6365	16.0112	18.5245	18.8172	16.3308	17.4915	22.379	21.1111	19.6755	19.5845	22.7477	20.6331	At1g07030 [Source:UniProtKB/TrEMBL;Acc:Q8L6Z2]
AT1G07040		26.0866	26.8302	25.4724	23.6984	26.0768	26.8855	27.4926	26.3447	25.6266	28.5191	29.5541	28.2091	28.0638	28.4211	28.6972	27.4435	25.8434	27.0176	32.9683	29.644	32.2583	31.753	27.5486	29.9249	At1g07040 [Source:UniProtKB/TrEMBL;Acc:Q9LMJ7]
AT1G07050		0	0.033098	0	0	0	0	0	0	0	0	0	0	0	0	0	0	0	0	0	0	0	0	0	0.09425	CCT motif family protein [Source:TAIR;Acc:AT1G07050]
AT1G07051	MIR847A	0	0	0	0	0	0	0	0	0	0	0	0	0	0	0	0	0	0	0.047015	0	0	0	0	0	MIR847a; miRNA [Source:TAIR;Acc:AT1G07051]
AT1G07060		0	0.112714	0.048975	0.360235	0.036585	0	0.092859	0	0.213856	0.245828	0.035734	0.089203	0.259445	0.054473	0.17963	0.236327	0.202235	0.179225	0.063593	0.110565	0	0	0.100056	0.026061	F10K1.23 [Source:UniProtKB/TrEMBL;Acc:Q9LMJ9]
AT1G07070	RPL35AA	18.7807	15.9014	25.5244	26.2172	30.5616	24.1608	24.5216	24.6842	20.6008	24.6553	16.4041	22.6034	25.505	23.3418	24.9899	26.8469	26.2333	21.4389	16.4259	19.2286	17.8026	24.0384	34.4093	19.5718	60S ribosomal protein L35a-1 [Source:UniProtKB/Swiss-Prot;Acc:Q9LMK0]
AT1G07080		66.7269	61.3387	60.747	59.9477	57.5642	67.9493	75.8779	77.2613	73.2542	71.7794	78.157	76.2095	62.6508	60.442	59.8877	55.3044	62.7509	59.7547	75.2421	68.2151	66.7673	73.4282	65.5396	76.2387	At1g07080/F10K1_15 [Source:UniProtKB/TrEMBL;Acc:Q93VQ6]
AT1G07090	LSH6	28.7198	27.1968	24.6067	24.9361	23.1853	28.6872	51.8504	50.0447	49.6466	43.1089	46.9045	50.361	25.4565	23.551	22.8556	21.3468	23.8611	20.9478	48.5885	46.3359	39.9333	46.0177	40.6484	42.4801	LSH6 [Source:UniProtKB/TrEMBL;Acc:A0A178WE41]
AT1G07100		0	0	0	0	0	0	0	0	0	0	0	0	0	0	0	0.126753	0	0	0	0	0	0	0	0	pre-tRNA [Source:TAIR;Acc:AT1G07100]
AT1G07110	FKFBP	12.338	13.6358	14.3045	13.5241	13.3532	13.3645	15.2583	14.5305	15.4812	17.0032	16.6533	16.5014	13.7388	14.2313	14.242	15.0932	14.4496	14.6839	17.0001	17.339	17.0147	16.7444	16.3424	17.6729	FKFBP [Source:UniProtKB/TrEMBL;Acc:A0A178W4F2]
AT1G07119		0.986398	0.602931	1.41067	1.64572	1.23044	1.26747	1.21582	1.76603	1.60805	1.61086	1.24352	1.25544	1.66452	0.91669	1.44675	1.45972	1.22471	0.837822	0.742131	1.96796	1.28241	1.7922	1.31848	1.6991	other RNA [Source:TAIR;Acc:AT1G07119]
AT1G07120		1.19887	0.915828	0.298955	0.715487	0.983696	0.63754	0.546218	0.486045	0.445924	0.832805	0.478389	0.756584	0.733121	0.557561	0.930738	0.404773	0.738505	0.569993	0.800252	0.759257	0.444214	0.604873	0.630286	0.994585	CHUP1-like protein [Source:UniProtKB/TrEMBL;Acc:Q9LMK4]
AT1G07128		3.76627	1.91479	2.3905	2.9656	1.67816	2.35679	2.58911	3.63708	2.94108	2.97076	3.77657	3.23804	2.72302	2.41273	3.4143	1.79118	1.25909	1.6665	2.41502	2.06139	2.35278	0.803468	2.29858	2.33805	Potential natural antisense gene, locus overlaps with AT1G07130 [Source:TAIR;Acc:AT1G07128]
AT1G07130	STN1	14.6729	14.2605	12.9131	12.9965	12.5065	17.8109	16.0606	18.8285	16.0252	16.2375	16.7846	17.4207	14.7469	14.6556	14.9853	13.4898	16.564	16.8629	18.4334	15.6754	15.8343	18.0209	14.949	21.0244	CST complex subunit STN1 [Source:UniProtKB/Swiss-Prot;Acc:Q9LMK5]
AT1G07135		7.31762	4.65596	8.97656	1.90588	2.9936	5.48837	14.9138	18.3949	15.2914	11.909	13.2341	22.1416	6.06188	5.71554	5.22044	4.25646	3.25412	7.60872	9.34357	15.4309	16.9139	14.4805	15.7487	22.6528	At1g07135 [Source:UniProtKB/TrEMBL;Acc:Q9LMK6]
AT1G07140	RANBP1A	206.645	189.143	206.811	201.529	203.805	199.62	180.83	188.37	176.009	183.019	177.536	177.529	207.304	205.617	201.534	206.811	201.034	201.652	183.445	177.69	176.401	183.375	195.266	179.902	Ran-binding protein 1 homolog a [Source:UniProtKB/Swiss-Prot;Acc:Q9LMK7]
AT1G07150	MAPKKK13	4.95226	3.94868	4.38904	3.37421	4.37976	4.47609	3.28693	2.74113	3.28346	3.08282	2.89239	2.90673	4.6626	5.36417	0.526336	4.2332	3.5886	5.46609	3.23411	3.7208	3.93545	3.08059	3.18582	2.79489	F10K1.14 protein [Source:UniProtKB/TrEMBL;Acc:Q9LMK8]
AT1G07160		1.2195	1.32848	1.57633	1.00784	1.05385	1.20467	0.381975	0.307064	0.237335	0.50321	0.614625	0.880031	1.24476	1.02507	0.914399	0.825829	0.534124	1.51279	0.397723	0.581363	0.664353	0.418575	0.692807	0.650484	PP2C-type phosphatase AP2C2 [Source:UniProtKB/TrEMBL;Acc:F6LPR6]
AT1G07170		14.0881	12.3949	15.4632	16.3321	14.6128	14.7226	15.8027	14.6362	12.593	15.3866	14.5126	15.8429	14.0361	13.6288	15.2483	19.0142	15.7444	15.0065	13.9719	14.9155	16.1248	15.8717	20.8625	15.7182	PHD finger-like domain-containing protein 5A [Source:UniProtKB/Swiss-Prot;Acc:P0DI19]
AT1G07175		2.85818	0.914556	2.29053	1.89716	2.8857	1.28596	0	0	0.120311	0.657585	0.964331	0.819878	2.89386	2.24991	5.09944	2.95763	4.33511	3.57144	0.284793	0.670797	0.534738	0.499116	1.30897	1.0407	unknown protein; FUNCTIONS IN: molecular_function unknown; INVOLVED IN: biological_process unknown; LOCATED IN: endomembrane system; BEST Arabidopsis thaliana protein match is: unknown protein (TAIR:AT2G29995.1); Ha. [Source:TAIR;Acc:AT1G07175]
AT1G07180	NDA1	0.603588	0.662893	0.960436	0.478574	0.935747	0.606515	0.233007	0.529379	0.2604	0.29705	0.325161	0.933651	1.19091	0.86348	1.36872	0.846056	1.11434	0.884353	0.80712	0.515927	0.605913	0.340792	0.789432	0.232403	Internal alternative NAD(P)H-ubiquinone oxidoreductase A1, mitochondrial [Source:UniProtKB/Swiss-Prot;Acc:Q8GWA1]
AT1G07190		0	0	0	0	0	0	0	0	0	0	0	0	0	0	0	0	0	0	0	0	0	0.048641	0	0	BEST Arabidopsis thaliana protein match is: lon protease 1 (TAIR:AT5G26860.1); Ha. [Source:TAIR;Acc:AT1G07190]
AT1G07200	SMXL6	19.2289	20.3326	17.3877	19.4526	18.3018	19.6525	16.2594	13.4775	16.1901	17.6275	19.3271	19.0692	20.2079	20.9497	20.0406	17.7495	19.8284	18.8513	19.0411	18.8227	18.4261	18.4614	17.883	17.9431	Protein SMAX1-LIKE 6 [Source:UniProtKB/Swiss-Prot;Acc:Q9LML2]
AT1G07210		26.3467	28.9074	34.9262	40.6874	39.7188	31.0453	36.236	35.6248	36.6576	33.7088	30.0137	32.3709	39.1151	35.647	35.6963	41.4447	38.3189	34.1323	34.748	39.2295	35.8799	34.1119	45.8401	33.3134	F10K1.8 protein [Source:UniProtKB/TrEMBL;Acc:Q9LML3]
AT1G07220		9.4815	10.1358	10.0116	9.07483	9.28666	9.01433	11.8652	11.2557	11.2054	10.1477	9.0245	10.7907	9.33032	9.43076	9.86178	10.1716	9.64746	9.53927	9.68977	11.7263	11.523	9.7828	11.6655	11.1131	F10K1.7 protein [Source:UniProtKB/TrEMBL;Acc:Q9LML4]
AT1G07230	NPC1	23.1776	25.0945	24.5757	24.6363	22.8027	27.0091	28.1364	25.8764	27.8948	26.5359	29.6629	28.0699	27.2462	28.0141	26.3656	26.7511	26.5857	25.984	31.1284	27.4643	28.2405	27.2646	25.6562	29.6289	Non-specific phospholipase C1 [Source:UniProtKB/Swiss-Prot;Acc:Q8L7Y9]
AT1G07240	UGT71C5	28.5137	28.2957	24.4781	23.3502	23.1007	26.362	50.2083	45.5964	45.9367	44.3631	44.0062	46.5042	27.7675	31.7286	30.409	23.7219	29.4899	26.4261	47.4867	43.7275	44.1923	42.8715	37.6311	44.0958	UDP-glycosyltransferase 71C5 [Source:UniProtKB/Swiss-Prot;Acc:Q9FE68]
AT1G07250	UGT71C4	32.244	31.8263	30.0653	28.7509	30.4956	31.8988	29.402	25.5571	27.6687	28.684	29.5609	31.4986	31.7792	30.1373	32.9399	29.9039	29.1985	30.8122	29.8488	27.4114	27.1367	29.8908	27.6892	29.181	Flavonol 3-O-glucosyltransferase UGT71C4 [Source:UniProtKB/Swiss-Prot;Acc:Q9LML6]
AT1G07260	UGT71C3	11.5363	9.69965	10.3355	9.67664	9.50842	11.0796	14.0369	16.0757	14.6934	12.7877	10.8018	15.2846	10.1161	10.5474	10.1821	9.26257	9.20939	9.3027	13.6138	13.1355	13.7732	11.9188	14.1046	13.8294	UDP-glycosyltransferase 71C3 [Source:UniProtKB/Swiss-Prot;Acc:Q9LML7]
AT1G07270	CDC6B	0.583199	0.603137	0.628183	0.775841	0.612742	0.900422	0.647623	0.654319	0.434691	0.568976	0.733441	0.48861	0.790875	0.592614	0.6853	0.708356	0.630485	1.10891	0.529146	0.355755	0.439556	0.758873	0.779258	0.27892	Cell division control protein 6 homolog B [Source:UniProtKB/Swiss-Prot;Acc:Q8W032]
AT1G07280		0.815977	1.20191	2.29345	2.13502	1.38731	1.26899	2.21271	2.27834	2.13768	1.64782	1.91364	2.2114	2.12808	2.28682	2.55969	1.93577	1.78359	2.11567	2.0768	2.6477	2.47062	2.04976	2.52184	2.75398	At1g07280/F22G5_32 [Source:UniProtKB/TrEMBL;Acc:Q8VZC8]
AT1G07290	GONST2	1.93749	2.32423	2.84835	2.68906	3.39845	2.71979	1.9056	2.32162	2.62232	2.00347	2.53141	2.55141	3.81567	2.74077	2.92736	2.88629	3.00607	2.83672	2.7324	2.42617	2.48645	2.47167	3.42337	2.62352	golgi nucleotide sugar transporter 2 [Source:TAIR;Acc:AT1G07290]
AT1G07300		6.66508	7.45814	7.11456	6.77533	6.88384	9.248	5.30735	5.92759	4.61088	5.41903	5.26946	6.33682	8.06628	7.4279	10.0241	8.71548	8.71419	8.57806	5.70807	7.73817	5.94327	6.96454	6.93318	7.10833	josephin protein-related [Source:TAIR;Acc:AT1G07300]
AT1G07310		49.4906	49.4514	44.288	39.064	43.3624	44.8861	36.5252	38.1383	40.1736	34.8474	40.8206	35.0665	43.2369	47.0618	46.7732	41.4797	42.3368	43.7172	44.1939	37.2933	39.8783	38.3942	35.4248	37.6161	Calcium-dependent lipid-binding (CaLB domain) family protein [Source:UniProtKB/TrEMBL;Acc:Q9LNV0]
AT1G07320	RPL4	16.0588	13.1317	15.6696	18.3753	15.8798	16.5675	8.20643	9.94866	7.75211	10.1161	10.9568	11.7041	17.3848	17.0461	17.1245	19.6824	19.0123	16.7749	8.88526	11.2078	9.62112	12.5806	14.3978	12.3048	RPL4 [Source:UniProtKB/TrEMBL;Acc:A0A384KN11]
AT1G07330		0.005963	0.053587	0	0	0	0.046306	0.011631	0	0.031335	0	0.019231	0.016965	0	0	0.029517	0	0	0.04912	0.028619	0.074491	0	0	0.015241	0	Dentin sialophosphoprotein [Source:UniProtKB/TrEMBL;Acc:Q9LNV2]
AT1G07340	STP2	0	0	0	0	0	0	0	0	0	0	0	0	0	0	0	0	0	0	0	0	0	0	0	0	STP2 [Source:UniProtKB/TrEMBL;Acc:A0A178W5X1]
AT1G07350	SR45A	54.3788	49.6535	50.1682	45.5912	47.6688	55.5948	70.2845	69.6312	61.3872	74.069	87.5283	67.2212	32.8114	29.3969	35.1092	31.841	33.5762	33.9958	45.526	43.4363	42.6501	44.083	44.2678	44.0647	Serine/arginine-rich splicing factor SR45a [Source:UniProtKB/Swiss-Prot;Acc:Q84TH4]
AT1G07360		28.4457	26.9147	27.3009	27.9396	27.9407	28.8034	32.9585	31.4553	32.6049	25.8306	29.714	29.2964	27.4713	29.1559	28.6701	25.8188	25.5066	26.3185	29.6512	30.7292	29.0443	28.2299	29.6211	28.5865	Zinc finger CCCH domain-containing protein 4 [Source:UniProtKB/Swiss-Prot;Acc:Q9LNV5]
AT1G07370	PCNA	14.7047	13.8811	18.7067	20.2591	17.3597	15.4943	15.4254	17.0544	17.5128	14.2795	12.7071	14.7903	16.7276	14.3535	15.2914	19.4244	13.985	12.6342	10.9847	11.644	12.3016	11.7626	19.6293	12.862	Proliferating cellular nuclear antigen 1 [Source:UniProtKB/Swiss-Prot;Acc:Q9M7Q7]
AT1G07380		16.3181	19.1326	17.2886	17.948	18.2694	17.7637	17.3296	17.3161	18.5437	18.1635	18.2063	17.0703	19.3493	19.0371	19.803	17.6323	18.1603	17.1112	20.4244	19.5654	19.2782	18.519	16.9387	19.1074	Neutral/alkaline non-lysosomal ceramidase [Source:TAIR;Acc:AT1G07380]
AT1G07390	AtRLP1	0.243964	0.362011	0.444808	0.289077	0.430399	0.22332	0.416035	0.258813	0.329707	0.272686	0.358209	0.255578	0.312806	0.28535	0.384635	0.274277	0.319934	0.229654	0.251194	0.348729	0.246165	0.446431	0.450119	0.433906	Receptor like protein 1 [Source:UniProtKB/TrEMBL;Acc:F4HQM4]
AT1G07400	HSP17.8	14.9553	15.7512	11.3175	14.0115	15.5676	13.0368	30.7517	24.3657	35.0747	28.8314	20.2537	23.235	6.47205	7.97493	8.02104	8.25571	6.36548	6.63352	15.8465	11.9435	11.5728	11.2463	11.8636	7.90438	17.8 kDa class I heat shock protein [Source:UniProtKB/Swiss-Prot;Acc:Q9LNW0]
AT1G07410	RABA2B	7.88088	8.9781	8.34	8.8131	8.07637	8.40745	6.94367	6.39965	6.92172	6.51396	6.40124	6.74747	7.34233	7.04186	6.31103	7.28535	7.71804	6.4653	6.04564	5.20568	6.35251	5.67168	7.49206	6.19743	RABA2b [Source:UniProtKB/TrEMBL;Acc:A0A178WHD5]
AT1G07420	SMO2-2	22.4702	20.5064	22.3019	21.4708	21.9065	22.3784	20.136	19.401	17.9326	19.0285	20.7819	20.4374	22.9109	23.4155	22.6138	24.4644	20.4743	22.6328	17.2852	19.9746	21.3682	18.377	23.3232	19.2233	Methylsterol monooxygenase 2-2 [Source:UniProtKB/Swiss-Prot;Acc:Q8VWZ8]
AT1G07430	AIP1	0.83329	1.22704	1.35888	0.471176	0.79578	0.905032	0.095914	0.016919	0.155805	0.020804	0.088507	0.038367	0.711581	0.402281	0.607974	0.361942	0.679771	0.606605	0.170623	0.082684	0	0.068513	0.051962	0.096641	Protein phosphatase 2C 3 [Source:UniProtKB/Swiss-Prot;Acc:Q9LNW3]
AT1G07440		0	0	0	0	0.061276	0.0772273	0	0	0	0	0	0	0.111744	0.021757	0.055449	0	0	0	0	0	0	0	0	0.234355	Tropinone reductase homolog At1g07440 [Source:UniProtKB/Swiss-Prot;Acc:P0DKI3]
AT1G07450		0	0	0	0	0	0.03263	0	0	0	0	0	0	0	0	0	0	0	0	0	0	0	0	0	0	Tropinone reductase homolog At1g07450 [Source:UniProtKB/Swiss-Prot;Acc:Q8RX32]
AT1G07460		0.583338	0.703986	0.626335	0.555312	0.946267	0.382883	0	0	0	0.159919	0.0961	0	0.375639	0.314347	0.531381	0.459031	0.740547	0.384518	0.072152	0.309632	0.347349	0.460682	0.241404	0.043405	Concanavalin A-like lectin family protein [Source:UniProtKB/TrEMBL;Acc:Q9LNW6]
AT1G07470		26.6176	23.8719	26.3475	24.224	24.7694	23.8785	20.9163	20.8099	19.8689	21.7458	22.7157	22.2209	26.7842	26.0625	29.372	28.2623	28.2945	28.5947	24.0556	22.7581	23.1268	24.688	25.1164	24.9353	At1g07470/F22G5_13 [Source:UniProtKB/TrEMBL;Acc:Q93VP4]
AT1G07473		0.073827	0.181814	0.149188	0.201242	0.081957	0	0.033382	0	0.034895	0	0	0	0	0.029198	0.141382	0.295799	0.121599	0.14068	0.094987	0.124877	0.205154	0.051826	0.03406	0.038933	F22G5.17 [Source:UniProtKB/TrEMBL;Acc:Q9LNW8]
AT1G07476		0	0	0.048057	0	0	0	0.206461	0	0	0.086846	0	0	0	0.064046	0.095559	0.138122	0.002805	0	0	0	0	0	0.151951	0	At1g07476 [Source:UniProtKB/TrEMBL;Acc:Q9LNX0]
AT1G07480		16.4775	17.2475	18.5917	17.5194	15.5584	17.3431	13.9602	14.5152	13.0687	15.5365	14.5678	15.1321	19.9442	20.4644	17.9578	19.3378	19.9693	19.0476	15.3221	15.5157	16.5358	16.5462	15.9162	15.8869	Transcription factor IIA, alpha/beta subunit [Source:TAIR;Acc:AT1G07480]
AT1G07485		0	0.140288	0.169253	0	0.125759	0.059123	0	0.173439	0	0.173231	0	0	0.202702	0.06852	0.177757	0.066992	0	0.057833	0	0.067017	0	0	0.152346	0	Uncharacterized protein At1g07490 [Source:UniProtKB/TrEMBL;Acc:Q67XE6]
AT1G07490	RTFL3	0.336726	0.290943	1.09417	0.79486	0.833508	0.641756	0.095931	0.174897	0.545761	0.909251	0.295084	0.854185	0.409672	1.01251	0.614046	0.557532	0.897493	0.712428	0.147013	0.454801	0.601651	0.270721	0.272824	0.261608	RTFL3 [Source:UniProtKB/TrEMBL;Acc:A0A178W1R5]
AT1G07500	SMR5	15.2632	13.7199	9.10295	7.0464	9.16396	15.4474	6.58079	4.96196	4.11521	6.44144	12.2121	10.2017	6.76624	6.01206	5.67861	9.29476	6.27175	8.11414	2.70092	3.60115	1.78462	5.41671	3.61854	5.32111	Cyclin-dependent protein kinase inhibitor SMR5 [Source:UniProtKB/Swiss-Prot;Acc:Q9LNX4]
AT1G07510	FTSH10	29.0817	29.2949	28.1851	25.7989	27.9399	26.2404	26.8586	26.2461	27.8455	29.1705	27.7528	28.3336	27.2937	26.7646	29.1206	26.297	24.9035	24.6523	27.0241	27.5517	25.914	25.0922	24.3927	24.7155	ATP-dependent zinc metalloprotease FTSH 10, mitochondrial [Source:UniProtKB/Swiss-Prot;Acc:Q8VZI8]
AT1G07520		15.6651	14.876	13.8526	14.2217	15.6274	13.6302	10.8748	10.8127	10.0459	11.2034	12.3112	11.3133	15.3011	15.7224	15.5925	14.9277	14.5819	17.1635	10.6627	12.2328	12.0744	11.6477	12.9446	11.4901	GRAS family transcription factor [Source:TAIR;Acc:AT1G07520]
AT1G07530	SCL14	20.2711	21.7576	21.3843	24.1337	22.0598	22.5654	21.5941	21.8865	22.4654	22.1175	21.6132	21.3031	24.5385	24.3043	24.5058	22.8339	24.7544	24.4261	21.7643	23.2582	21.5928	22.8819	21.2288	23.0367	AT1G07530 protein [Source:UniProtKB/TrEMBL;Acc:B9DFJ3]
AT1G07540	TRP5	0	0	0	0	0	0	0	0	0	0	0	0	0	0	0	0	0	0	0	0	0	0	0	0	Telomere repeat-binding protein 5 [Source:UniProtKB/Swiss-Prot;Acc:Q6R0E3]
AT1G07550		0.849416	1.08428	1.03956	1.17616	1.2719	1.18555	13.2314	11.1682	11.6797	13.7032	14.8556	12.4599	0.605071	1.01363	1.27136	0.897054	1.68429	1.34151	16.0842	16.1581	14.7745	16.1365	10.8325	14.8893	Probable LRR receptor-like serine/threonine-protein kinase At1g07550 [Source:UniProtKB/Swiss-Prot;Acc:C0LGD8]
AT1G07560		6.78408	6.37981	5.84088	7.25375	6.10209	5.64472	16.3518	13.9625	15.7159	21.0821	20.1194	17.6892	6.44591	7.74219	6.6359	6.02628	7.91279	6.83458	21.4442	18.8599	18.2936	23.6327	17.0571	21.2972	Probable LRR receptor-like serine/threonine-protein kinase At1g07560 [Source:UniProtKB/Swiss-Prot;Acc:C0LGD9]
AT1G07570	APK1A	4.2334	4.87286	4.64958	4.20198	7.03836	5.20286	4.48341	4.34271	6.35316	4.25731	5.95868	5.90034	4.58607	4.06724	6.39902	4.53627	4.96654	6.32856	6.23448	6.02733	5.39043	4.13392	5.07127	3.47284	Protein kinase superfamily protein [Source:TAIR;Acc:AT1G07570]
AT1G07580		0	0	0	0	0	0	0	0	0	0	0	0	0	0	0	0	0	0	0	0	0	0	0	0	pre-tRNA [Source:TAIR;Acc:AT1G07580]
AT1G07590		1126.91	1072.27	1055.5	1154.52	1075.55	1193.57	1060.76	1079.72	845.142	1483.87	1324.46	1108.02	902.657	1004.1	928.942	1034.42	969.918	965.42	994.436	890.514	838.027	1448.42	986.693	1285.18	Pentatricopeptide repeat-containing protein At1g07590, mitochondrial [Source:UniProtKB/Swiss-Prot;Acc:Q940Q2]
AT1G07600	MT1A	1126.91	1072.27	1055.5	1154.52	1075.55	1193.57	1060.76	1079.72	845.142	1483.87	1324.46	1108.02	902.657	1004.1	928.942	1034.42	969.918	965.42	994.436	890.514	838.027	1448.42	986.693	1285.18	Metallothionein-like protein 1A [Source:UniProtKB/Swiss-Prot;Acc:P43392]
AT1G07610	MT1C	681.877	613.276	637.59	590.143	603.73	681.054	417.841	474.561	337.998	658.542	586.812	503.997	446.67	462.707	461.545	500.495	435.516	465.922	336.374	301.697	270.66	611.761	349.109	462.103	Metallothionein-like protein 1C [Source:UniProtKB/Swiss-Prot;Acc:Q38804]
AT1G07615	ATOBGM	5.12444	5.71216	5.85956	6.15225	6.52719	5.55142	6.41092	5.67097	5.80684	6.30793	5.61287	6.27219	5.64119	6.73815	6.24198	6.91875	6.87179	5.83251	4.98247	5.29341	6.31081	6.38397	7.24841	4.83221	Probable GTP-binding protein OBGM, mitochondrial [Source:UniProtKB/Swiss-Prot;Acc:F4HSD4]
AT1G07620	ATOBGM	2.79012	3.35818	3.47321	2.58134	2.32886	2.2998	8.39546	7.74506	8.3268	7.28474	6.2398	5.58549	2.91736	3.7429	4.08347	3.33778	3.16927	2.50373	9.85366	8.97644	8.92437	7.59043	6.1768	8.22901	GTP-binding protein Obg/CgtA [Source:TAIR;Acc:AT1G07620]
AT1G07630	PLL5	23.4445	24.4688	21.9502	20.4864	22.8587	23.3593	27.3608	26.0361	27.8633	25.1867	26.2491	25.3842	23.8432	25.4408	24.7868	21.4015	22.8103	22.9259	31.1634	27.0614	26.1747	26.1211	21.9837	27.8733	PLL5 [Source:UniProtKB/TrEMBL;Acc:A0A178WGF5]
AT1G07640	OBP2	14.6408	15.2948	14.1477	15.4191	13.3331	16.3777	15.5011	14.0855	14.8331	15.2131	13.4192	15.519	15.3882	15.4873	14.1965	16.1543	15.4413	14.6167	17.709	17.5484	16.4095	14.2464	17.6309	16.9196	Dof-type zinc finger DNA-binding family protein [Source:UniProtKB/TrEMBL;Acc:Q2V4Q1]
AT1G07645	ATDSI-1VOC	0	0	0	0	0	0	0	0	0	0	0.189972	0	0	0	0	0	0	0	0.038467	0	0	0	0	0	DSI-1VOC [Source:UniProtKB/TrEMBL;Acc:A0A178W443]
AT1G07650		11.1034	11.9838	12.0393	11.1857	9.78333	11.2373	8.54727	7.82739	8.59402	11.7573	11.7245	11.35	11.5901	11.7667	11.1968	12.0352	11.1959	12.3337	11.7181	13.1636	11.4422	12.423	12.3818	13.6963	Leucine-rich repeat transmembrane protein kinase [Source:UniProtKB/TrEMBL;Acc:F4HSE1]
AT1G07660		17.341	15.7003	20.0593	19.8212	18.0503	19.8288	23.9423	25.1889	19.5348	25.8098	24.7546	25.4215	18.8407	19.8931	21.1117	22.4615	21.5889	20.6728	25.3047	24.8718	25.586	28.9111	30.0426	27.7689	Histone H4 [Source:UniProtKB/Swiss-Prot;Acc:P59259]
AT1G07670	ECA4	48.9871	46.9732	49.1299	48.8262	51.8809	45.5142	48.3455	49.7451	55.0272	53.7457	52.7362	52.8402	48.8515	44.669	45.1581	46.0678	42.6962	46.1989	44.787	47.9085	47.3779	44.0395	50.268	44.6007	Calcium-transporting ATPase 4, endoplasmic reticulum-type [Source:UniProtKB/Swiss-Prot;Acc:Q9XES1]
AT1G07680		0.171937	0.086665	0.224663	0.089119	0.259225	0.045623	0.043939	0	0	0	0	0	0.050013	0.362791	0.326969	0.202789	0.141026	0.383952	0.044866	0	0	0.152437	0	0.048042	F24B9.23 [Source:UniProtKB/TrEMBL;Acc:Q9LQP3]
AT1G07690		0.423889	1.13589	0.869176	2.06886	0.572237	1.07092	0	0	0	0	0	0	0.782007	1.08394	1.01777	0.647921	1.09064	1.52428	0	0.11709	0.118192	0.137585	0.134629	0.102353	FUNCTIONS IN: molecular_function unknown; INVOLVED IN: biological_process unknown; LOCATED IN: endomembrane system; EXPRESSED IN: root; CONTAINS InterPro DOMAIN/s: Orthoreovirus membrane fusion p10 (InterPro:IPR009854); BEST Arabidopsis thaliana pro /.../atch is: unknown protein (TAIR:AT1G54950.1); Ha. [Source:TAIR;Acc:AT1G07690]
AT1G07700		10.7179	11.19	11.4192	9.003	9.52409	11.5101	15.4137	12.6164	12.6104	17.0995	18.0152	15.1841	10.7025	10.7637	10.2265	9.26114	8.28771	10.5009	14.969	13.306	10.9362	12.7427	11.4113	14.5176	Thioredoxin superfamily protein [Source:TAIR;Acc:AT1G07700]
AT1G07702		0	0	0	0	0	0	0	0	0	0	0	0	0	0	0	0	0	0	0	0	0	0	0	0	snoRNA [Source:TAIR;Acc:AT1G07702]
AT1G07705		8.5938	8.53312	8.51861	8.85868	7.99037	6.34194	9.64778	9.38463	10.5146	8.74058	9.52324	9.18374	9.1831	9.77561	8.94164	9.12033	9.87315	9.56919	10.6069	10.8815	10.858	9.11514	11.2484	9.0085	NOT2 / NOT3 / NOT5 family [Source:UniProtKB/TrEMBL;Acc:A8MR45]
AT1G07710		2.02844	1.22479	1.99729	1.97179	2.53466	1.88994	2.34005	2.37028	2.23748	2.01832	1.74404	2.3667	2.96016	2.67115	2.25671	2.88329	2.36116	2.09604	1.8662	1.65778	1.69761	1.56073	2.67599	2.06589	Ankyrin repeat family protein [Source:UniProtKB/TrEMBL;Acc:Q9LQP7]
AT1G07720	KCS3	1.07415	1.30833	1.37241	1.06391	1.42805	1.03705	9.29308	9.52076	10.2373	5.72585	6.42091	6.26702	1.41372	0.772271	0.822543	0.917704	0.898469	1.15453	6.42927	6.67535	5.67835	5.75799	6.04527	7.25317	3-ketoacyl-CoA synthase 3 [Source:TAIR;Acc:AT1G07720]
AT1G07725	ATEXO70H6	0.195361	0.065976	0	0	0.111256	0.281033	0.242484	0.168635	0	0.014723	0	0.045058	0.179829	0.547259	0.264969	0.486621	0.084052	0	0.275114	0.761782	0.26891	0.124677	0.138949	0	Exocyst subunit Exo70 family protein [Source:UniProtKB/TrEMBL;Acc:Q9LQP9]
AT1G07728		9.68472	9.56886	8.52671	9.90011	10.6035	9.80335	10.1186	8.88321	9.45175	8.86853	9.18608	9.24547	10.4615	10.2851	10.3507	8.74438	9.36666	8.87879	9.53901	8.67607	8.96861	9.50608	8.84797	9.7515	other RNA [Source:TAIR;Acc:AT1G07728]
AT1G07730	DIR25	14.0637	15.5264	13.3207	9.44001	11.905	13.7142	7.92811	6.12349	6.7228	6.68627	6.80559	5.11281	11.7868	12.5077	12.844	11.044	11.4895	12.0355	6.7099	4.81367	6.01271	6.41886	5.21792	6.59157	Dirigent protein 25 [Source:UniProtKB/Swiss-Prot;Acc:Q9LQQ0]
AT1G07740		14.0637	15.5264	13.3207	9.44001	11.905	13.7142	7.92811	6.12349	6.7228	6.68627	6.80559	5.11281	11.7868	12.5077	12.844	11.044	11.4895	12.0355	6.7099	4.81367	6.01271	6.41886	5.21792	6.59157	Pentatricopeptide repeat-containing protein At1g07740, mitochondrial [Source:UniProtKB/Swiss-Prot;Acc:Q9LQQ1]
AT1G07745	RAD51D	2.52176	1.90127	1.55273	1.91742	2.08537	1.98577	2.16266	2.23458	1.85903	1.62705	2.06983	2.64024	2.28527	2.21346	2.31044	2.03271	2.00673	2.33588	1.82992	1.77712	2.17314	2.75003	2.38538	2.28169	DNA repair protein RAD51 homolog 4 [Source:UniProtKB/Swiss-Prot;Acc:Q9LQQ2]
AT1G07747		0	0	0	0	0	0	0.085324	0	0	0	0	0	0	0	0	0	0	0	0	0	0	0	0	0	Bifunctional inhibitor/lipid-transfer protein/seed storage 2S albumin superfamily protein [Source:UniProtKB/TrEMBL;Acc:A8MRP3]
AT1G07750		71.6349	72.7768	68.0836	63.2749	63.9388	66.4969	62.4385	65.5216	61.5727	58.8096	63.2862	63.2255	72.1988	68.8771	68.8177	62.2188	68.4992	66.2425	61.8591	59.0116	62.3856	62.9332	64.3015	67.4979	At1g07750/F24B9_13 [Source:UniProtKB/TrEMBL;Acc:Q9LQQ3]
AT1G07760		0	0	0	0	0	0.156647	0	0	0	0	0	0	0	0	0	0	0	0	0	0	0	0	0	0	pre-tRNA [Source:TAIR;Acc:AT1G07760]
AT1G07770	RPS15AF	166.101	153.128	202.009	222.87	219.541	184.066	229.922	238.405	203.659	236.078	192.693	223.14	229.324	207.724	214.225	247.105	219.151	199.821	200.891	226.036	210.682	240.694	299.262	209.395	40S ribosomal protein S15a-1 [Source:UniProtKB/Swiss-Prot;Acc:P42798]
AT1G07780	PAI1	4.88282	6.15402	6.99652	8.066	7.50951	6.31939	7.67687	6.67723	7.18231	7.5708	4.73899	7.43495	6.76742	7.04991	6.94428	7.59688	8.48622	5.32468	4.85255	6.54005	5.9493	7.34161	9.32105	5.0406	N-(5'-phosphoribosyl)anthranilate isomerase 1, chloroplastic [Source:UniProtKB/Swiss-Prot;Acc:Q42440]
AT1G07790	HTB1	40.8885	36.2711	44.1278	42.5611	44.5408	39.4641	45.6337	48.4585	43.2545	43.0427	34.7375	40.3478	37.0828	34.1919	40.6317	41.1039	32.9901	33.9072	28.8206	28.0314	28.4716	35.4436	41.2699	29.1998	Histone H2B.1 [Source:UniProtKB/Swiss-Prot;Acc:Q9LQQ4]
AT1G07795		3.6204	3.58833	4.47221	4.1813	3.31538	3.67987	1.71323	1.32462	1.14365	2.39962	1.89009	0.956132	2.80751	3.13143	3.60603	3.11764	3.63633	3.75492	0.903768	0.810275	1.167	1.8549	0	1.53841	At1g07795 [Source:UniProtKB/TrEMBL;Acc:Q29PW8]
AT1G07810	ECA1	31.4473	31.7947	32.4702	32.0679	34.0733	31.1314	31.9129	30.3549	35.7118	34.1927	33.1008	33.1639	33.0481	32.5975	34.646	32.1116	32.3886	31.4799	33.336	33.378	32.8228	29.1373	32.4529	30.2819	Calcium-transporting ATPase 1, endoplasmic reticulum-type [Source:UniProtKB/Swiss-Prot;Acc:P92939]
AT1G07820		64.7619	56.4602	68.9096	71.2562	70.0103	66.0576	67.8902	72.664	72.2876	73.8522	65.3169	70.5146	76.5115	70.0969	71.6405	84.2693	79.3335	70.707	64.3148	69.3927	65.8229	82.0328	98.5515	70.6313	Histone H4 [Source:UniProtKB/TrEMBL;Acc:Q6NR90]
AT1G07830		22.4418	20.3723	25.181	25.9703	27.9039	25.3604	30.2998	30.5956	27.2712	26.5339	23.8921	27.3962	27.2376	24.1793	29.7245	31.9264	24.6815	23.9711	25.3533	29.1023	27.1799	26.3068	34.9229	24.0185	At1g07830/F24B9_7 [Source:UniProtKB/TrEMBL;Acc:Q94JQ7]
AT1G07840		9.1661	10.0459	10.8562	11.2028	10.1748	9.5349	12.3752	13.4075	12.7086	13.072	12.1898	14.5104	11.2723	11.0846	10.7593	11.9845	11.6306	12.0212	12.6827	14.4465	13.3735	14.4119	14.8064	13.3375	AT1G07840 protein [Source:UniProtKB/TrEMBL;Acc:Q93ZQ9]
AT1G07850		0	0.016956	0.02013	0.04799	0.046573	0	0	0.056719	0	0	0.0486	0.057933	0.043184	0	0.042286	0	0.024161	0.06224	0	0.018794	0.045317	0	0.019355	0	Glycosyltransferase [Source:UniProtKB/TrEMBL;Acc:F4HSH8]
AT1G07860		15.9474	17.603	17.3256	14.0154	14.5025	16.445	23.5793	23.7316	22.5911	20.692	21.4725	21.5951	14.6624	14.6679	14.9604	14.2945	13.5823	15.8111	24.6133	22.6027	20.5963	21.6428	17.9488	22.5946	Serine/Threonine-kinase RLCKVII protein [Source:UniProtKB/TrEMBL;Acc:Q8RY98]
AT1G07870		15.9474	17.603	17.3256	14.0154	14.5025	16.445	23.5793	23.7316	22.5911	20.692	21.4725	21.5951	14.6624	14.6679	14.9604	14.2945	13.5823	15.8111	24.6133	22.6027	20.5963	21.6428	17.9488	22.5946	Protein kinase superfamily protein [Source:UniProtKB/TrEMBL;Acc:F4HSH9]
AT1G07880	MPK13	3.37521	4.94612	4.51721	3.65227	2.95261	3.84352	3.44937	3.75773	3.2057	2.5093	2.62934	3.17482	2.84726	3.41144	3.40722	3.18713	2.50152	3.42062	3.08369	3.19816	2.72198	2.587	2.50423	3.32705	Mitogen-activated protein kinase 13 [Source:UniProtKB/Swiss-Prot;Acc:Q9LQQ9]
AT1G07885		0.253233	0.341178	0.498461	0	0	0.39748	0.290825	0.168661	0.450092	0.050969	0.353799	0.382042	0.056391	0.1928	0	0	0	0	0	0.152582	0	0	0	0.458734	unknown protein; FUNCTIONS IN: molecular_function unknown; INVOLVED IN: biological_process unknown; LOCATED IN: cellular_component unknown; Ha. [Source:TAIR;Acc:AT1G07885]
AT1G07890	APX1	724.298	707.537	700.269	604.087	660.565	658.779	758.417	806.368	752.535	649.973	665.119	680.484	593.722	581.908	594.047	559.002	578.228	569.182	657.796	634.863	624.37	638.239	640.181	613.273	MEE6 [Source:UniProtKB/TrEMBL;Acc:A0A178W5I1]
AT1G07900	LBD1	0	0.230073	0.273601	0	0.346491	0.149558	1.7388	1.53636	1.15427	1.42116	1.13213	0.619486	0.205615	0.069633	0.133693	0.224269	0.204613	0.217865	1.40637	1.11837	0.699421	0.952289	0.776046	1.39859	LBD1 [Source:UniProtKB/TrEMBL;Acc:A0A178WM56]
AT1G07901		5.38875	3.75775	4.42356	3.64197	4.40164	3.85342	3.2774	2.12511	2.66447	2.50068	3.07049	3.06089	4.64906	3.22334	4.87512	4.33561	5.99728	4.8499	4.49311	2.33929	4.20655	4.92855	2.87222	4.05292	unknown protein; Ha. [Source:TAIR;Acc:AT1G07901]
AT1G07910	ATRNL	4.19787	4.2317	4.64274	4.93861	4.66991	4.3376	5.87493	5.30898	5.70911	6.13227	5.0981	5.22481	5.59315	4.55121	5.22756	4.9517	4.55008	4.6726	5.66813	6.31432	5.72803	6.23737	6.20943	5.87602	RNAligase [Source:TAIR;Acc:AT1G07910]
AT1G07920	A1	315.943	304.149	357.819	376.14	365.578	329.76	365.366	384.199	384.939	347.417	313.765	358.598	370.172	342.974	365.533	387.336	374.822	344.911	335.359	352.593	339.148	347.124	427.323	336.717	Elongation factor 1-alpha 4 [Source:UniProtKB/Swiss-Prot;Acc:Q8GTY0]
AT1G07930	A1	238.978	221.838	257.961	288.816	287.741	246.089	295.406	320.507	316.261	278.882	243.403	271.642	285.782	253.992	268.449	294.893	284.241	249.241	263.785	261.541	262.307	275.363	330.648	258.152	Elongation factor 1-alpha 4 [Source:UniProtKB/Swiss-Prot;Acc:Q8GTY0]
AT1G07940	A1	104.517	100.509	285.787	121.924	301.359	273.154	300.043	322.168	121.671	286.741	267.366	289.729	127.656	275.22	300.76	304.043	295.357	280.725	270.788	276.856	114.809	274.22	135.463	110.426	Elongation factor 1-alpha 4 [Source:UniProtKB/Swiss-Prot;Acc:Q8GTY0]
AT1G07950	MED22B	19.1638	17.2724	19.748	19.8823	19.3919	19.9426	23.4741	20.7003	21.0958	21.8079	19.2424	21.5629	22.8893	20.5851	19.4564	21.052	19.2343	17.1861	19.2503	19.2055	18.8422	20.8398	20.5841	17.0229	Surfeit locus protein 5 subunit 22 of Mediator complex [Source:TAIR;Acc:AT1G07950]
AT1G07960	PDIL5-1	25.7197	24.0847	28.4333	28.0442	28.2599	24.0341	27.2825	27.9614	24.6482	28.3803	26.0485	28.6962	27.6344	25.6985	27.1733	27.2506	25.7906	26.7356	26.1246	26.7837	24.0232	32.273	32.0027	25.6286	PDIL5-1 [Source:UniProtKB/TrEMBL;Acc:A0A178WDX4]
AT1G07970		6.68863	6.46538	6.83279	8.0773	8.4072	7.6762	6.7813	7.01281	7.23189	7.33915	7.29259	7.74732	7.88387	6.95188	7.91561	8.46575	7.71194	7.10284	7.77803	7.34038	8.08235	7.61476	9.11447	7.48133	Cytochrome B561, amino-terminal protein [Source:UniProtKB/TrEMBL;Acc:Q9LN10]
AT1G07980	NF-YC10	17.1081	16.3678	17.4463	15.3006	16.4801	14.9913	22.5752	22.6537	23.5224	22.4865	18.5237	18.5136	16.1155	16.5933	15.5693	13.8538	12.2347	14.2194	19.3074	17.4649	16.9009	19.2418	17.7221	16.6282	At1g07980 [Source:UniProtKB/TrEMBL;Acc:Q9LN09]
AT1G07985		2.95466	1.70856	3.40517	2.3203	2.32852	2.35912	3.9873	3.4577	2.80072	4.49739	2.93784	4.03134	1.65852	2.17015	2.97197	2.4856	1.39863	1.68864	3.91256	3.66036	5.86726	3.41289	4.62101	4.67425	Expressed protein [Source:UniProtKB/TrEMBL;Acc:Q3EDG6]
AT1G07990		31.8204	31.5151	30.8937	29.7568	28.727	32.2502	30.4741	28.8959	30.3344	33.8336	34.5822	32.1273	33.2286	34.4163	34.5625	30.1365	31.7302	32.9958	36.6096	34.2839	33.3772	33.7362	30.2955	33.239	At1g07990/T6D22_5 [Source:UniProtKB/TrEMBL;Acc:Q8L7T5]
AT1G08000	GATA10	3.63316	3.70316	3.97652	3.92388	4.27426	3.86901	3.60822	3.71289	3.54437	2.88725	3.42479	3.6039	3.8496	3.89762	3.45515	5.09182	4.09709	4.06011	3.88303	4.06284	3.76586	3.54765	4.27749	3.41402	GATA10 [Source:UniProtKB/TrEMBL;Acc:A0A178WGW3]
AT1G08005		0	0	0	0	0	0.055101	0	0	0.004478	0	0	0.099062	0.40821	0.193776	0.098224	0.144173	0.137188	0.439077	0.063116	0	0.199163	0.126863	0.053702	0	Serine/threonine-protein phosphatase 6 regulatory subunit [Source:UniProtKB/TrEMBL;Acc:Q1G325]
AT1G08010	GATA11	11.5538	11.8022	12.9916	14.1056	15.4583	12.2242	10.39	10.5863	10.1995	11.1051	9.87472	9.56346	15.5466	13.5831	14.893	17.0606	15.5246	14.7568	10.3011	12.5263	11.3007	10.9517	14.6905	11.7913	GATA11 [Source:UniProtKB/TrEMBL;Acc:A0A384LF57]
AT1G08030	TPST	11.9516	11.7117	13.4865	13.4339	13.5269	13.1455	15.2904	15.0077	15.2266	14.6218	14.2562	15.4368	15.486	14.0342	13.3734	13.2064	13.4251	13.7364	15.9728	16.5285	15.9667	15.4141	17.0575	15.9331	Protein-tyrosine sulfotransferase [Source:UniProtKB/Swiss-Prot;Acc:Q3EDG5]
AT1G08035	SMR16	0.12467	0.140078	0	0.111245	0.065089	0.108367	0.191592	0	0.337094	0	0.237312	0.060204	0	0.089222	0.052341	0.121606	0.067968	0	0	0	0.191542	0.140509	0	0	Cyclin-dependent protein kinase inhibitor SMR16 [Source:UniProtKB/Swiss-Prot;Acc:Q9LN05]
AT1G08040		16.0129	16.7985	15.9179	17.5102	15.7117	16.662	15.5611	16.2634	12.8217	14.0916	13.4522	16.3217	15.9774	15.1888	13.9271	14.6838	15.1347	16.4641	14.7431	14.1679	12.9403	15.0099	14.2265	15.9972	Putative storage protein [Source:UniProtKB/TrEMBL;Acc:Q93ZR2]
AT1G08050		14.3024	14.3406	12.2445	9.74819	11.5017	10.2438	12.5777	14.785	14.4319	13.3462	14.6782	11.699	10.8616	11.2034	12.3928	9.36332	10.8109	11.4903	14.2019	13.6662	12.0231	12.3526	10.0057	13.0425	T6D22.13 [Source:UniProtKB/TrEMBL;Acc:Q9LN03]
AT1G08060	MOM	5.41177	5.09075	5.03057	5.47619	5.23197	4.76926	4.2984	3.89476	4.94306	4.80815	4.6114	4.61771	4.74555	5.34842	5.17708	5.16842	4.69257	5.43833	5.03555	4.42284	4.72137	4.61048	5.02284	4.7914	ATP-dependent helicase family protein [Source:TAIR;Acc:AT1G08060]
AT1G08065	ACA5	0	0	0	0	0	0	0	0	0	0	0	0	0	0	0	0	0	0	0	0	0	0	0	0	Alpha carbonic anhydrase 5 [Source:UniProtKB/Swiss-Prot;Acc:F4HUC4]
AT1G08070	PCMP-H12	0.543305	0.543567	0.497143	0.536476	0.63743	0.575693	0.563027	0.788233	0.365222	0.402265	0.306586	0.407237	0.576289	0.549	0.790672	0.79098	0.50287	0.689398	0.545597	0.531756	0.572564	0.406757	0.875146	0.581742	Pentatricopeptide repeat-containing protein At1g08070, chloroplastic [Source:UniProtKB/Swiss-Prot;Acc:Q9LN01]
AT1G08080	ACA7	0.942267	1.02552	1.26209	0.126298	0.430931	0.222961	0.100266	0.089885	0.393323	0	0	0.118786	0.442505	0.331446	0.485858	0.248657	0.405663	0.132599	0.036665	0	0	0.023722	0	0.038999	Alpha carbonic anhydrase 7 [Source:UniProtKB/Swiss-Prot;Acc:Q8L817]
AT1G08090	NRT2.1	839.136	750.158	710.292	626.831	662.122	686.35	76.2317	78.3017	90.8617	68.5356	80.057	48.0781	475.217	465.086	457.996	542.204	544.454	571.674	92.2766	70.2041	64.821	77.9611	42.0105	64.7124	High-affinity nitrate transporter 2.1 [Source:UniProtKB/Swiss-Prot;Acc:O82811]
AT1G08100	NRT2.2	7.44694	5.42837	7.03509	4.82729	6.5182	5.46016	0.122641	0.106549	0.107855	0.111714	0.130304	0.061732	2.18922	2.13951	2.65313	5.33652	2.69816	4.87152	0.204166	0.122983	0.180884	0.104047	0.069824	0.059202	NRT2 [Source:UniProtKB/TrEMBL;Acc:A0A178W7F7]
AT1G08110		51.1317	52.2198	49.4884	56.4195	52.5649	53.4924	55.3223	52.5417	52.3745	51.5724	49.4016	56.2831	61.5895	59.8563	59.6577	60.4589	62.5468	58.8798	54.6127	57.792	59.022	57.2577	62.7182	57.0007	Lactoylglutathione lyase [Source:UniProtKB/TrEMBL;Acc:B9DH52]
AT1G08115		0	0.895188	0.263698	0.214546	0.19699	0.296875	0.433484	0.868478	0.29656	0	0.986994	1.13579	0.896504	0	0.345905	0.178829	1.21737	0.170752	0.31366	0.521105	0.551279	0.481107	0.150235	1.00621	snRNA [Source:TAIR;Acc:AT1G08115]
AT1G08120		0	0.012903	0.051888	0.071135	0.041607	0.003049	0.11745	0.120871	0	0	0	0.033347	0.019002	0.025768	0.057899	0.096391	0.029017	0.161098	0	0.057885	0.035247	0.025552	0.106909	0.032104	TP53-regulating kinase-like protein [Source:UniProtKB/TrEMBL;Acc:Q5Q0I2]
AT1G08125		13.4327	11.2797	13.1589	13.8138	14.4562	12.5476	13.0134	13.9551	14.0315	13.9193	12.4123	13.8753	13.6206	13.9783	14.3114	14.6865	12.774	13.0044	13.1302	12.6567	12.7781	14.2376	15.9809	12.8575	S-adenosyl-L-methionine-dependent methyltransferases superfamily protein [Source:UniProtKB/TrEMBL;Acc:F4HUD6]
AT1G08130	LIG1	13.5799	14.5555	14.323	16.6085	15.3522	13.9605	13.2554	12.8938	14.8763	13.9139	13.2934	14.2203	16.2644	14.6189	15.5462	15.333	14.633	14.8116	14.3561	15.6644	15.8738	14.504	17.4238	13.6551	DNA ligase 1 [Source:UniProtKB/Swiss-Prot;Acc:Q42572]
AT1G08135	CHX6B	0	0	0	0	0	0	0	0	0	0	0	0	0	0	0	0	0	0	0	0	0	0.011189	0	0	Cation/H(+) antiporter 6B [Source:UniProtKB/Swiss-Prot;Acc:P0CG16]
AT1G08140	CHX6A	0	0.020317	0.013183	0	0	0	0	0	0	0	0	0	0	0	0	0.013124	0	0	0	0	0	0	0	0	Cation/H(+) antiporter 6A [Source:UniProtKB/Swiss-Prot;Acc:Q8GX92]
AT1G08150	CHX5	0	0	0	0	0	0	0	0	0	0	0	0	0	0.011021	0	0	0	0	0	0	0	0	0	0	Cation/H(+) antiporter 5 [Source:UniProtKB/Swiss-Prot;Acc:Q3EDG3]
AT1G08160		37.1556	42.0627	38.3884	42.8392	39.6636	39.3092	28.9109	24.3284	23.6932	32.3162	30.421	34.5494	37.6797	38.5458	35.6209	38.1248	42.3598	39.4536	27.3545	26.1522	25.585	28.6531	33.1119	31.4974	Uncharacterized protein At1g08160 [Source:UniProtKB/Swiss-Prot;Acc:Q8VZ13]
AT1G08165		0.45498	0.934616	0.525118	0.539823	0.528043	0.609956	0.752243	0.534997	0.571883	0.432415	0.368162	0.345083	0.33231	0.542084	0.159366	0.487624	0.521982	0.52693	0.307388	0.811438	0.401079	0.714648	1.08248	0.268496	unknown protein; FUNCTIONS IN: molecular_function unknown; INVOLVED IN: biological_process unknown; LOCATED IN: cellular_component unknown; Ha. [Source:TAIR;Acc:AT1G08165]
AT1G08170		0	0	0	0	0	0	0	0	0.044048	0	0	0	0	0	0.064811	0	0.053669	0	0.043027	0	0	0	0	0	Histone H2B.2 [Source:UniProtKB/Swiss-Prot;Acc:Q9SGE3]
AT1G08180	SMR2	6.62466	8.30405	6.28026	6.01581	9.5852	6.55803	6.64034	5.57184	4.42555	7.43243	5.85171	7.19996	6.30364	6.00923	4.74795	7.84486	7.17262	7.12563	6.7729	6.93061	4.91738	7.68433	7.22036	9.09685	Cyclin-dependent protein kinase inhibitor SMR2 [Source:UniProtKB/Swiss-Prot;Acc:Q9SGE2]
AT1G08190	VPS41	77.2022	78.715	72.4292	72.5539	75.0542	73.7783	64.0913	62.307	66.184	66.2938	68.9604	66.425	68.5721	69.9658	68.3388	67.6957	67.4301	70.5561	63.4082	60.0579	58.3186	64.268	58.0998	63.0594	Vacuolar protein sorting-associated protein 41 homolog [Source:UniProtKB/Swiss-Prot;Acc:P93043]
AT1G08200	AXS2	161.444	160.13	170.004	182.432	177.105	165.023	128.332	130.361	122.327	134.028	132.494	142.118	173.968	161.248	156.748	173.944	160.213	163.961	114.788	121.76	125.158	124.799	148.783	132.47	UDP-D-apiose/UDP-D-xylose synthase 2 [Source:UniProtKB/Swiss-Prot;Acc:Q9SGE0]
AT1G08210		8.01206	7.47289	8.85925	9.8056	9.30346	9.00806	9.81486	8.87658	10.4182	9.59063	7.14429	9.75612	10.9371	10.216	10.1186	10.196	10.6781	9.59753	10.5643	11.3307	10.8216	9.64345	12.4112	10.5744	Eukaryotic aspartyl protease family protein [Source:TAIR;Acc:AT1G08210]
AT1G08220		5.79963	6.51544	6.10856	6.44596	7.76117	6.11081	9.79432	9.79935	8.41476	7.83829	7.64666	8.24277	6.89505	6.42011	7.46356	8.39429	7.44193	6.95457	8.63798	9.55479	9.11698	8.78719	9.85675	7.93354	ATPase complex subunit [Source:UniProtKB/TrEMBL;Acc:Q0WRX7]
AT1G08230	GAT1	4.6629	4.72365	4.57461	3.17684	4.62053	3.76784	8.90432	9.57355	8.98567	7.60303	7.16999	8.36967	3.8361	3.39545	3.72372	3.03206	3.50511	2.91991	6.36736	6.09572	5.31358	6.85497	5.50758	6.68063	GABA transporter 1 [Source:UniProtKB/Swiss-Prot;Acc:F4HW02]
AT1G08240		0	0	0	0	0	0	0	0	0	0	0	0	0	0	0	0	0	0	0	0	0	0	0	0	pre-tRNA [Source:TAIR;Acc:AT1G08240]
AT1G08250	ADT6	18.0158	21.2379	18.1223	13.3691	14.9985	18.5282	25.1616	25.805	23.6534	23.5579	24.2779	23.7988	13.5266	12.2511	12.8857	12.7739	11.7093	11.6581	21.3801	16.6165	18.9771	20.6542	17.3489	18.2135	Arogenate dehydratase [Source:UniProtKB/TrEMBL;Acc:A0A178W954]
AT1G08260	POL2A	5.22816	5.6199	6.1022	6.31777	6.3762	5.23811	5.14654	4.02235	5.38863	5.57807	5.06524	5.31431	6.38639	6.47889	6.67953	6.7949	6.38557	6.33603	5.18414	6.50744	6.15176	5.40512	7.40863	5.10474	DNA polymerase epsilon catalytic subunit A [Source:UniProtKB/Swiss-Prot;Acc:F4HW04]
AT1G08270		1.04348	1.49417	1.08467	1.40827	0.803701	1.07426	1.73695	1.24004	1.3238	0.846529	1.57155	1.83874	1.25462	1.29653	1.26456	1.27501	1.24312	1.32625	1.03951	1.88829	1.30098	1.13811	1.56391	1.48383	CONTAINS InterPro DOMAIN/s: MIT (InterPro:IPR007330); BEST Arabidopsis thaliana protein match is: AAA-type ATPase family protein (TAIR:AT2G27600.1); Ha. [Source:TAIR;Acc:AT1G08270]
AT1G08280	GALT29A	5.57264	5.33937	7.46733	6.71721	6.99275	6.04144	20.4327	18.1653	17.8134	19.8751	18.6744	17.4475	6.2473	6.61178	6.1238	6.74856	6.13066	5.68547	21.5257	20.9109	17.752	19.4871	19.3715	17.6634	Beta-1,6-galactosyltransferase GALT29A [Source:UniProtKB/Swiss-Prot;Acc:Q9SGD2]
AT1G08290	WIP3	3.54101	3.16491	3.55061	2.4484	2.58208	3.23559	4.90008	4.89575	5.34208	3.19763	2.95729	3.91899	2.93684	1.97481	1.88006	2.47297	1.63981	2.22024	3.58019	3.55977	3.70569	2.84677	2.9553	3.18781	Zinc finger protein WIP3 [Source:UniProtKB/Swiss-Prot;Acc:Q9SGD1]
AT1G08300	NVL	2.5797	3.88353	3.50575	4.06809	3.9542	3.14987	1.41929	1.70189	1.86185	2.30616	2.18184	2.38594	3.46003	3.30437	3.05327	2.9393	3.03563	2.72998	1.81408	1.91552	2.06207	1.84195	1.95284	1.66009	No vein-like protein [Source:UniProtKB/TrEMBL;Acc:F4HW09]
AT1G08310		2.5797	3.88353	3.50575	4.06809	3.9542	3.14987	1.41929	1.70189	1.86185	2.30616	2.18184	2.38594	3.46003	3.30437	3.05327	2.9393	3.03563	2.72998	1.81408	1.91552	2.06207	1.84195	1.95284	1.66009	Alpha/beta-Hydrolases superfamily protein [Source:UniProtKB/TrEMBL;Acc:A8MRK8]
AT1G08315		33.2151	31.3213	28.8981	24.33	26.5315	30.1452	18.4169	17.1582	18.4345	16.0936	18.4237	14.448	24.1658	27.7521	29.4185	25.1652	22.8401	25.5274	20.4109	15.089	16.8258	16.4971	12.9529	15.9612	ARM repeat superfamily protein [Source:UniProtKB/TrEMBL;Acc:Q0WNZ8]
AT1G08320	TGA9	49.0035	52.7794	47.1125	41.9441	43.5343	48.2687	33.1058	29.4469	31.2283	31.543	34.1735	32.6086	40.1271	45.3474	42.741	38.9573	41.9558	40.984	34.4123	29.5624	29.3901	37.8579	27.3875	37.7273	Transcription factor TGA9 [Source:UniProtKB/Swiss-Prot;Acc:Q93XM6]
AT1G08340	ROPGAP5	23.9306	25.9477	21.8409	21.1333	25.6597	19.795	5.01747	9.2265	8.91865	9.63088	12.4087	7.60272	20.6119	21.6209	20.6465	23.8367	22.9966	24.7901	9.88361	10.2064	11.8946	11.3634	8.10107	10.1814	Rho GTPase-activating protein 5 [Source:UniProtKB/Swiss-Prot;Acc:Q6NKT5]
AT1G08350	TMN5	6.10225	7.30703	8.44416	10.227	7.98178	8.60363	7.39751	5.70657	7.93751	7.38095	6.71074	6.20432	9.39139	7.43198	8.37336	8.59098	6.91543	8.92252	6.13442	6.74737	7.26177	7.86197	7.54128	7.74745	Transmembrane 9 superfamily member [Source:UniProtKB/TrEMBL;Acc:A0A178WGW9]
AT1G08360	RPL10AA	172.55	167.814	218.177	250.942	247.71	200.245	234.597	251.94	235.556	232.81	198.785	228.679	232.355	200.556	216.637	272.457	226.5	203.158	188.281	232.423	216.366	227.218	303.396	197.941	60S ribosomal protein L10a-1 [Source:UniProtKB/Swiss-Prot;Acc:Q8VZB9]
AT1G08370	DCP1	35.5683	35.708	35.178	34.4862	35.2932	33.6006	34.5268	35.3619	35.0822	31.8307	31.8473	35.5626	35.757	33.9817	36.6438	35.5521	35.2925	33.3004	33.8968	34.6075	33.7796	32.8841	36.0344	34.4528	mRNA-decapping enzyme-like protein [Source:UniProtKB/Swiss-Prot;Acc:Q9SJF3]
AT1G08380	PSAO	14.9283	17.062	15.3155	9.53986	10.7452	14.5695	2.92277	3.57499	2.21989	4.84661	6.94229	6.81532	17.9385	14.427	17.6482	12.9599	14.7246	17.338	2.67153	2.96634	3.87446	6.386	5.38316	12.4643	PSAO [Source:UniProtKB/TrEMBL;Acc:A0A178W5Y5]
AT1G08390		2.71759	3.6556	2.76632	4.03362	4.16322	3.46673	2.83807	3.48046	2.82603	2.99237	2.59708	2.54723	4.40047	3.36726	3.4047	4.03171	3.87832	2.55769	2.5561	2.90054	2.74797	3.7347	5.05097	2.95499	RecQ-mediated instability-like protein [Source:UniProtKB/TrEMBL;Acc:Q8RX36]
AT1G08400	MAG2L	4.3497	4.58175	4.36331	4.65552	4.58821	4.37721	6.44186	6.06467	6.72473	6.78806	5.93812	6.11522	4.56667	4.27065	3.99744	4.31538	4.02008	4.26632	6.60893	6.18674	6.44149	6.11638	5.85388	5.52441	RINT1-like protein MAG2L [Source:UniProtKB/Swiss-Prot;Acc:Q8GXP1]
AT1G08410	LSG1-2	7.38181	7.08034	9.51473	9.29421	9.09714	8.04364	10.9717	12.2811	10.9695	10.8312	9.51257	10.9453	10.2632	9.01925	7.82517	10.5304	9.18514	8.581	11.0586	12.2062	10.2067	11.2321	12.9983	9.5988	GTPase LSG1-2 [Source:UniProtKB/Swiss-Prot;Acc:Q9SJF1]
AT1G08420	BSL2	27.6368	28.4259	28.4158	27.4001	28.6779	29.0836	24.1169	22.809	24.8072	25.8867	26.7247	25.3961	29.3291	28.5507	28.7127	28.0225	27.6982	27.598	26.9338	24.8381	25.4674	25.8352	24.3662	25.1214	Serine/threonine-protein phosphatase BSL2 [Source:UniProtKB/Swiss-Prot;Acc:Q9SJF0]
AT1G08430	ALMT1	18.2049	18.8094	16.4547	9.02244	11.6286	9.58417	157.725	158.533	163.425	147.24	129.773	150.429	11.862	15.0919	16.7115	7.5894	8.32936	8.35378	153.082	165.178	165.704	129.948	154.763	125.21	Aluminum-activated malate transporter 1 [Source:UniProtKB/Swiss-Prot;Acc:Q9SJE9]
AT1G08440	ALMT2	0.047848	0.370535	0.612609	0.713461	0.461978	0.506787	0.054481	0.118325	0.258789	0.035784	0.095846	0.076274	0.235458	0.226668	0.056764	0.307221	0.115405	0.260982	0.076683	0.294595	0.137062	0.12423	0.08359	0.348301	Aluminum-activated malate transporter 2 [Source:UniProtKB/Swiss-Prot;Acc:Q9SJE8]
AT1G08450	CRT3	28.5781	25.9248	38.4463	32.9378	29.5658	33.8068	24.6789	29.5527	26.3104	26.0959	28.4855	26.1334	32.1851	29.858	31.5506	32.7017	31.5905	32.5986	27.1204	26.5336	27.9878	28.0475	30.3083	29.0975	Calreticulin-3 [Source:UniProtKB/Swiss-Prot;Acc:O04153]
AT1G08460	HDA8	23.5124	22.6833	21.7122	22.3769	21.3599	22.8727	21.6481	20.1822	21.6155	22.0802	22.0816	22.4454	22.0721	23.0736	23.2969	23.0586	22.9199	23.0265	22.8795	20.6285	21.4475	24.2011	24.7451	23.2579	Histone deacetylase 8 [Source:UniProtKB/Swiss-Prot;Acc:Q94EJ2]
AT1G08465	YAB2	0	0.046968	0	0	0	0	0	0	0.026824	0	0	0	0	0	0	0.03034	0.033463	0	0.053566	0.052059	0	0	0	0	Putative axial regulator YABBY 2 [Source:UniProtKB/Swiss-Prot;Acc:Q9XFB0]
AT1G08470	SSL3	16.5421	19.1682	17.0012	19.204	15.8131	18.561	12.9995	13.0594	11.971	12.5379	15.1667	14.0765	14.5675	14.683	14.8262	17.4415	16.3438	14.7988	12.1765	13.3708	10.9493	12.9352	14.7412	13.74	SSL3 [Source:UniProtKB/TrEMBL;Acc:A0A178WK70]
AT1G08480	SDH6	127.9	118.094	119.444	109.892	113.851	128.938	154.173	153.852	158.077	127.699	141.74	141.384	103.246	100.383	101.853	98.7765	91.8626	90.0238	122.956	119.53	110.716	124.306	119.122	115.699	Succinate dehydrogenase subunit 6, mitochondrial [Source:UniProtKB/Swiss-Prot;Acc:Q941A6]
AT1G08490	NFS2	13.3407	14.134	14.8477	15.2656	15.4992	13.9774	14.6326	12.1922	12.8372	14.0314	14.0769	13.5439	17.0683	16.1498	15.4716	14.7023	14.713	15.4413	14.1921	14.9851	14.7944	14.252	14.2296	14.2128	SUFS [Source:UniProtKB/TrEMBL;Acc:A0A178WGK3]
AT1G08500	ENODL18	21.5999	22.431	19.1818	21.1639	22.8157	19.8437	7.44966	9.39279	7.85806	10.5895	12.2222	11.2048	26.2426	23.22	21.0861	22.4789	20.0867	23.6843	5.90919	7.29875	8.22636	8.89801	11.3356	10.4681	Early nodulin-like protein 18 [Source:UniProtKB/TrEMBL;Acc:O82083]
AT1G08510	FATB	97.2428	97.6137	98.0858	92.0355	92.0315	97.1244	72.5522	67.8811	65.6633	68.6358	67.1856	72.1437	92.51	91.7996	88.1193	89.2855	90.737	94.5299	58.3784	58.2397	62.1656	60.8612	66.0792	68.0901	Palmitoyl-acyl carrier protein thioesterase, chloroplastic [Source:UniProtKB/Swiss-Prot;Acc:Q9SJE2]
AT1G08520	CHLD	14.1884	14.6627	14.0836	14.3194	14.7962	16.3402	9.50295	9.16886	9.65255	10.0174	10.3304	11.2197	15.051	15.7758	15.3277	14.8254	16.2025	15.4098	9.36208	11.6924	10.8265	12.9058	11.3667	12.5393	Mg-protoporphyrin IX chelatase [Source:UniProtKB/TrEMBL;Acc:A0A178W355]
AT1G08530		7.6729	8.66883	9.28917	8.58146	8.49325	10.0034	10.5285	9.04641	8.46237	8.55133	8.49967	9.81492	8.40612	8.15965	9.82599	9.74856	10.9869	8.59336	8.44871	10.4837	9.5649	9.26869	9.62852	9.54547	Chitinase-like protein [Source:UniProtKB/TrEMBL;Acc:Q0WNC2]
AT1G08540	SIGB	5.526	6.85051	6.70626	5.84176	7.16066	6.44696	5.12494	4.5869	4.5456	5.89115	6.08579	6.10827	5.78833	6.28123	6.05455	6.37946	5.66953	5.97995	4.85267	4.77792	5.91288	4.64482	4.94156	5.41775	RNA polymerase sigma factor sigB [Source:UniProtKB/Swiss-Prot;Acc:O22056]
AT1G08550	VDE1	1.65461	1.68821	1.64732	2.32759	1.85445	1.70238	1.6188	1.14634	1.19117	1.79515	1.43141	1.07202	2.11766	2.0858	1.88404	1.98107	1.98829	2.00562	1.61723	1.84855	1.57222	1.30404	1.50121	2.41018	NPQ1 [Source:UniProtKB/TrEMBL;Acc:A0A384K8V4]
AT1G08560	KN	17.2271	17.0787	21.3616	23.2844	22.3288	18.7855	15.5638	19.7227	15.5121	17.7344	16.3845	18.3932	21.9317	20.1096	23.0258	21.7025	21.6896	19.6299	14.397	16.9743	15.802	18.7372	21.4465	15.5644	SYP111 [Source:UniProtKB/TrEMBL;Acc:A0A178WAC8]
AT1G08570	ACHT4	34.3282	33.5109	33.0272	29.3668	32.2263	36.5992	28.0635	27.2894	25.1672	30.2612	33.957	29.0549	35.1315	38.0309	37.9302	35.3492	33.722	33.5685	34.0234	34.2604	33.5507	30.8893	27.8019	33.4604	Thioredoxin-like 1-1, chloroplastic [Source:UniProtKB/Swiss-Prot;Acc:O64654]
AT1G08580		32.1622	33.2507	34.0017	42.4422	45.8896	33.4773	47.5761	53.9631	45.2082	43.2025	37.5119	43.225	32.0378	28.1517	31.6665	34.5644	30.9804	27.3331	33.6473	39.2835	36.9498	40.5974	47.2098	36.7453	At1g08580 [Source:UniProtKB/TrEMBL;Acc:Q9FRS7]
AT1G08590	PXL1	25.4279	24.5775	26.2258	29.0019	27.0438	25.4587	13.1783	11.808	13.3894	17.0087	16.0795	16.5667	31.7124	29.0205	25.4533	30.253	29.3258	28.2185	14.2405	14.9468	16.4639	16.764	19.0847	14.8841	Leucine-rich repeat receptor-like protein kinase PXL1 [Source:UniProtKB/Swiss-Prot;Acc:Q9FRS6]
AT1G08592		0.039109	0.043928	0.084221	0.168348	0.096447	0.070418	0.055666	0.049996	0.052319	0.063649	0.058849	0.015384	0.119124	0.108563	0.143125	0.11728	0.162031	0.212435	0.030989	0.039989	0.079351	0.111727	0.056118	0.027229	Potential natural antisense gene, locus overlaps with AT1G08590 [Source:TAIR;Acc:AT1G08592]
AT1G08600	ATRX	16.8555	17.483	17.3275	18.1497	17.736	16.2037	17.8223	16.4536	18.0402	18.7954	18.656	17.6323	19.0035	19.2053	18.9464	19.5269	17.5003	18.4062	19.4401	20.1331	20.8996	18.7397	18.7209	18.1581	CHR20 [Source:UniProtKB/TrEMBL;Acc:A0A178VZQ9]
AT1G08610		1.64291	1.77694	1.33645	2.24866	2.04716	1.87185	1.54037	2.05726	1.804	1.85509	1.8868	2.40409	2.01401	1.83992	1.74467	1.64666	2.04196	1.72926	2.00612	1.95475	1.93541	2.04988	2.40038	1.87655	Pentatricopeptide repeat-containing protein At1g08610 [Source:UniProtKB/Swiss-Prot;Acc:Q9FRS4]
AT1G08620	PKDM7D	16.7178	16.7697	17.3928	16.9666	16.2539	16.4039	17.8903	16.435	19.5621	17.792	16.4074	17.5883	17.0846	18.7715	18.6134	17.201	15.6634	17.468	18.4371	18.5055	18.3224	17.767	15.2335	18.1127	Transcription factor jumonji (jmj) family protein / zinc finger (C5HC2 type) family protein [Source:TAIR;Acc:AT1G08620]
AT1G08630	THA1	0.389865	0.692942	0.473359	0.33341	0.190788	0.542681	0.17443	0.0179779	0.0377113	0.0979074	0.0759922	0	0.766783	1.139	0.718324	0.990325	0.334656	0.565849	0.0906192	0.107372	0.160061	0.229822	0.0368092	0.153506	Probable low-specificity L-threonine aldolase 1 [Source:UniProtKB/Swiss-Prot;Acc:Q8RXU4]
AT1G08640	CJD1	11.3749	12.4402	12.243	14.7242	13.8637	12.7204	17.6169	17.225	16.7926	14.9682	13.8717	16.5773	13.5783	13.7729	12.9083	13.8289	14.6447	12.1154	17.3354	19.0895	16.9105	18.0767	19.8479	16.0246	Chloroplast J-like domain 1 [Source:UniProtKB/TrEMBL;Acc:Q93WG3]
AT1G08650	PPCK1	68.6647	71.1535	75.2251	69.6796	68.132	74.3727	56.4157	49.1506	48.5191	47.3827	47.6818	47.351	65.2378	64.0816	65.8197	67.3112	61.2548	62.0786	55.2686	47.3148	44.5407	56.6257	52.1169	52.1684	Phosphoenolpyruvate carboxylase kinase 1 [Source:UniProtKB/Swiss-Prot;Acc:Q9SPK4]
AT1G08660	SIA1	19.8447	19.6264	24.4036	24.7966	22.0081	23.7522	22.2863	20.4766	21.1233	18.6307	18.3648	19.7781	23.4352	22.7064	22.9663	23.6972	21.7167	21.693	19.3316	22.5284	21.2607	20.6423	25.6675	20.5393	Sialyltransferase-like protein 1 [Source:UniProtKB/Swiss-Prot;Acc:Q8VZJ0]
AT1G08670		26.104	26.6018	23.9711	15.1023	16.558	19.7164	10.559	8.37494	8.22825	7.68296	7.00536	5.69296	18.4424	19.6388	22.1546	15.8455	19.1904	18.7332	8.17639	5.98535	7.14236	8.9216	6.75175	7.51153	ENTH/VHS family protein [Source:UniProtKB/TrEMBL;Acc:Q9FRR8]
AT1G08680	ZIGA4	21.0691	20.1045	20.274	20.5145	19.826	21.9572	16.0574	14.8652	17.1194	16.4777	18.2349	17.5403	21.0782	22.7672	22.2897	20.6898	22.3526	20.8208	19.6168	20.1797	18.7287	17.6588	17.2333	17.0989	ARF GAP-like zinc finger-containing protein ZIGA4 [Source:UniProtKB/TrEMBL;Acc:F4HXP0]
AT1G08695	SCRL3	0	0	0	0	0	0	0	0	0	0	0	0	0	0	0	0	0	0	0	0	0	0	0	0	Putative defensin-like protein 228 [Source:UniProtKB/Swiss-Prot;Acc:P82622]
AT1G08700	PS1	23.376	25.9111	23.3561	25.0122	25.807	24.5256	27.4457	26.0181	25.5886	23.887	23.8372	26.3113	24.9838	24.7389	25.7965	26.2844	25.4701	25.6158	25.002	25.8263	26.3061	24.9596	25.7947	25.5658	Presenilin [Source:UniProtKB/TrEMBL;Acc:Q0V7S4]
AT1G08710	SKIP24	8.22876	8.8397	8.87372	7.36126	9.65337	7.97698	12.3522	10.4577	10.5361	10.6482	10.1393	11.5724	9.04949	8.76992	9.40805	8.9884	9.42786	8.77347	11.6305	9.92075	12.2325	11.2061	9.30555	11.5063	F-box protein SKIP24 [Source:UniProtKB/Swiss-Prot;Acc:Q9CAZ0]
AT1G08720	EDR1	14.5834	14.8022	14.6977	14.9459	15.0928	13.8982	14.7847	13.8636	15.0772	14.3483	15.3973	15.7062	14.7244	15.853	15.9347	13.8202	14.8269	14.4986	16.614	15.9039	15.6445	15.6351	14.3827	15.9646	Serine/threonine-protein kinase EDR1 [Source:UniProtKB/Swiss-Prot;Acc:Q9FPR3]
AT1G08730	XI-C	0.20576	0.275724	0.34877	0.282116	0.358197	0.275757	0.143425	0.182657	0.31986	0.141125	0.141111	0.204655	0.305872	0.388172	0.342568	0.345782	0.433063	0.328916	0.169818	0.114171	0.141754	0.18902	0.238121	0.172244	Myosin-9 [Source:UniProtKB/Swiss-Prot;Acc:F4HXP9]
AT1G08750		8.03763	7.79412	10.2241	7.86981	9.55618	9.54613	8.42422	8.03848	7.66455	7.2763	7.24128	8.86414	9.1911	8.57905	8.48623	9.58508	8.90266	7.90848	7.88653	8.43392	7.97241	7.91915	9.93266	8.4991	Peptidase C13 family [Source:UniProtKB/TrEMBL;Acc:Q8GYI6]
AT1G08760		17.697	18.3843	18.22	19.3198	18.8366	18.0101	13.9855	13.0721	14.364	16.085	15.7017	15.7209	20.374	20.9735	18.4838	18.6827	19.8868	19.9194	16.0509	15.8222	15.7512	16.6771	17.1769	16.1478	At1g08760 [Source:UniProtKB/TrEMBL;Acc:Q9FRR2]
AT1G08770	PRA1E	28.3163	29.7835	28.6002	29.5987	25.9503	33.2915	30.9447	33.4813	30.9431	32.3278	33.8653	32.9429	23.8656	26.3086	23.4831	24.9838	28.7292	24.5539	32.3173	29.1836	27.516	31.3103	27.2192	28.9903	PRA1 family protein [Source:UniProtKB/TrEMBL;Acc:A0A178W4Z3]
AT1G08780	AIP3	26.9564	19.2495	30.4391	33.1417	27.3173	25.2408	29.5502	31.0693	29.5901	28.0895	25.1399	29.5049	30.8058	30.0003	30.8386	31.2396	30.6975	25.4792	23.4765	25.4502	23.9605	30.5429	34.7672	26.4195	Probable prefoldin subunit 4 [Source:UniProtKB/Swiss-Prot;Acc:Q9M4B5]
AT1G08790		0	0	0	0	0	0.021346	0	0	0	0	0	0	0.122544	0.094167	0	0	0	0	0	0	0	0	0	0	1-phosphatidylinositol-4,5-bisphosphate phosphodiesterase epsilon-1, putative (DUF1685) [Source:UniProtKB/TrEMBL;Acc:Q9FRR0]
AT1G08800	MYOB1	19.6812	19.3538	19.1278	19.056	19.5016	18.595	16.3074	15.701	18.5803	17.5763	17.8418	17.1465	20.0078	22.1344	20.2726	20.7044	18.9486	21.3288	19.5581	19.148	19.4664	18.3818	15.4534	18.1304	Myosin-binding protein 1 [Source:UniProtKB/Swiss-Prot;Acc:F4HXQ7]
AT1G08810	MYB60	0.311885	0.15356	0.28771	0.236618	0.301368	0.224272	0.489815	0.435996	0.587848	0.156277	0.430827	0.313824	0.277047	0.238072	0.166877	0.397923	0.0568807	0.241721	0.314219	0.201324	0.159498	0.379863	0.394209	0.2239	MYB60 [Source:UniProtKB/TrEMBL;Acc:A0A178WD25]
AT1G08820	PVA22	46.8667	49.2546	49.1564	45.643	46.0279	46.0931	46.5671	46.2366	47.5895	49.6276	45.8666	46.3009	47.1415	46.646	47.3724	48.8672	46.0201	46.4909	50.2648	50.2601	48.4123	52.2127	49.7998	50.0316	VAP27-2 [Source:UniProtKB/TrEMBL;Acc:A0A178WBB7]
AT1G08830	CSD1	568.656	568.901	537.347	547.799	552.827	628.681	816.994	826.148	800.698	869.396	913.346	966.687	523.569	513.398	516.27	503.215	513.705	526.102	813.098	787.254	776.602	829.332	789.052	836.683	Superoxide dismutase [Cu-Zn] 1 [Source:UniProtKB/Swiss-Prot;Acc:P24704]
AT1G08840	emb2411	1.48514	1.67586	1.94897	2.36148	2.16024	1.82404	1.89613	1.39099	1.67361	1.73024	1.71974	1.67976	2.26585	1.76424	2.0709	2.41873	1.89712	2.13149	1.61346	2.09772	2.18781	1.99813	2.38065	1.84464	DNA replication helicase, putative [Source:TAIR;Acc:AT1G08840]
AT1G08845		5.58135	5.04835	5.48968	5.6461	5.35116	4.45945	5.3141	6.56638	6.61876	4.68089	5.09267	5.18812	5.85249	5.57882	5.35502	4.16011	5.545	4.7877	5.69818	6.42219	5.90749	6.4471	6.2933	4.92354	Ribosomal L18p/L5e family protein [Source:UniProtKB/TrEMBL;Acc:F4HXR7]
AT1G08860	BON3	0.061589	0.116984	0.020387	0.148532	0.043222	0	0.222215	0.15362	0.167415	0.098162	0.141096	0.133225	0.050013	0.030745	0	0.040524	0	0	0.160798	0.189263	0.08341	0.03003	0.230015	0.21875	Protein BONZAI 3 [Source:UniProtKB/Swiss-Prot;Acc:Q5XQC7]
AT1G08870		0	0	0	0	0	0	0	0	0	0	0	0	0	0	0	0	0	0	0	0	0	0	0	0	pre-tRNA [Source:TAIR;Acc:AT1G08870]
AT1G08880	HTA5	107.133	105.55	102.66	101.134	94.5078	108.216	109.686	119.257	106.525	108.84	103.529	107.428	91.7446	93.958	93.7538	101.747	91.3406	90.8453	101.765	105.305	98.2919	103.35	100.942	99.0737	Histone H2A [Source:UniProtKB/TrEMBL;Acc:A0A178W8H7]
AT1G08890	SUGTL4	10.3701	10.7	10.8362	12.9241	10.3919	12.5458	10.4331	10.0702	9.37814	8.20697	7.41918	8.58169	13.2884	12.4215	11.3087	13.4724	12.8221	13.8242	8.91638	8.23045	8.41914	10.5802	10.0562	11.787	Sugar transporter ERD6-like 1 [Source:UniProtKB/Swiss-Prot;Acc:Q9SCW7]
AT1G08900	SUGTL3	1.39621	1.73105	1.7655	2.56794	1.8638	2.3284	2.15625	2.21744	2.32473	2.559	3.39266	3.04423	2.04435	2.50783	2.50675	1.91965	2.15486	2.37737	3.28471	2.93925	2.8525	4.25703	2.49653	4.21259	Sugar transporter ERD6-like 2 [Source:UniProtKB/Swiss-Prot;Acc:Q4F7G0]
AT1G08910		6.46042	5.56461	5.95954	5.08968	5.58277	6.5807	8.27091	7.18035	8.16647	8.46069	8.12606	7.8908	7.60625	7.24202	6.39776	6.43149	6.17961	6.34961	8.51548	8.9594	8.4672	8.43374	8.8162	9.35747	zinc ion binding;zinc ion binding [Source:TAIR;Acc:AT1G08910]
AT1G08920	ESL1	61.963	64.1358	59.9416	56.7446	56.1209	58.1682	56.0332	53.3939	46.7722	47.475	52.1207	41.4128	59.6606	57.5279	56.6113	52.7548	61.6365	57.7166	49.9908	47.9112	45.1263	41.6143	36.6079	51.8913	ERD (early response to dehydration) six-like 1 [Source:TAIR;Acc:AT1G08920]
AT1G08930	ERD6	158.908	153.75	147.505	134.852	130.573	149.971	146.458	152.335	144.383	169.463	175.567	150.164	153.057	177.346	173.897	136.618	159.746	172.331	192.384	180.732	167.434	165.622	132.355	193.04	ERD6 [Source:UniProtKB/TrEMBL;Acc:A0A178W9Q9]
AT1G08940		34.9731	29.8647	27.665	26.4286	25.3658	27.9153	52.4047	54.6737	48.6952	45.4788	47.5769	43.6199	25.7839	30.4649	30.6236	26.572	28.3387	30.1214	53.9856	50.4987	44.8643	48.7064	38.982	45.1607	Phosphoglycerate mutase-like protein AT74H [Source:UniProtKB/Swiss-Prot;Acc:O04035]
AT1G08950		0	0	0.005747	0	0	0	0.022679	0	0	0	0.017349	0.13901	0	0	0	0	0	0	0	0	0	0	0	0	pre-tRNA [Source:TAIR;Acc:AT1G08950]
AT1G08960	CCX5	5.65109	5.22203	6.68785	5.99554	5.98981	6.04536	7.61939	6.8496	6.98224	5.64473	6.80465	7.50387	6.00891	5.66615	6.32704	6.00467	5.94253	6.96757	6.98484	7.4061	7.10253	6.66716	8.30779	6.87607	CCX5 [Source:UniProtKB/TrEMBL;Acc:A0A178W3U3]
AT1G08970	NFYC9	24.5884	18.0601	18.2245	16.6507	19.9812	19.1944	19.3909	18.9687	17.1854	25.2606	19.3801	18.1521	16.8997	16.0927	19.6859	15.7764	23.92	16.9193	16.0756	16.7993	15.8367	18.481	17.44	17.1496	Nuclear transcription factor Y subunit C-9 [Source:UniProtKB/Swiss-Prot;Acc:Q8L4B2]
AT1G08980	AMI1	4.1817	4.62014	4.39926	4.02073	5.06318	4.97356	16.8774	15.2513	16.1277	11.3521	13.4835	14.7644	5.4392	6.15699	6.8301	5.8553	6.05885	5.54959	16.3539	16.3696	15.7823	15.3114	13.7698	14.9287	Amidase 1 [Source:UniProtKB/Swiss-Prot;Acc:Q9FR37]
AT1G08985		0	0	0	0	0	0	0	0	0.076406	0	0	0	0	0	0	0	0	0	0	0	0	0	0	0	B3 domain-containing protein At1g08985 [Source:UniProtKB/Swiss-Prot;Acc:Q8GWU1]
AT1G08990	GUX5	37.5529	34.2192	33.6851	29.8799	33.2622	31.7265	31.8617	31.5746	30.5799	32.1198	37.3492	27.954	28.9378	31.949	31.7322	31.4224	32.0849	34.2423	37.6366	31.66	31.6373	32.878	24.4129	28.7487	Putative UDP-glucuronate:xylan alpha-glucuronosyltransferase 5 [Source:UniProtKB/Swiss-Prot;Acc:F4HZC3]
AT1G09000	ANP1	8.20353	7.32159	8.99568	8.16718	7.45814	7.63842	7.25766	5.56916	6.56364	6.36851	6.13376	6.20662	6.48081	6.94558	7.20487	7.74623	8.1605	7.73758	6.73845	6.25743	5.76797	6.54833	5.54742	6.34879	Mitogen-activated protein kinase kinase kinase ANP1 [Source:UniProtKB/Swiss-Prot;Acc:O22040]
AT1G09010	EBM	28.6035	28.6534	28.8049	29.8215	31.0791	28.2016	25.0533	24.4032	25.1001	28.3622	29.7342	29.8565	34.3765	32.3358	34.6571	31.3528	32.964	33.2219	31.0596	31.6227	31.6582	31.512	30.9987	32.0115	Mannosylglycoprotein endo-beta-mannosidase [Source:UniProtKB/Swiss-Prot;Acc:Q75W54]
AT1G09020	SNF4	33.2279	31.507	31.0053	29.5006	32.3152	30.6125	28.1947	25.7016	30.0717	30.2514	30.3448	28.6799	32.2941	34.1552	33.6587	31.5682	31.3895	32.2819	28.6507	28.8029	28.7561	27.7704	30.6948	28.0053	Sucrose nonfermenting 4-like protein [Source:UniProtKB/Swiss-Prot;Acc:Q944A6]
AT1G09030	NFYB4	0.038317	0.052734	0.223938	0.064725	0.090454	0.149976	0.073441	0	0	0	0.094232	0	0.143779	0.321175	0.078852	0.154633	0.192064	0.146984	0.197223	0.136026	0	0.188755	0	0	Nuclear transcription factor Y subunit B-4 [Source:UniProtKB/Swiss-Prot;Acc:O04027]
AT1G09040		1.49171	1.85815	1.99243	1.99196	2.21693	1.85476	1.92239	1.48507	2.13194	2.21879	1.80354	1.77662	2.12304	1.62266	1.83769	2.16419	1.76841	1.79298	1.71301	2.11577	2.33581	1.91123	2.46395	1.83601	unknown protein; FUNCTIONS IN: molecular_function unknown; INVOLVED IN: biological_process unknown; LOCATED IN: membrane; EXPRESSED IN: leaf; BEST Arabidopsis thaliana protein match is: unknown protein (TAIR:AT1G09050.1); Ha. [Source:TAIR;Acc:AT1G09040]
AT1G09050		2.16598	2.31985	2.29413	2.38413	2.81809	2.10658	2.26962	1.96576	2.48267	2.26703	1.7623	1.96065	2.55122	2.35332	2.54401	2.72748	2.2932	2.51382	2.2309	2.51441	2.48418	2.20449	2.5983	2.27731	Arginine-glutamic acid dipeptide repeat protein [Source:UniProtKB/TrEMBL;Acc:Q8RX35]
AT1G09060		12.9439	12.9353	13.7701	14.763	13.4612	13.2839	13.4618	12.9667	13.8653	14.1143	13.6341	13.9171	13.9817	14.2499	13.9255	15.2401	14.6605	14.6357	13.9246	15.0493	14.2267	13.9565	14.5461	14.0421	JmjC domain protein JMJ24 [Source:UniProtKB/TrEMBL;Acc:F4HZD1]
AT1G09070	SRC2	136.635	130.565	134.591	100.267	105.461	129.489	202.283	215.213	211.603	214.671	239.193	204.833	121.124	122.983	136.832	103.469	119.01	126.885	219.718	191.02	198.48	214.637	180.791	238.864	Protein SRC2 homolog [Source:UniProtKB/Swiss-Prot;Acc:O04023]
AT1G09080	MED37B	0.119021	0.026059	0.074081	0.03379	0.035908	0.03012	0.939207	0.974642	1.29949	0.895262	0.649587	0.861252	0.082961	0.036975	0.08118	0.087903	0.074264	0.142259	0.768488	0.623887	0.948815	0.655076	0.548226	0.531329	Probable mediator of RNA polymerase II transcription subunit 37b [Source:UniProtKB/Swiss-Prot;Acc:Q8H1B3]
AT1G09090	RBOHB	26.6875	31.1335	26.2949	16.6806	19.0382	20.2072	10.9563	9.34898	9.65296	9.4617	9.27055	8.04273	21.8239	24.4355	23.3288	18.657	22.3732	21.8976	8.00862	7.41375	9.06213	10.5124	7.05212	10.0201	Respiratory burst oxidase homolog protein B [Source:UniProtKB/Swiss-Prot;Acc:Q9SBI0]
AT1G09100	RPT5B	34.7252	36.6494	36.5307	37.1036	37.4172	31.6632	34.9098	36.4582	33.9617	30.8025	27.8246	32.6665	36.4303	36.8282	35.0301	35.5388	32.2361	33.3781	35.0555	32.8472	33.9949	34.6747	32.5902	30.9086	26S proteasome regulatory subunit 6A homolog B [Source:UniProtKB/Swiss-Prot;Acc:O04019]
AT1G09110		0	0.597359	0.239323	0	0	0	0	0	0	0	0	0	0	0	0	0	0	0	0	0	0	0.123855	0	0	pre-tRNA [Source:TAIR;Acc:AT1G09110]
AT1G09130		27.9206	28.9524	28.7761	28.3994	29.3398	29.5832	30.6415	30.6212	32.8049	29.1057	29.1351	30.9633	30.905	29.892	33.1362	29.4667	31.0815	30.1908	33.283	31.047	30.3702	30.1847	33.8224	29.667	ATP-dependent Clp protease proteolytic subunit [Source:UniProtKB/TrEMBL;Acc:F4HZE0]
AT1G09140	SR30	102.24	105.72	95.5862	99.2275	95.0128	105.313	118.296	110.401	113.855	111.956	113.013	111.031	88.7753	97.967	90.3942	80.263	84.7013	85.9954	109.369	100.024	95.6592	105.458	91.4282	94.8822	Serine/arginine-rich splicing factor SR30 [Source:UniProtKB/Swiss-Prot;Acc:Q9XFR5]
AT1G09150		26.7566	25.3598	31.065	28.3241	33.745	30.6759	32.351	31.7259	29.0311	29.8168	26.8353	30.6945	30.5479	29.5983	31.3304	35.1	30.8836	29.9732	27.0989	33.1822	32.6951	33.2896	39.798	32.0221	Pseudouridine synthase and archaeosine transglycosylase (PUA) domain-containing protein [Source:UniProtKB/TrEMBL;Acc:Q8L7N2]
AT1G09155	PP2B15	5.75568	7.14541	7.02684	5.4467	6.05244	5.44285	5.3874	5.12384	4.09815	3.89217	4.64821	4.90567	5.33563	5.45176	5.22508	5.59391	5.73934	6.62408	5.73407	3.88791	4.30361	5.69707	4.06697	5.05219	F-box protein PP2-B15 [Source:UniProtKB/Swiss-Prot;Acc:O80494]
AT1G09157	DMP8	0.098278	0.060389	0	0	0.3114	0.043607	0	0.187165	0	0	0	0.033706	0	0.065235	0.046965	0.159767	0	0	0	0.04426	0.036635	0	0.042994	0.044076	Protein DMP8 [Source:UniProtKB/Swiss-Prot;Acc:O80493]
AT1G09160		16.1289	15.0281	15.0108	15.7233	16.7208	16.353	16.31	14.2245	14.9897	13.0604	14.7799	15.1179	14.4497	13.153	14.0365	14.4888	13.6296	14.3397	12.4503	13.1489	13.6393	13.989	16.2893	13.1302	Probable protein phosphatase 2C 5 [Source:UniProtKB/Swiss-Prot;Acc:O80492]
AT1G09170		7.26677	6.34982	5.46496	5.71101	6.01875	4.43398	2.07432	2.16066	2.17001	2.87631	2.87783	1.76801	4.77457	4.94154	4.71301	5.90111	5.42784	6.31574	1.9333	1.3872	2.38133	2.26518	1.88652	1.80424	P-loop nucleoside triphosphate hydrolases superfamily protein with CH (Calponin Homology) domain [Source:TAIR;Acc:AT1G09170]
AT1G09176		3.18275	4.63078	1.76507	1.65041	3.53099	2.27249	1.14961	1.84743	0.960659	2.5572	2.99641	0.487875	1.76552	1.85774	2.15225	3.2592	1.49511	1.84234	1.57919	1.82407	1.89054	1.7778	1.12918	1.00878	T12M4.13 protein [Source:UniProtKB/TrEMBL;Acc:O80490]
AT1G09180	ATSAR1	0.742593	1.04577	0.707252	1.26589	0.559639	0.56536	1.38532	1.41069	1.31978	0.811801	0.642977	0.715656	0.346801	0.487716	0.341761	0.501826	0.839464	0.608844	1.13262	0.396606	0.756603	1.39371	0.608651	0.849769	Putative GTP-binding protein, SAR1B [Source:UniProtKB/TrEMBL;Acc:O80489]
AT1G09190	PCMP-E70	1.43571	1.19414	1.74927	1.72308	1.65554	1.54799	1.56786	1.83186	2.26725	1.54915	0.818693	1.66165	1.66366	1.4775	1.88116	2.06802	2.0728	1.46856	1.29371	1.56864	1.65979	1.35866	1.80235	1.31119	Pentatricopeptide repeat-containing protein At1g09190 [Source:UniProtKB/Swiss-Prot;Acc:O80488]
AT1G09195		3.22989	3.34838	3.04128	3.77167	3.75958	3.34081	2.9212	2.93803	3.00323	3.394	3.96721	3.43121	3.89867	3.79503	3.47107	4.41011	3.17616	3.71197	3.35583	3.65971	3.25019	3.88312	3.86506	4.56429	FUNCTIONS IN: molecular_function unknown; INVOLVED IN: biological_process unknown; LOCATED IN: mitochondrion; CONTAINS InterPro DOMAIN/s: Metal-dependent phosphohydrolase, HD subdomain (InterPro:IPR006674), Ppx/GppA phosphatase (InterPro:IPR003695). [Source:TAIR;Acc:AT1G09195]
AT1G09200	HTR2	84.164	79.8328	102.537	113.074	110.863	91.3785	90.5697	102.754	86.2255	82.7025	76.2845	90.6521	104.383	91.7635	108.043	112.626	100.765	89.7679	68.8326	79.0077	85.69	83.9862	117.451	79.1394	Histone H3 [Source:UniProtKB/TrEMBL;Acc:Q0WRA9]
AT1G09210	CRT2	160.126	145.829	173.901	197.425	201.396	167.993	212.654	221.128	222.077	189.736	162.183	196.619	187.261	164.573	173.604	190.031	169.721	163.983	169.605	194.017	183.736	182.684	233.955	173.123	Calreticulin-2 [Source:UniProtKB/Swiss-Prot;Acc:Q38858]
AT1G09220	PCMP-E25	0.651521	0.8875	0.609022	0.751452	0.828389	0.567329	0.956762	0.992964	0.949207	0.504949	0.661436	0.790747	0.474895	0.797443	0.80818	0.872227	0.654901	0.575089	0.752449	0.507548	0.714722	0.491155	0.917406	0.651688	Pentatricopeptide repeat-containing protein At1g09220, mitochondrial [Source:UniProtKB/Swiss-Prot;Acc:Q680Z7]
AT1G09230	SNRNP65	7.69434	7.73177	8.31536	7.48419	7.4318	7.21398	8.46305	8.74516	9.49682	8.41861	7.17586	8.20883	9.07865	7.56944	8.51281	8.87825	8.03281	7.72672	9.72078	9.62464	9.18571	8.63328	8.86158	9.26041	U11/U12 small nuclear ribonucleoprotein 65 kDa protein [Source:UniProtKB/Swiss-Prot;Acc:Q8RWV8]
AT1G09240	NAS3	0	0	0	0	0	0	0.240922	0.205353	0.096902	0	0.031662	0.013966	0	0	0	0	0	0	0.1474	0.166303	0.029523	0.085608	0.025093	0.188682	Nicotianamine synthase 3 [Source:UniProtKB/Swiss-Prot;Acc:O80483]
AT1G09245	SPH14	0	0	0	0	0	0	0	0	0	0	0	0	0	0	0	0	0	0	0	0	0	0	0	0	S-protein homolog 14 [Source:UniProtKB/Swiss-Prot;Acc:Q8GX02]
AT1G09250	BHLH149	38.2758	35.0274	33.7014	35.5744	35.9459	36.1732	26.7144	27.0729	27.1917	30.5341	28.0379	26.8637	34.6441	34.7393	35.0752	36.9477	33.1421	30.0901	28.9448	29.9706	26.2415	27.6516	26.9675	26.2892	Transcription factor bHLH149 [Source:UniProtKB/Swiss-Prot;Acc:O80482]
AT1G09260		0	0	0	0	0	0	0	0	0	0	0	0.083448	0	0	0	0.169697	0	0	0	0.066664	0	0	0	0	Chaperone DnaJ-domain superfamily protein [Source:UniProtKB/TrEMBL;Acc:O80481]
AT1G09270	IMPA4	70.7444	51.0746	63.6598	64.8855	50.5849	47.419	40.8359	40.0112	42.1018	57.342	44.681	44.122	73.672	53.2907	71.9903	66.5221	49.9182	53.9593	46.8713	45.9311	43.4848	42.3537	48.4039	44.271	Importin subunit alpha-4 [Source:UniProtKB/Swiss-Prot;Acc:O80480]
AT1G09280	STR6	10.8155	10.6877	11.8976	12.7402	13.8196	12.4747	12.3649	12.7233	13.0936	12.9336	12.4947	12.9588	13.1594	14.0882	13.558	14.2605	14.4354	13.0666	13.4343	12.8685	14.1784	14.0061	15.9541	13.5633	Rhodanese-like domain-containing protein 6 [Source:UniProtKB/Swiss-Prot;Acc:Q94AC1]
AT1G09290		7.43252	6.99196	8.0316	7.80188	8.08648	7.99622	9.09384	8.62878	8.97251	9.00802	7.66066	9.57894	9.41822	8.22098	8.38609	9.83629	8.5537	8.4352	8.16669	10.3427	9.44302	9.27661	11.1885	9.13621	Uncharacterized protein At1g09290 (Fragment) [Source:UniProtKB/TrEMBL;Acc:Q7XBQ8]
AT1G09300	ICP55	7.50741	8.26826	7.62685	8.67208	7.71855	7.9532	11.1639	10.8255	10.3837	10.1639	10.2625	10.3643	7.91136	8.4246	8.58779	8.3696	8.28589	7.67101	12.4891	12.0847	10.7245	10.2058	9.96479	10.0364	Intermediate cleaving peptidase 55, mitochondrial [Source:UniProtKB/Swiss-Prot;Acc:F4HZG9]
AT1G09310		1.83871	1.60861	0.991914	0.887548	0.941492	1.47082	3.69633	4.93389	4.18097	3.29791	2.21126	2.26647	1.26891	1.47196	1.1748	1.48399	1.41464	2.01709	2.17635	3.03563	3.37079	2.58328	2.50617	21.4676	T31J12.3 protein [Source:UniProtKB/TrEMBL;Acc:Q9ZPZ4]
AT1G09320		5.29608	5.27846	4.98646	6.16531	4.46565	4.32399	5.33261	6.23132	5.36692	5.45644	4.67045	5.47296	5.4555	4.94614	4.90665	5.90882	4.94991	4.65984	6.41354	6.35634	4.40407	5.63361	5.53545	4.96488	Agenet domain-containing protein [Source:UniProtKB/TrEMBL;Acc:Q500V5]
AT1G09330	ECH	38.037	43.3789	43.6874	41.6142	42.9923	44.1092	45.4524	43.6361	41.0098	39.8784	39.7959	40.8706	42.5057	40.8079	39.4844	42.9267	41.2963	40.425	43.2078	40.4811	39.2274	43.6944	43.1114	41.9393	Golgi apparatus membrane protein-like protein ECHIDNA [Source:UniProtKB/Swiss-Prot;Acc:Q8LEK2]
AT1G09340	CRB	3.31853	3.61915	3.08409	4.0044	3.36018	4.1338	3.1056	2.28067	2.9662	2.32007	2.69827	3.51893	4.28422	3.31623	3.31205	4.09926	3.62781	3.46823	2.42431	3.06348	2.59112	2.73909	3.49241	4.37811	chloroplast RNA binding [Source:TAIR;Acc:AT1G09340]
AT1G09350	GOLS3	2.52642	2.64035	1.49903	1.28434	1.66691	2.05975	3.78766	3.77191	2.85085	1.89044	3.34152	2.5	0.994616	0.847863	1.16858	1.69216	0.857784	1.23432	1.98246	1.43586	1.74903	1.37725	2.35598	1.25535	Hexosyltransferase (Fragment) [Source:UniProtKB/TrEMBL;Acc:W8PVD7]
AT1G09360		0	0	0	0	0	0	0	0	0	0.100452	0	0	0	0	0	0	0	0	0	0	0	0	0	0	F14J9.2 protein [Source:UniProtKB/TrEMBL;Acc:O80519]
AT1G09370		0.976138	0.323016	0.651046	0.680878	0.76779	1.41298	0.225437	0.28673	0.211771	0.141894	0	0.429532	0.541587	0.298598	0.497424	0.645103	0.357209	0.426256	0.181003	0.077598	0.267439	0.021964	0.395144	0	Plant invertase/pectin methylesterase inhibitor superfamily protein [Source:TAIR;Acc:AT1G09370]
AT1G09380		0.933371	0.762114	0.590446	0.288318	0.765955	0.570825	2.26094	2.2	1.60189	0.895563	1.04379	1.15	0.924295	0.625661	0.668563	0.709355	0.479755	0.446631	1.80568	1.13296	2.03151	1.16417	0.513221	0.99183	WAT1-related protein At1g09380 [Source:UniProtKB/Swiss-Prot;Acc:Q8GXB4]
AT1G09390		9.33404	8.53251	10.3477	10.9638	9.72265	9.88603	6.89791	6.46006	6.90047	8.07712	6.50514	8.42724	9.68806	8.09094	8.41665	9.79036	10.6873	9.57917	6.22789	6.7173	6.8456	7.22135	8.34417	8.01931	GDSL esterase/lipase At1g09390 [Source:UniProtKB/Swiss-Prot;Acc:O80522]
AT1G09400		0.80555	0.721377	0.318171	0.473628	0.517044	0.460896	0.401492	0.29183	0.243777	0.637524	0.213815	0.422476	0.580692	0.737312	0.176922	0.497122	0.282063	0.464443	0.208521	0.147004	0.259451	0.251242	0.42791	0.275828	Putative 12-oxophytodienoate reductase-like protein 1 [Source:UniProtKB/Swiss-Prot;Acc:Q8GYA3]
AT1G09410	PCMP-H18	0.547136	0.383096	0.614352	0.481049	0.508398	0.324983	0.684723	0.707431	0.58986	0.743257	0.64318	0.69312	0.670627	0.667675	0.567127	0.979444	0.781881	0.77364	0.624213	0.778532	0.857139	0.539053	0.920474	0.515116	Pentatricopeptide repeat-containing protein At1g09410, mitochondrial [Source:UniProtKB/Swiss-Prot;Acc:Q56XI1]
AT1G09415	NIMIN-3	5.44112	5.96826	5.22545	6.65984	5.00809	6.56707	5.05	4.54176	3.79745	4.4197	5.07683	6.15197	6.36478	5.16234	4.92309	5.53303	4.3329	5.14855	2.47946	3.85216	3.28904	5.48626	5.51547	4.84743	Protein NIM1-INTERACTING 3 [Source:UniProtKB/Swiss-Prot;Acc:Q9FNZ4]
AT1G09420	G6PD4	4.40778	4.3052	5.15663	4.85027	5.15655	5.01174	6.32507	6.22624	6.9416	5.92509	5.86772	7.43159	5.82618	5.89163	6.12409	5.49139	4.73376	4.93102	7.57473	8.46773	6.70237	7.25213	7.558	7.00249	Glucose-6-phosphate 1-dehydrogenase [Source:UniProtKB/TrEMBL;Acc:F4I0Y8]
AT1G09421		0.282125	0.168733	0.296446	0.181502	0.114948	0.28441	0.187594	0.352074	0.234029	0.266021	0.139249	0.239538	0.456987	0.496549	0.222054	0.29894	0.361642	0.381662	0.1376	0.46081	0.184692	0.353932	0.55051	0.425532	other RNA [Source:TAIR;Acc:AT1G09421]
AT1G09430	ACLA-3	90.9997	100.069	90.554	90.021	91.8413	95.1248	82.9381	82.293	79.8193	88.069	92.1623	94.7386	94.4143	98.3442	93.9159	86.0935	94.8659	93.0779	90.4601	88.2131	80.8551	86.1267	81.3534	84.7075	ATP-citrate synthase alpha chain protein 3 [Source:UniProtKB/Swiss-Prot;Acc:O80526]
AT1G09440		5.98399	6.48188	6.12162	5.77135	5.93918	5.50288	1.96528	2.68021	3.3051	3.55493	4.05129	3.92992	6.35765	6.41012	5.87898	4.91793	6.68178	6.72	3.64995	4.16129	3.66884	4.03795	4.46945	4.7538	Protein kinase superfamily protein [Source:UniProtKB/TrEMBL;Acc:F4I0Z0]
AT1G09450	HASPIN	1.58688	1.51291	1.81305	2.12559	2.66456	1.5124	1.15258	1.48041	1.46554	1.33094	1.41945	1.29996	1.9543	1.94389	1.78464	2.69245	2.13435	1.72358	1.30335	1.55729	1.73342	1.43059	2.44526	1.32137	Serine/threonine-protein kinase haspin homolog [Source:UniProtKB/Swiss-Prot;Acc:O80528]
AT1G09460		39.329	39.6399	40.9563	41.5516	37.3	47.7521	29.6265	28.2795	26.8046	29.3197	32.4452	35.8505	43.0491	41.7128	39.526	45.9989	45.4231	39.682	26.8163	32.1813	33.8274	29.1394	37.0609	30.5041	Carbohydrate-binding X8 domain superfamily protein [Source:UniProtKB/TrEMBL;Acc:F4I0Z2]
AT1G09470	NEAP3	2.34191	1.79961	3.13713	2.33638	2.60096	2.32395	2.26505	3.46104	3.14714	2.15488	1.38055	1.92828	2.78761	2.13482	1.91412	3.09787	2.5441	2.04397	1.96548	2.34783	1.85887	1.97594	3.51275	2.5901	Nuclear envelope-associated protein 3 [Source:UniProtKB/Swiss-Prot;Acc:Q4PT37]
AT1G09480		1.96998	2.85953	2.3223	2.09527	1.96911	2.8155	3.95166	4.93732	4.365	4.1342	3.16581	3.50565	2.70769	2.50861	2.89959	2.39832	2.79676	3.62681	4.06672	4.39462	3.52019	4.13172	3.57153	4.53373	NAD(P)-binding Rossmann-fold superfamily protein [Source:UniProtKB/TrEMBL;Acc:F4I0Z5]
AT1G09483	NEAP4	0	0	0	0	0	0	0	0	0	0	0	0	0	0	0	0	0	0	0.073042	0.246865	0	0	0	0	unknown protein; BEST Arabidopsis thaliana protein match is: unknown protein (TAIR:AT1G09470.1); Ha. [Source:TAIR;Acc:AT1G09483]
AT1G09490		6.98499	8.13657	7.8033	8.2703	9.35633	8.40249	10.7177	11.1536	10.4245	9.37154	9.19524	9.96182	7.1484	8.02232	7.96211	7.96073	8.71936	7.35475	9.66881	9.28536	8.43114	10.1696	9.27815	10.5347	At1g09490/F14J9_15 [Source:UniProtKB/TrEMBL;Acc:O80532]
AT1G09500		0.227189	0.184556	0.0420359	0.0645359	0.130269	0.107087	0.704313	0.36633	0.38536	0.249134	0.238592	0.142069	0.0615982	0.0473863	0.0397188	0	0	0	0.484789	0.290689	0.101479	0.544607	0.12892	0.236946	At1g09500/F14J9_16 [Source:UniProtKB/TrEMBL;Acc:O80533]
AT1G09510		0	0	0	0	0	0	0	0	0	0	0	0.022933	0	0	0	0	0	0	0	0	0.068353	0	0	0	At1g09510 [Source:UniProtKB/TrEMBL;Acc:Q5PP57]
AT1G09520		14.486	14.271	13.7509	12.8743	13.2656	15.8826	13.5909	14.6072	14.2141	12.8046	13.2987	13.947	16.2923	14.2652	13.8743	16.0117	14.7289	14.0605	11.9562	14.0627	13.1703	13.7423	13.6954	11.9443	At1g09520/F14J9_18 [Source:UniProtKB/TrEMBL;Acc:O80535]
AT1G09530	PIF3	3.84455	3.28079	3.3637	3.5443	2.99821	3.90079	1.57325	1.63475	0.987436	1.01936	1.18883	1.56099	2.78164	3.0152	2.98354	2.6252	2.70988	2.09049	1.28054	1.12075	1.08857	1.16663	1.24698	1.44252	Transcription factor PIF3 [Source:UniProtKB/Swiss-Prot;Acc:O80536]
AT1G09540	MYB61	5.31089	6.00727	5.00988	5.37042	6.62363	5.9849	0.978278	1.64714	1.14925	2.39016	2.50323	1.76382	5.2686	4.89813	5.59729	6.88035	5.19072	7.08833	1.25233	1.51529	2.00491	2.19438	1.82933	2.01084	MYB61 [Source:UniProtKB/TrEMBL;Acc:A0A178WLE4]
AT1G09550	PAE1	0	0	0	0	0	0	0	0	0	0	0	0	0	0	0	0	0	0	0	0	0	0	0	0	Pectin acetylesterase 1 [Source:UniProtKB/Swiss-Prot;Acc:F4I107]
AT1G09560	GLP4	523.154	515.271	468.576	431.886	455.541	501.177	284.816	265.236	274.556	325.819	373.787	294.629	437.757	494.582	496.557	459.216	450.216	485.079	337.82	303.024	328.161	378.764	276.577	344.738	Germin-like protein subfamily 2 member 1 [Source:UniProtKB/Swiss-Prot;Acc:P94014]
AT1G09570	PHYA	55.7915	57.9181	56.2794	61.94	61.0175	57.3459	51.2525	50.8513	56.1185	60.8309	57.9829	60.5205	65.3679	65.484	66.0049	63.315	63.5905	66.0439	63.0989	63.8303	64.1942	64.5814	63.8046	62.8633	phytochrome A [Source:TAIR;Acc:AT1G09570]
AT1G09575		3.59849	3.63888	4.43921	3.84804	4.94431	3.34113	2.58401	2.79422	2.74237	3.46743	3.22655	3.99524	4.58996	3.26688	3.78509	4.71532	4.29801	3.86544	2.38997	3.62064	3.94527	3.53466	4.69243	4.00128	Calcium uniporter protein 6, mitochondrial [Source:UniProtKB/Swiss-Prot;Acc:F4I111]
AT1G09580		14.6101	12.2926	15.0369	17.0831	17.2662	16.0517	12.8866	11.6843	12.5794	12.2275	14.9502	12.9097	21.144	15.523	19.0943	19.6419	17.0481	16.5881	9.99722	12.8429	12.5556	12.5014	17.459	13.6424	Transmembrane emp24 domain-containing protein p24delta3 [Source:UniProtKB/Swiss-Prot;Acc:Q6IDL4]
AT1G09590	RPL21A	195.963	166.844	241.497	260.756	278.335	235.614	267.32	279.547	263.769	222.583	195.61	237.675	238.18	204.027	228.184	267.325	215.06	200.494	180.858	195.153	188.684	213.986	271.471	184.767	60S ribosomal protein L21-1 [Source:UniProtKB/Swiss-Prot;Acc:Q43291]
AT1G09600		0.796266	0.801834	1.10518	1.17117	1.42423	0.703345	0.697147	0.463534	0.736512	0.634893	0.492889	0.540588	1.23604	1.34017	1.3092	1.30465	0.771673	0.861251	0.465803	0.567663	0.622245	0.947463	1.08999	0.63714	Probable serine/threonine-protein kinase At1g09600 [Source:UniProtKB/Swiss-Prot;Acc:F4I114]
AT1G09610	GXM1	2.85042	3.13812	2.74024	3.08022	3.03626	2.77872	0.772788	0.829151	1.14828	1.50659	1.81061	1.52212	2.54153	2.66609	3.18407	2.13051	1.8916	2.90674	1.39622	1.69742	1.259	1.24762	0.995232	1.28156	GXM3 [Source:UniProtKB/TrEMBL;Acc:A0A178W7U8]
AT1G09620		37.6662	37.4968	41.3839	47.752	45.4392	40.5401	38.2281	40.0576	43.1897	44.4052	41.8055	41.0857	43.9891	43.4088	42.9469	47.6771	45.0167	41.4285	41.4448	45.4954	44.5398	42.3597	49.4538	41.0818	Leucine--tRNA ligase, cytoplasmic [Source:UniProtKB/Swiss-Prot;Acc:F4I116]
AT1G09625		0	0	0	0	0	0	0	0	0	0	0	0	0	0	0	0	0	0	0	0	0	0	0	0	Transmembrane protein [Source:UniProtKB/TrEMBL;Acc:Q1G3V0]
AT1G09630	RABA2A	24.4677	21.0627	24.03	22.3306	25.6025	24.5623	25.0562	24.9418	23.9308	22.868	21.5955	25.7599	29.6907	24.0847	27.8953	28.0046	26.8197	24.8432	23.1266	24.2558	25.1335	23.5346	25.7468	25.888	Ras-related protein RABA2a [Source:UniProtKB/Swiss-Prot;Acc:O04486]
AT1G09640		130.192	125.483	147.979	156.515	155.569	147.934	176.112	185.218	178.865	170.308	153.827	169.178	154.847	146.705	149.613	165.614	151.336	145.828	170.959	179.319	176.955	170.332	203.013	166.57	Probable elongation factor 1-gamma 1 [Source:UniProtKB/Swiss-Prot;Acc:O04487]
AT1G09645		32.2932	34.7564	39.9476	33.0329	33.3281	29.1367	41.0022	42.6699	37.6808	34.8702	37.1287	39.408	37.1146	36.7947	34.9743	31.5406	32.048	31.32	38.7314	35.6188	31.3944	38.7613	31.9973	36.295	At1g09645 [Source:UniProtKB/TrEMBL;Acc:Q6GKX8]
AT1G09650		0.50648	0.365678	0.271383	0.440587	0.325758	0.515956	0.214888	0.25396	0.388462	0.291959	0.265546	0.501194	0.342616	0.665159	0.276949	0.432588	0.577148	0.220785	0.316093	0.26899	0.344818	0.384215	0.525379	0.469371	F-box/LRR-repeat/kelch-repeat protein At1g09650 [Source:UniProtKB/Swiss-Prot;Acc:O04488]
AT1G09660		17.2423	16.9408	21.2659	23.6385	20.7588	18.8652	25.1083	21.9276	22.9467	21.4999	20.9851	25.169	23.2506	20.563	21.8318	24.4375	23.8385	21.3259	20.6395	22.9135	22.9372	23.7729	29.2	21.4429	KH domain-containing protein At1g09660/At1g09670 [Source:UniProtKB/Swiss-Prot;Acc:Q8GWR3]
AT1G09665		0	0.12391	0	0	0	0	0.037668	0	0	0.076931	0	0	0.189005	0	0	0	0	0	0	0	0	0	0	0	Toll-Interleukin-Resistance (TIR) domain family protein [Source:UniProtKB/TrEMBL;Acc:Q3EDF9]
AT1G09680		0.562898	0.865052	0.615167	1.20054	1.12417	0.76599	1.24424	1.15207	1.26281	0.944484	0.633731	0.811859	1.25448	0.884401	0.83753	1.27512	1.0874	0.953508	0.983088	1.29204	1.24046	1.08604	1.38195	1.31086	Putative pentatricopeptide repeat-containing protein At1g09680 [Source:UniProtKB/Swiss-Prot;Acc:O04491]
AT1G09690	RPL21A	282.028	252.3	331.348	366.856	383.318	329.037	345.637	375.043	370.197	335.257	284.573	334.738	355.378	320.351	344.357	372.587	325.544	308.063	262.145	295.373	279.198	302.276	383.472	270.427	60S ribosomal protein L21-1 [Source:UniProtKB/Swiss-Prot;Acc:Q43291]
AT1G09700	DRB1	6.19795	7.13877	7.08939	9.10287	8.61626	7.75293	8.60092	8.65855	7.55842	8.21868	7.65437	7.16595	7.05547	6.95456	6.31282	8.72326	7.10457	7.11721	7.63376	7.72795	7.37717	7.04708	10.0097	7.14031	Double-stranded RNA-binding protein 1 [Source:UniProtKB/Swiss-Prot;Acc:O04492]
AT1G09710		3.33663	3.64982	3.99097	4.47952	3.84762	3.97798	4.30448	3.72755	4.15083	4.37415	3.61604	3.71169	3.39873	4.06739	4.31593	3.57031	3.89949	3.93591	3.8883	3.84575	4.00645	3.72621	4.1162	3.35891	Homeodomain-like superfamily protein [Source:UniProtKB/TrEMBL;Acc:F4I129]
AT1G09720	NET2B	0	0	0	0.040085	0	0	0	0	0	0	0	0	0.012597	0	0	0	0	0	0	0.010195	0	0	0	0	Protein NETWORKED 2B [Source:UniProtKB/Swiss-Prot;Acc:F4I131]
AT1G09730		13.4234	18.422	19.6583	18.9443	20.0691	18.991	11.4919	16.1013	18.0213	18.6731	17.8365	17.8588	19.2871	15.7015	20.1372	20.9922	19.632	20.0073	17.7884	18.2701	13.4814	18.6383	18.1179	13.1492	Cysteine proteinases superfamily protein [Source:UniProtKB/TrEMBL;Acc:F4I133]
AT1G09740		301.2	297.288	274.698	260.513	272.693	307.27	305.596	294.517	302.089	307.325	332.237	292.627	250.666	279.45	273.658	240.22	264.34	261.472	348.432	305.694	296.595	292.885	230.214	296.525	Adenine nucleotide alpha hydrolases-like superfamily protein [Source:UniProtKB/TrEMBL;Acc:Q84TF6]
AT1G09750	AED3	13.8917	11.3711	13.9935	15.0863	19.8434	16.0559	2.09441	1.7552	1.70902	5.18718	6.2982	6.42861	23.6023	21.333	22.2534	22.2479	19.5475	20.6504	4.21472	6.18887	8.22571	5.25401	10.1078	7.6732	Aspartyl protease AED3 [Source:UniProtKB/Swiss-Prot;Acc:O04496]
AT1G09760	U2A'	28.9845	27.6361	33.3455	35.544	36.4564	34.7953	37.9744	40.4242	35.9332	34.5737	28.4469	36.8091	33.7749	33.2103	30.4637	36.9116	30.7398	31.1681	32.2687	35.9653	36.8294	35.2835	43.4606	31.5014	U2 small nuclear ribonucleoprotein A' [Source:UniProtKB/Swiss-Prot;Acc:P43333]
AT1G09770	CDC5	47.3429	48.7737	52.0488	56.8992	58.8125	53.0876	50.245	50.2029	53.845	56.0141	53.1986	55.5946	63.3969	59.5221	65.9233	66.2276	61.3038	62.3194	55.7351	63.5034	61.8083	59.4997	68.3442	57.5864	Cell division cycle 5-like protein [Source:UniProtKB/Swiss-Prot;Acc:P92948]
AT1G09780	PGM1	205.985	195.443	218.88	215.564	216.992	186.797	187.705	201.179	191.454	173.563	172.476	183.946	232.436	211.257	221.854	221.345	205.282	212.346	183.045	195.345	186.925	170.967	193.955	172.927	IPGAM1 [Source:UniProtKB/TrEMBL;Acc:A0A178W6V9]
AT1G09790	COBL6	0	0.019001	0.02474	0.102316	0.026183	0.122168	0	0	0	0.026403	0	0	0	0.018593	0.046912	0.072989	0.027075	0	0	0	0	0	0.02169	0	COBRA-like protein 6 [Source:UniProtKB/Swiss-Prot;Acc:O04500]
AT1G09794		13.0034	12.7841	13.5515	8.44499	11.7514	10.9894	14.1401	12.0113	12.28	15.2217	14.8531	11.7873	8.43722	9.75773	9.07439	7.24229	7.84225	6.22985	9.66663	8.70123	8.16402	11.9389	9.50265	10.8611	Cox19 family protein (CHCH motif) [Source:UniProtKB/TrEMBL;Acc:F4I2K8]
AT1G09795	HISN1B	4.29013	4.10953	5.21	4.95556	4.67092	5.40692	5.63737	5.51555	5.61768	5.89468	4.26093	5.69345	5.86294	5.01642	4.6885	6.10793	5.07596	4.51255	5.4355	5.74018	6.32615	4.65924	6.39491	5.46232	ATP phosphoribosyltransferase 2, chloroplastic [Source:UniProtKB/Swiss-Prot;Acc:Q8GSJ1]
AT1G09800		3.32379	2.29244	2.92191	2.35645	2.81972	1.75121	2.92802	3.61688	3.03957	2.67162	1.93711	2.58726	2.68486	2.71393	2.28616	2.86304	2.86638	2.44712	2.58805	2.28559	2.2469	2.44543	3.04066	2.17141	tRNA pseudouridine synthase [Source:UniProtKB/TrEMBL;Acc:F4I2L0]
AT1G09810	ECT11	4.70862	5.86585	5.06515	4.94766	5.09726	4.4358	6.9377	6.4084	5.99315	5.81529	6.36799	6.22812	4.89559	5.01688	5.27191	5.4978	4.93123	4.96583	6.25341	6.19688	7.04263	6.69738	6.26983	6.44098	Evolutionarily conserved C-terminal region 11 [Source:UniProtKB/TrEMBL;Acc:Q56XH8]
AT1G09812		1.82166	2.38944	1.93128	1.94952	1.9712	2.90942	2.07017	3.06342	2.58919	1.86113	2.06103	1.59806	2.39684	2.6758	2.17048	1.79507	2.0526	1.78374	1.50506	1.6355	1.60584	2.20243	1.91107	2.24894	Multidrug resistance protein [Source:UniProtKB/TrEMBL;Acc:Q5Q0I0]
AT1G09815	POLD4	25.9558	26.0719	28.7345	25.5579	24.9125	26.846	31.4535	34.2482	33.4214	32.5844	29.1119	29.115	31.5053	26.1979	30.4326	28.4735	23.135	26.4748	31.0918	29.7553	29.4423	31.0673	32.5183	28.2019	POLD4 [Source:UniProtKB/TrEMBL;Acc:A0A178WHS7]
AT1G09820		1.49607	1.31501	2.26844	2.00837	1.85007	1.60669	1.84352	1.62871	1.75562	2.17909	1.55289	2.05037	2.07214	2.15361	1.87068	2.3203	1.91614	2.55703	1.70222	2.12491	2.66979	1.81516	2.84419	2.05465	Pentatricopeptide repeat-containing protein At1g09820 [Source:UniProtKB/Swiss-Prot;Acc:O04504]
AT1G09830	PUR2	11.2599	10.5915	13.1932	11.5509	11.4374	11.6488	17.4353	16.9781	16.6395	15.7693	14.9403	15.5982	11.9481	11.748	11.173	11.445	11.2411	10.8991	16.5093	15.71	14.8318	14.3243	14.8993	13.1181	Phosphoribosylamine--glycine ligase, chloroplastic [Source:UniProtKB/Swiss-Prot;Acc:P52420]
AT1G09840	ASK10	31.6401	29.6784	29.2717	25.6309	26.4943	32.9201	34.7216	32.0181	32.3193	31.947	31.0277	28.756	31.0184	28.2357	28.4681	24.379	28.6227	29.2869	32.8372	29.9836	32.1465	35.092	33.8717	32.5582	Shaggy-related protein kinase kappa [Source:UniProtKB/Swiss-Prot;Acc:Q39019]
AT1G09850	XBCP3	19.1252	17.9714	20.4343	21.56	22.3675	20.6146	24.0699	23.7153	24.0091	24.2508	22.3534	23.1905	22.5229	21.0939	20.2198	21.3875	20.9774	18.9821	21.3159	23.3705	22.7848	21.2708	22.1887	23.9005	At1g09850 [Source:UniProtKB/TrEMBL;Acc:Q0WVJ5]
AT1G09860	PUP16	0.100516	0.564121	0.190496	0.342366	0.069581	0.15615	0.255455	0.071033	0.108142	0.087242	0.144159	0.215763	0.39251	0.137604	0.172511	0.347475	0.389214	0.5007	0.097035	0.211434	0.142596	0.176973	0.216864	0.112157	Probable purine permease 16 [Source:UniProtKB/Swiss-Prot;Acc:O04508]
AT1G09870		22.7041	21.0171	20.4915	23.6301	20.8239	23.7378	26.191	25.4352	24.9745	24.0592	25.0515	24.2744	21.8608	22.135	24.0227	22.9943	20.597	21.3955	23.0251	23.1487	22.6211	23.7671	24.2486	22.9203	At1g09870/F21M12_26 [Source:UniProtKB/TrEMBL;Acc:Q941B2]
AT1G09880		0.983849	0.66282	0.738732	0.979229	0.775546	0.5553	0.736101	0.898869	0.905598	0.631318	0.541337	0.960081	1.04703	0.970671	0.638155	0.946088	0.876608	1.10051	0.608318	0.742044	0.681306	0.626157	0.854587	0.668134	Rhamnogalacturonate lyase family protein [Source:TAIR;Acc:AT1G09880]
AT1G09890		2.96975	4.15323	2.76024	4.53465	3.79845	1.7165	0.420245	1.22632	0.842745	1.95686	1.46097	1.56596	4.99745	3.94933	3.27281	3.46145	4.66987	3.85066	1.60768	2.34834	2.09889	1.50845	1.35466	1.88006	Rhamnogalacturonate lyase family protein [Source:TAIR;Acc:AT1G09890]
AT1G09900		3.49149	2.83606	3.46099	3.89792	4.99934	2.95131	3.68135	3.34045	3.60951	3.56444	3.66049	3.84174	3.72925	3.28409	3.73869	3.97579	3.45825	3.87174	3.87722	3.56525	3.90588	4.13477	4.50463	3.68427	Pentatricopeptide repeat-containing protein At1g09900 [Source:UniProtKB/Swiss-Prot;Acc:Q3EDF8]
AT1G09910		6.50177	6.47444	6.62476	7.59653	7.867	6.91337	10.7594	9.62633	10.9641	10.4115	9.32719	10.1848	8.3222	7.97052	8.20305	7.45208	7.91316	8.75417	9.87515	10.3982	10.8363	10.6695	11.8194	10.1848	Rhamnogalacturonate lyase family protein [Source:UniProtKB/TrEMBL;Acc:F4I2M8]
AT1G09920		55.0946	55.7254	54.7274	50.184	52.2491	56.024	50.7942	54.5561	46.0419	50.2568	51.3651	49.3559	45.2594	51.8207	48.6246	47.3466	45.0321	52.5704	47.0942	45.863	43.988	46.6787	40.4844	46.1591	Expressed protein [Source:UniProtKB/TrEMBL;Acc:Q8L7A5]
AT1G09930	OPT2	0.06536	0.165714	0.088797	0	0.016685	0.086811	0.44545	0.362055	0.276079	0.149904	0.178063	0.218353	0	0.024389	0.098431	0.079854	0	0.105093	0.164901	0.261879	0.246862	0.084767	0.129978	0.350968	Oligopeptide transporter 2 [Source:UniProtKB/Swiss-Prot;Acc:O04514]
AT1G09932		8.06756	7.17211	8.0978	3.32804	3.72747	4.9866	21.0327	21.8857	24.0875	13.5181	13.7715	12.8155	5.05924	4.1774	3.45175	3.53386	3.25999	4.99678	14.2249	17.6375	13.3556	13.1237	12.0258	15.6405	Phosphoglycerate mutase family protein [Source:UniProtKB/TrEMBL;Acc:Q8GWG7]
AT1G09935		0.051767	0	0.031038	0	0	0	0.040034	0	0	0.108623	0	0	0	0	0	0	0	0	0	0	0.051079	0	0	0	Phosphoglycerate mutase family protein [Source:UniProtKB/TrEMBL;Acc:F4I2N3]
AT1G09940	HEMA2	18.4632	18.2073	18.2677	14.0503	17.3155	18.0137	20.5218	19.0783	18.7373	17.9666	19.2126	19.7342	18.1175	16.7708	15.8995	16.946	17.1726	18.5638	20.4345	20.7206	20.5584	17.7794	19.1617	23.6191	Glutamyl-tRNA reductase 2, chloroplastic [Source:UniProtKB/Swiss-Prot;Acc:P49294]
AT1G09950	RAS1	0.883026	1.3915	2.1941	0.970804	1.26587	0.955546	3.43824	3.37916	3.03	1.47874	1.88138	4.20139	1.43444	0.911112	0.930478	0.858051	0.425627	1.24239	2.25192	2.48331	1.90041	1.6405	1.86062	3.14037	At1g09950 [Source:UniProtKB/TrEMBL;Acc:O04515]
AT1G09960	SUC4	13.6556	14.1044	15.2538	12.4907	12.8902	14.1645	15.044	12.1777	15.1634	13.1444	14.3924	16.0304	14.4443	13.8279	14.2316	12.3341	14.7951	13.8398	15.2954	14.8371	14.5298	14.1829	15.1045	13.7535	Sucrose transport protein SUC4 [Source:UniProtKB/Swiss-Prot;Acc:Q9FE59]
AT1G09970	LRR XI-23	177.861	179.548	166.725	150.369	147.923	164.387	234.828	219.725	228.668	217.614	217.815	212.812	165.93	167.256	165.646	146.704	163.33	168.186	224.297	219.084	209.973	191.81	199.519	219.777	Receptor-like protein kinase 7 [Source:UniProtKB/Swiss-Prot;Acc:F4I2N7]
AT1G09980		12.1378	10.4971	11.9592	12.7027	11.4912	12.6396	12.7018	11.7674	12.9425	11.6199	12.7968	10.0041	13.2202	12.7782	13.676	13.0736	12.1171	13.0084	11.532	12.9888	12.6419	13.1255	13.5122	12.6359	Putative serine esterase family protein [Source:UniProtKB/TrEMBL;Acc:Q8RXV4]
AT1G09995		5.08894	7.99784	7.60758	7.69403	6.91129	7.48415	7.8086	7.53548	8.00073	7.37037	6.30433	8.69465	6.91671	5.5325	6.21341	7.8591	6.01242	4.75584	7.17599	7.00339	6.1853	8.92728	8.43214	7.70296	At1g09995 [Source:UniProtKB/TrEMBL;Acc:Q29QC1]
AT1G10000		0.72652	1.48987	0.92895	1.25832	1.29316	0.714364	1.03494	0.597975	0.845093	0.861868	0.543901	1.33264	1.1993	1.41303	0.969276	1.4676	0.853201	1.04975	0.897557	0.919596	0.802415	0.52371	1.47454	0.790993	Ribonuclease H-like superfamily protein [Source:UniProtKB/TrEMBL;Acc:F4I2P2]
AT1G10010	AAP8	0.075411	0	0	0.150179	0	0.089413	0	0	0.194409	0	0	0	0.073512	0.09207	0.062412	0.049804	0	0.070791	0.042212	0	0	0	0.022039	0.118007	amino acid permease 8 [Source:TAIR;Acc:AT1G10010]
AT1G10020		17.2152	16.3812	16.8498	14.5658	17.089	17.8248	9.79135	10.661	11.6452	10.0527	10.2825	10.4872	13.1486	12.6301	13.6946	16.052	15.0066	14.1214	10.2168	9.19732	10.3354	11.0394	9.02824	8.6258	At1g10020 [Source:UniProtKB/TrEMBL;Acc:O80593]
AT1G10030	ERG28	19.2273	22.3662	25.9095	27.6572	30.5307	25.3088	20.6755	17.6487	16.3608	17.0358	18.9164	20.9381	24.7274	24.7431	26.2638	28.1919	25.0777	23.6322	14.1034	17.5304	16.1208	20.2617	24.6384	18.4763	Ergosterol biosynthetic protein 28 [Source:UniProtKB/Swiss-Prot;Acc:O80594]
AT1G10040		3.19702	3.92921	3.7723	3.71046	4.62119	2.98913	4.67924	4.00244	3.36356	4.3839	3.53867	3.80472	4.54851	3.63881	3.81427	3.81109	3.74769	4.51097	4.28345	3.75396	3.83755	4.33763	2.90848	3.73921	Alpha/beta-Hydrolases superfamily protein [Source:UniProtKB/TrEMBL;Acc:Q08A69]
AT1G10050		17.8212	18.5912	16.9056	16.781	16.3325	16.4392	13.4127	14.0424	13.9457	16.4624	16.4868	15.0585	16.0533	15.574	16.4017	16.0049	15.181	17.4253	14.6947	13.672	13.6802	14.5683	12.8487	14.1853	glycosyl hydrolase family 10 protein / carbohydrate-binding domain-containing protein [Source:TAIR;Acc:AT1G10050]
AT1G10060	ATBCAT-1	0.130318	0.287034	0.269112	0.116749	0.0347584	0.238845	0.135889	0.126379	0.101283	0.0175262	0.197224	0.144704	0.207987	0.22581	0.202369	0.253864	0.106212	0.215171	0.170542	0.146524	0.0993781	0.129562	0.241341	0.143119	branched-chain amino acid transaminase 1 [Source:TAIR;Acc:AT1G10060]
AT1G10070	BCAT2	1.11754	2.55222	1.88186	1.97992	1.3919	2.4129	1.07337	1.10518	1.54622	1.35741	0.694399	1.15557	2.55391	3.09871	2.95578	2.7509	1.7474	1.96659	0.705504	1.01428	2.09501	3.4514	1.41356	3.83835	Branched-chain-amino-acid aminotransferase 2, chloroplastic [Source:UniProtKB/Swiss-Prot;Acc:Q9M439]
AT1G10090		14.9177	16.3452	14.8098	13.9914	14.6595	15.8477	12.5587	12.662	12.6227	15.5231	18.5372	15.8603	15.2356	15.1195	14.2902	14.25	15.2052	15.5279	15.645	15.4028	15.2622	17.4225	15.1305	17.5292	Hyperosmolality-gated Ca2+ permeable channel 2.2 [Source:UniProtKB/TrEMBL;Acc:A0A097NUS5]
AT1G10095		2.5801	2.69408	3.03382	3.4654	3.58123	2.07869	3.3677	2.76493	3.3826	3.5729	3.3387	4.40753	3.55671	3.44559	3.3975	3.41963	3.68818	3.64332	3.06123	3.04667	3.28265	4.0295	3.8546	3.50618	Protein prenylyltransferase superfamily protein [Source:UniProtKB/TrEMBL;Acc:O80601]
AT1G10100		0	0	0.070718	0	0	0.078027	0	0	0	0	0	0.080022	0	0	0	0	0	0	0	0	0	0	0	0.009751	unknown protein; Ha. [Source:TAIR;Acc:AT1G10100]
AT1G10110		0.803356	1.09792	1.46331	1.19362	0.839304	0.812861	1.72058	1.66928	1.84121	0.725489	1.13118	2.01026	0.8199	0.795516	0.865182	1.0234	0.987911	1.10083	1.53783	1.35276	1.64451	1.38093	1.64479	1.71489	F-box protein At1g10110 [Source:UniProtKB/Swiss-Prot;Acc:O80603]
AT1G10120	BHLH74	13.89	12.3305	13.4379	13.7266	15.1321	15.8958	12.6803	10.9783	10.356	13.1097	12.4679	13.8182	14.6479	13.8514	12.829	16.0576	12.4918	14.1006	10.0342	11.1715	11.6533	14.0242	16.2982	12.5912	Transcription factor bHLH74 [Source:UniProtKB/Swiss-Prot;Acc:Q6NKN9]
AT1G10130	ECA3	21.427	21.5349	20.8538	24.4581	23.4916	20.5199	21.158	18.4954	23.2468	22.4049	20.657	22.3346	25.1491	24.6189	24.4256	24.2685	21.4966	23.5566	21.5796	23.1182	23.2269	21.2049	25.5442	21.944	Calcium-transporting ATPase 3, endoplasmic reticulum-type [Source:UniProtKB/Swiss-Prot;Acc:Q9SY55]
AT1G10140		68.4201	71.3047	67.9257	72.2368	64.6024	81.3594	54.8102	54.7323	46.948	53.4237	55.934	58.6669	71.9888	81.5125	76.7384	75.9385	76.9871	76.8493	51.7256	52.7652	54.5704	51.3811	56.689	63.0679	At1g10140 [Source:UniProtKB/TrEMBL;Acc:Q9SY56]
AT1G10150	PP2A10	12.0584	14.8095	12.7175	16.6988	15.2531	15.4998	7.1307	7.94741	6.95192	8.82683	9.81968	8.23134	16.5779	19.0036	19.1885	17.1517	20.3596	18.471	10.5727	11.557	11.9791	12.2245	11.8219	13.4028	Protein PHLOEM PROTEIN 2-LIKE A10 [Source:UniProtKB/Swiss-Prot;Acc:Q9SY57]
AT1G10155	ATPP2-A10	2.19402	1.08444	1.29277	2.75391	1.51096	1.97314	0.767335	1.16411	0.735692	1.63462	1.86192	0.732466	2.23734	2.04731	1.75856	1.39204	1.82083	2.80299	1.13384	1.1187	0.984988	1.25296	1.09908	1.36623	Phloem protein 2-A10 [Source:UniProtKB/TrEMBL;Acc:F4I2R3]
AT1G10170	ATNFXL1	28.3255	27.0406	25.6798	23.0596	26.8911	22.8753	23.476	22.2285	25.604	24.4502	26.4767	22.7106	24.7845	27.0441	27.5561	24.918	24.0173	25.2642	25.2464	23.8845	24.3584	22.0135	23.894	21.1636	NF-X-like 1 [Source:TAIR;Acc:AT1G10170]
AT1G10180	EXO84C	12.913	11.7189	12.9729	13.8778	13.826	13.6819	14.5081	12.9936	15.3822	13.33	12.2493	13.3485	15.2284	12.5389	13.0041	13.9859	13.1561	13.1992	13.231	14.6588	13.8349	13.788	15.7204	13.9137	Exocyst complex component EXO84C [Source:UniProtKB/Swiss-Prot;Acc:Q9SY60]
AT1G10190		0	0	0	0	0	0	0	0	0	0	0	0	0	0	0	0	0	0	0	0	0	0	0	0	NEP-interacting protein, putative (DUF239) [Source:UniProtKB/TrEMBL;Acc:Q8VYE1]
AT1G10200	WLIM1	65.0629	69.6586	67.9411	70.2602	75.7568	68.9594	57.254	59.8369	53.0483	55.3359	61.2207	60.3891	76.1065	76.5006	73.0457	80.6422	76.4316	80.0964	62.6028	68.6746	71.9929	74.6479	74.7126	69.2106	WLIM1 [Source:UniProtKB/TrEMBL;Acc:A0A178W4R1]
AT1G10210	MPK1	6.48944	7.73093	7.65055	7.43334	8.79011	8.17697	6.46612	6.53869	6.46348	7.3926	7.96863	6.57326	8.74642	8.3933	8.18466	8.12992	8.36317	8.71362	8.56866	8.56718	8.53336	9.0228	8.27982	10.1028	MPK1 [Source:UniProtKB/TrEMBL;Acc:A0A178W6I4]
AT1G10220		2.65666	2.81866	2.61218	3.50239	3.24702	3.32624	1.88393	1.87103	1.90385	2.02927	2.31166	1.97655	2.49485	3.18708	2.9374	2.83594	3.16648	3.84836	2.56945	2.2276	2.72462	2.10056	1.92898	2.18526	BEST Arabidopsis thaliana protein match is: ZCF37 (TAIR:AT1G59590.1); Ha. [Source:TAIR;Acc:AT1G10220]
AT1G10230	ASK18	8.46203	6.45663	7.14313	7.66352	7.77488	7.34943	9.19065	9.86857	9.37647	9.38493	8.19957	8.55938	7.60603	6.53531	6.38459	8.00838	5.84257	6.11615	8.08775	8.29418	8.75526	7.57765	9.71553	6.17216	SKP1-like protein 18 [Source:UniProtKB/Swiss-Prot;Acc:Q9SY65]
AT1G10240	FRS11	4.38845	4.81507	4.71205	4.49352	4.10191	4.05955	5.79556	5.09004	5.32103	5.61328	5.17795	5.25205	3.56321	4.27055	3.7871	4.55579	4.05485	4.11275	4.27115	4.93795	4.73484	4.61035	5.75335	4.94448	Protein FAR1-RELATED SEQUENCE 11 [Source:UniProtKB/Swiss-Prot;Acc:Q9SY66]
AT1G10250		0	0	0	0	0	0	0	0	0	0	0	0	0	0	0	0	0	0	0.053129	0	0	0	0	0	F14N23.13 [Source:UniProtKB/TrEMBL;Acc:Q9SY67]
AT1G10270	GRP23	7.55412	6.22633	6.94893	7.99246	7.81751	7.03383	9.29427	9.25711	9.11729	9.10375	7.96508	9.46077	6.58808	5.6975	6.41336	6.94167	7.20418	5.62134	8.97104	8.21353	8.6697	8.04608	9.5225	6.97251	Pentatricopeptide repeat-containing protein At1g10270 [Source:UniProtKB/Swiss-Prot;Acc:Q9SY69]
AT1G10280		3.89806	4.57598	4.68868	3.5954	3.86978	3.59035	4.07574	3.31242	3.7721	3.24877	3.68979	3.5391	4.48315	3.71762	3.49582	3.9981	4.2027	3.43682	3.39468	2.89943	3.23069	2.72552	2.84467	3.00115	At1g10280 [Source:UniProtKB/TrEMBL;Acc:Q9SY70]
AT1G10290	DRP2A	51.7874	47.3562	49.8615	52.3875	50.6376	45.915	48.6504	49.879	55.8506	48.5302	48.2675	48.1599	53.0513	51.0857	52.2968	52.5595	48.2995	49.9069	51.8693	51.0819	51.3715	47.0519	50.6213	46.2753	DRP2A [Source:UniProtKB/TrEMBL;Acc:A0A178WBB3]
AT1G10300		1.23769	1.05588	1.68945	1.92742	1.93659	0.945527	2.19011	1.91916	2.56942	2.07707	1.05708	1.63273	1.78675	1.60461	1.53373	2.39122	1.54098	1.90079	1.70716	2.36144	2.10251	1.87922	2.76369	1.43892	Nucleolar GTP-binding protein 1 [Source:UniProtKB/TrEMBL;Acc:F4I4A6]
AT1G10310		8.9505	8.14128	10.5385	8.60978	8.57556	10.676	9.80751	10.0735	10.2961	9.39389	9.81713	10.0915	9.38627	9.79768	10.3074	10.1598	10.3952	8.19711	9.45185	9.01603	8.93078	10.3195	11.2805	8.86854	NADPH-dependent pterin aldehyde reductase [Source:UniProtKB/Swiss-Prot;Acc:Q9SY73]
AT1G10320		8.61293	9.51701	8.93618	9.13112	9.11468	9.55321	10.3842	9.4765	8.44522	8.93726	7.94317	9.28368	8.88025	8.90317	8.35968	8.63251	9.07776	9.17747	9.80877	9.38893	9.81581	10.3704	9.56185	9.24768	Zinc finger CCCH domain-containing protein 5 [Source:UniProtKB/Swiss-Prot;Acc:Q9SY74]
AT1G10330	PCMP-E71	1.17319	0.827964	1.26471	1.56277	0.894841	1.63574	1.95566	1.74121	1.13258	1.21411	1.67048	1.28906	1.37068	1.24472	1.11044	1.56845	1.28024	1.13816	1.21219	1.35003	1.25729	1.81946	2.02421	1.47689	Putative pentatricopeptide repeat-containing protein At1g10330 [Source:UniProtKB/Swiss-Prot;Acc:Q9SY75]
AT1G10340		0.508419	0.832543	0.955659	0.942952	1.03074	0.815963	4.78969	4.99321	5.80468	5.73273	7.15972	6.69079	0.843795	0.607194	1.12817	0.884303	1.09425	1.09755	7.38467	7.53716	7.33485	7.64783	6.04033	10.8001	Ankyrin repeat family protein [Source:UniProtKB/TrEMBL;Acc:Q9SY76]
AT1G10350		20.0489	18.5169	18.5879	18.4884	19.4728	17.9257	13.5391	16.6872	13.5689	15.5038	15.6445	15.5171	16.6607	15.8792	17.834	15.8247	16.3211	17.2871	14.1974	15.0059	16.0958	15.7859	15.8716	16.5752	DNAJ heat shock family protein [Source:UniProtKB/TrEMBL;Acc:Q9SY77]
AT1G10360	GSTU18	3.43361	4.69933	3.21291	4.2541	3.31069	5.30098	2.98829	3.01178	3.10039	3.01212	2.82453	2.31107	3.69333	2.81626	2.04766	3.41282	3.05869	2.82629	1.95549	2.31538	1.4516	2.47135	1.97273	2.555	Glutathione S-transferase U18 [Source:UniProtKB/Swiss-Prot;Acc:Q9FUS9]
AT1G10370	GSTU17	18.1328	20.3694	16.0132	15.4429	14.2233	16.03	9.78809	11.8701	11.068	11.1586	12.2962	14.3127	12.0998	10.9954	10.2324	10.1539	11.5259	10.4105	8.16388	9.49864	7.0272	7.09909	7.96606	9.62201	Glutathione S-transferase U17 [Source:UniProtKB/Swiss-Prot;Acc:Q9FUS8]
AT1G10380		51.496	52.006	49.651	54.5355	45.4182	55.1501	16.9028	19.3968	16.3768	28.2856	34.316	33.1095	44.9637	44.8768	42.7859	42.2218	45.8239	44.6169	20.5187	21.4479	26.3418	22.0272	26.3794	27.7775	At1g10380/F14N23_32 [Source:UniProtKB/TrEMBL;Acc:Q93ZB0]
AT1G10385	EXO84A	1.07893	0.702955	1.0415	0.885299	0.74014	1.03212	0.319529	0.456756	0.196213	0.783708	0.369681	0.138681	0.447215	0.789986	0.579801	0.84076	0.830727	0.889246	0.384462	0.203006	0.262818	0.298393	0.192454	0.224574	Exocyst complex component EXO84A [Source:UniProtKB/Swiss-Prot;Acc:F4I4B6]
AT1G10390	NUP98A	40.6081	38.2097	36.7937	36.5016	36.4518	39.7915	34.4401	35.8851	39.0232	36.2648	37.7393	37.6443	39.657	40.3696	39.9305	38.5304	39.6713	39.3032	39.6837	39.479	39.3012	36.6671	38.3691	35.5197	Nuclear pore complex protein NUP98A [Source:UniProtKB/Swiss-Prot;Acc:Q8RY25]
AT1G10400	UGT90A2	2.37916	2.19444	2.93191	4.15789	4.31472	2.5216	2.55836	2.78425	1.9638	2.41633	1.69943	1.88159	3.51344	3.81734	3.69548	5.0811	3.26672	3.79984	1.61948	2.53542	2.25232	3.56049	4.51854	2.43474	Glycosyltransferase (Fragment) [Source:UniProtKB/TrEMBL;Acc:W8Q3T6]
AT1G10410		51.9049	53.213	50.2518	48.8367	49.2283	53.7732	55.6485	50.8796	49.9165	50.8885	49.298	46.5704	50.4366	53.8945	53.119	50.2594	50.341	51.5658	55.7399	57.0202	55.5139	52.9146	49.0596	53.8572	At1g10410/F14N23_31 [Source:UniProtKB/TrEMBL;Acc:Q8LPT2]
AT1G10417		0.56206	0.952486	1.01271	0.871531	0.983975	0.741519	0.955168	0.554079	0.876394	0.731214	0.718261	0.849178	1.2988	0.933104	1.11241	0.677421	1.02808	1.11692	1.16278	1.36529	1.14358	1.34583	1.04233	1.0985	Encodes protein with unknown function whose expression is repressed by inoculation with Agrobacterium tumerifaciens. [Source:TAIR;Acc:AT1G10417]
AT1G10430	PP2A2	18.237	18.7736	18.2823	18.7916	21.3803	18.9111	24.3453	22.8672	22.9453	21.299	19.9889	25.6567	18.1478	19.2836	19.6141	19.2719	18.5137	18.4198	19.6231	19.8243	17.7206	20.3265	19.2127	21.8269	Serine/threonine-protein phosphatase PP2A-2 catalytic subunit [Source:UniProtKB/Swiss-Prot;Acc:Q07098]
AT1G10440		0	0	0	0	0	0	0	0	0	0	0	0	0	0	0	0	0	0	0	0	0	0	0	0	pre-tRNA [Source:TAIR;Acc:AT1G10440]
AT1G10450	SNL6	9.38856	9.36257	10.6443	11.8822	10.7193	10.1728	10.8505	10.7665	11.6592	12.1956	11.483	11.462	12.159	11.3845	11.0884	12.053	11.6852	11.6786	13.3667	13.0855	13.5682	12.4564	13.5685	12.7164	Paired amphipathic helix protein Sin3-like 6 [Source:UniProtKB/Swiss-Prot;Acc:Q9XIK6]
AT1G10455		0.114866	0.300131	0.153292	0.025151	0.093253	0.001159	0.146498	0.621527	0.266236	0.094318	0	0	0	0.103252	0.204722	0.028195	0.427093	0.073494	0.010293	0	0.0603	0.084707	0	0.301006	B3 domain-containing protein At1g10455 [Source:UniProtKB/Swiss-Prot;Acc:Q9XIK5]
AT1G10460	GLP7	4.48778	5.79697	5.39171	4.69472	4.33238	3.51478	3.37528	4.06419	3.97055	3.46759	2.64457	4.59163	3.85108	3.63092	4.77361	4.19574	3.76668	3.56621	2.95126	2.8588	3.43451	3.25879	3.83404	3.48147	Germin-like protein subfamily 1 member 1 [Source:UniProtKB/Swiss-Prot;Acc:P92998]
AT1G10470	ARR4	85.2024	85.7122	83.1907	80.7867	79.452	90.0184	95.4972	96.8323	92.7644	88.3628	101.311	96.2227	61.5297	57.3893	58.4541	57.4782	58.371	61.1955	72.543	65.0134	64.6446	64.7277	63.139	67.326	Two-component response regulator ARR4 [Source:UniProtKB/Swiss-Prot;Acc:O82798]
AT1G10480	ZFP5	11.2888	9.92542	8.89646	8.20243	8.26927	8.90567	14.4271	17.418	17.2978	12.3042	12.8283	10.7175	9.68891	8.98758	7.78338	7.19343	9.38644	9.5458	11.7172	8.02917	8.6056	9.09032	7.59807	9.84635	Zinc finger protein 5 [Source:UniProtKB/Swiss-Prot;Acc:Q39264]
AT1G10490		6.39553	6.06865	7.68605	8.97293	8.51294	7.23728	7.3667	7.40949	7.76404	7.98028	6.51416	6.97943	7.54197	7.06506	7.33333	9.24452	7.81764	7.41485	7.21667	8.18515	7.38626	7.54491	9.74773	6.78177	RNA cytidine acetyltransferase 1 [Source:UniProtKB/Swiss-Prot;Acc:Q9XIK4]
AT1G10500	ISCA	39.2244	40.7379	38.6097	40.5268	37.6656	40.3614	47.0884	43.5118	40.1094	40.9237	42.8548	40.3399	39.5722	43.947	45.0588	39.2366	44.0593	41.1903	48.4605	49.4837	46.4337	46.9337	44.4877	51.9865	AT1G10500 protein [Source:UniProtKB/TrEMBL;Acc:B9DF88]
AT1G10510	emb2004	8.99522	8.40947	8.87314	9.95073	9.1875	7.74023	10.5869	10.0267	10.6956	11.7217	9.04584	9.80701	9.695	9.82143	9.6511	9.80116	8.64161	8.21055	10.2946	10.1457	9.38867	10.9345	11.9546	10.5112	RNI-like superfamily protein [Source:UniProtKB/TrEMBL;Acc:Q93ZV8]
AT1G10520	POLL	2.33287	2.0911	1.9854	2.34162	2.0893	2.33964	2.82516	2.49422	3.19946	2.77031	3.03759	3.33212	1.9548	1.98212	2.54604	2.21604	2.56498	2.12347	3.06248	3.01172	3.27334	3.05866	2.80665	2.58618	DNA polymerase lambda [Source:UniProtKB/Swiss-Prot;Acc:Q9FNY4]
AT1G10522	PRIN2	2.79781	2.34969	2.55578	3.83399	2.9816	3.56638	2.88436	3.25549	2.30156	2.80426	2.57366	2.50704	3.37219	3.28303	3.19156	3.73584	2.9872	3.53334	3.04114	2.88942	3.74128	3.22176	4.25836	3.02134	Protein PLASTID REDOX INSENSITIVE 2, chloroplastic [Source:UniProtKB/Swiss-Prot;Acc:Q9XIK0]
AT1G10530		3.30085	2.7922	4.2642	3.89391	3.25757	3.06488	3.4334	3.59144	3.95127	4.09316	2.74499	3.67669	4.16342	3.30349	4.12263	3.80006	3.90405	3.57938	2.83524	4.25319	2.32835	2.78897	3.76575	3.03771	At1g10530 [Source:UniProtKB/TrEMBL;Acc:Q7XJ59]
AT1G10540	NAT8	0.170316	0.192985	0.217488	0.076349	0.211504	0.122054	0.293767	0.359254	0.185584	0.268894	0.192512	0.369013	0.208206	0.223693	0.238234	0.112949	0.140886	0.11466	0.233096	0.195397	0.171814	0.123319	0.254279	0.2843	Nucleobase-ascorbate transporter 8 [Source:UniProtKB/Swiss-Prot;Acc:Q8VZQ5]
AT1G10550	XTH33	5.50678	5.29991	3.75129	4.50345	6.01285	5.01564	2.01322	1.65729	1.3945	1.62298	1.28071	1.36671	4.92171	4.05683	3.16486	5.15189	4.29936	6.03305	0.898177	0.836278	0.808336	1.74351	1.30896	1.08397	Probable xyloglucan endotransglucosylase/hydrolase protein 33 [Source:UniProtKB/Swiss-Prot;Acc:Q8LC45]
AT1G10560	PUB18	3.72186	3.43035	3.77054	4.04704	4.67982	3.41806	3.20506	3.71053	2.94303	2.47012	2.52017	3.37363	4.70424	3.58454	4.16592	5.02728	3.32057	4.12117	3.35523	3.37374	4.13222	3.28163	4.85801	3.28325	U-box domain-containing protein 18 [Source:UniProtKB/Swiss-Prot;Acc:Q9XIJ5]
AT1G10570	ULP1C	9.7424	10.3739	10.9527	12.2608	10.2829	10.996	15.4849	13.9104	15.1828	12.0008	14.0363	14.3757	11.4179	11.0831	11.9477	10.9749	11.5641	10.7606	14.1569	15.3794	15.193	13.8403	13.7746	14.1879	Ubiquitin-like-specific protease 1C [Source:UniProtKB/Swiss-Prot;Acc:Q8RWN0]
AT1G10580		21.7657	19.9558	20.2484	20.9121	19.6252	20.2016	24.6131	26.2761	24.9655	24.3992	21.534	22.9518	20.2614	20.4658	21.8486	21.6538	20.6294	19.0094	25.2042	23.8673	21.7646	22.1099	25.2521	20.696	At1g10580 [Source:UniProtKB/TrEMBL;Acc:A4FVN8]
AT1G10585	BHLH167	0	0	0	0	0	0	0.425998	0.628833	0.357078	0.050344	0.130538	0.0913	0	0	0	0	0	0	0.082774	0.037456	0	0.070309	0.115796	0.088634	Transcription factor bHLH167 [Source:UniProtKB/Swiss-Prot;Acc:F4I4E1]
AT1G10586	BHLH168	0	0	0	0	0	0	0	0	0	0	0	0	0	0	0	0	0	0	0	0	0	0	0	0	Transcription factor bHLH168 [Source:UniProtKB/Swiss-Prot;Acc:Q9XIJ1]
AT1G10588		0	0	0	0	0	0	0.0943154	0.0941548	0	0.0438068	0	0	0	0	0	0	0.0601622	0	0	0	0	0.0409691	0.0481951	0	Gibberellin-regulated family protein [Source:UniProtKB/TrEMBL;Acc:Q1G2Y4]
AT1G10590		58.0292	58.2547	63.3447	72.4223	67.8994	55.3273	57.0223	56.5557	54.8843	56.0142	53.3446	54.3372	64.6668	60.7571	67.0697	68.6898	62.9482	61.4545	54.2254	57.7285	56.5165	60.1614	66.3685	56.9064	Nucleic acid-binding, OB-fold-like protein [Source:UniProtKB/TrEMBL;Acc:Q9XIJ0]
AT1G10600	AMSH2	6.80615	6.98441	7.75658	8.64124	7.44605	7.09119	8.998	9.76442	9.35192	9.35047	9.45453	11.5092	7.9598	8.48665	9.41446	8.66712	7.87085	8.29383	10.7242	9.1511	9.28459	12.1187	11.8661	9.48485	AMSH2 [Source:UniProtKB/TrEMBL;Acc:A0A178W3T5]
AT1G10610	BHLH90	2.43635	2.12645	2.35969	3.00326	2.74092	2.37093	2.85777	2.54099	2.06115	2.85514	2.46295	2.89962	3.81405	3.56849	3.4456	3.87134	3.62647	2.91861	3.10439	3.37724	2.97989	3.74354	3.55091	4.29216	Transcription factor bHLH90 [Source:UniProtKB/Swiss-Prot;Acc:Q0WNR2]
AT1G10620	PERK11	0	0	0	0	0	0	0	0	0	0	0	0	0	0	0	0	0	0	0	0	0	0	0	0.029875	PERK11 [Source:UniProtKB/TrEMBL;Acc:A0A178W8M0]
AT1G10630	ATARFA1F	96.8954	92.7077	101.653	102.311	105.397	103.288	94.3008	92.9675	86.1212	84.3157	78.9329	92.3885	111.315	101.924	103.259	105.44	99.39	104.944	79.7678	83.4328	85.2773	82.8225	100.495	85.624	ADP-ribosylation factor A1F [Source:UniProtKB/TrEMBL;Acc:Q6ID97]
AT1G10640		1.47441	1.1081	1.18343	0.963551	1.08654	0.680308	0.991878	1.07775	1.0318	0.290737	0.574642	0.583462	0.659425	0.664512	0.456268	0.594051	0.703148	0.606258	0.357437	0.320515	0.329177	0.355088	0.606847	0.473998	Pectin lyase-like superfamily protein [Source:UniProtKB/TrEMBL;Acc:F4I5U6]
AT1G10650		19.6984	12.1387	19.971	17.3274	21.102	11.6203	18.1248	19.1377	18.696	18.4892	19.9621	19.1567	18.0677	17.3144	18.661	18.9185	18.6692	19.245	17.9122	20.5859	17.5257	11.3602	18.2652	20.1789	Putative S-ribonuclease binding protein SBP1 [Source:UniProtKB/TrEMBL;Acc:Q84JF9]
AT1G10657		0.105838	0	0	0.0867332	0	0.0313255	0.0274359	0	0.0630735	0	0.116389	0	0	0.130656	0.090416	0.0697933	0.14329	0.0331054	0.0347315	0	0.036216	0	0.0308847	0	Transmembrane protein [Source:UniProtKB/TrEMBL;Acc:Q0WR17]
AT1G10660		11.9911	10.0584	10.1494	11.5844	10.107	11.2915	11.9827	11.3725	13.6119	13.9363	12.7903	13.5532	12.6386	12.3245	12.7151	12.6045	13.2052	12.413	13.2428	14.3775	14.1608	15.6155	14.9042	14.3232	AT1G10660 protein [Source:UniProtKB/TrEMBL;Acc:Q8H101]
AT1G10670	ACLA-1	165.412	167.454	168.535	155.405	165.868	158.229	116.857	115.838	115.091	120.658	119.413	127.002	159.566	153.299	162.755	150.969	149.071	157.24	108.966	110.279	117.157	114.225	136.82	115.145	ATP-citrate lyase A-1 [Source:UniProtKB/TrEMBL;Acc:F4I5V8]
AT1G10680	ABCB10	0.300476	0.304642	0.144171	0.446435	0.338468	0.172855	0.179849	0.10784	0.123232	0.231803	0.200824	0.171728	0.28625	0.142161	0.192981	0.203909	0.204569	0.178407	0.13837	0.087249	0.098575	0.111218	0.099923	0.100993	ABC transporter B family member 10 [Source:UniProtKB/Swiss-Prot;Acc:Q9SGY1]
AT1G10682		360.395	325.98	348.046	410.092	358.551	360.363	274.324	271.569	219.866	436.323	323.844	358.393	315.204	337.866	315.64	391.909	360.579	285.687	271.481	297.193	274.096	489.634	414.13	377.468	other RNA [Source:TAIR;Acc:AT1G10682]
AT1G10690	SMR8	7.718	6.80322	7.8058	6.97537	8.3323	8.13569	9.63454	9.37159	10.73	10.1457	7.82885	7.94677	7.00899	6.60691	7.65975	7.80473	6.9699	7.15272	7.74911	8.45137	8.73582	9.21957	10.0924	8.37999	Cyclin-dependent protein kinase inhibitor SMR8 [Source:UniProtKB/Swiss-Prot;Acc:Q9SAD3]
AT1G10700	PRS3	27.4272	26.0757	24.843	23.9688	21.3941	24.5005	27.1605	25.0819	27.6597	22.0385	21.6751	23.2817	24.6923	25.0679	25.8666	23.7968	24.7327	25.599	26.9253	26.756	23.9116	23.0191	24.3697	26.1045	Ribose-phosphate pyrophosphokinase 3, chloroplastic [Source:UniProtKB/Swiss-Prot;Acc:Q93Z66]
AT1G10710	PHS1	0.0961068	0.0451638	0.0416763	0.159251	0.0750472	0.124519	0.0790498	0.212079	0.0733698	0.0415475	0.0625743	0.118374	0.100196	0.0608256	0.196092	0.170235	0.0852718	0.0345298	0.12518	0.112177	0.144849	0.0305904	0.103887	0.124224	Protein POOR HOMOLOGOUS SYNAPSIS 1 [Source:UniProtKB/Swiss-Prot;Acc:Q45GQ7]
AT1G10717	ESF1.3	0	0	0	0	0	0	0	0	0	0	0	0	0	0	0	0	0	0	0	0	0	0	0	0	EMBRYO SURROUNDING FACTOR 1.3 [Source:UniProtKB/Swiss-Prot;Acc:A8MQA5]
AT1G10720		28.3254	28.6588	29.589	31.7162	29.6928	29.6203	25.3546	25.5485	25.0917	29.7911	28.2309	26.5351	27.5667	29.9846	29.0191	28.5771	29.5569	31.3492	28.6943	28.1597	27.8597	27.6525	26.711	29.2204	BSD domain-containing protein [Source:UniProtKB/TrEMBL;Acc:Q9SAD0]
AT1G10730	AP1M1	10.2738	10.4243	10.7699	9.61287	9.7775	9.04471	14.5376	12.6671	12.9888	13.3434	11.1591	13.2825	10.2595	10.5202	9.72537	8.93178	10.2587	9.49832	15.0083	13.6235	12.6944	14.236	13.7215	12.7299	AP-1 complex subunit mu-1 [Source:UniProtKB/Swiss-Prot;Acc:Q9SAC9]
AT1G10740		14.3408	16.806	16.4668	14.1915	15.5451	16.3243	9.40508	9.59619	9.3721	10.209	10.2841	11.0864	16.2637	17.1009	13.3542	14.1408	13.6612	16.1753	9.46779	9.24734	9.96853	10.2263	10.9659	11.4367	Alpha/beta-Hydrolases superfamily protein [Source:UniProtKB/TrEMBL;Acc:Q9SAC8]
AT1G10745	ESF1.2	0	0	0	0	0	0	0	0	0	0	0	0	0	0	0	0	0	0	0	0	0	0	0	0	EMBRYO SURROUNDING FACTOR 1.2 [Source:UniProtKB/Swiss-Prot;Acc:A8MQX3]
AT1G10747	ESF1.1	0	0	0	0	0	0.087592	0	0	0	0	0	0	0	0	0	0	0.08159	0	0	0.048094	0	0	0	0	EMBRYO SURROUNDING FACTOR 1.1 [Source:UniProtKB/Swiss-Prot;Acc:A8MSA6]
AT1G10750		5.09987	5.10058	4.80197	4.97708	4.97052	5.23943	3.14789	3.57131	3.68175	3.78641	3.02627	3.13722	4.98082	4.47834	4.42237	5.06647	5.3267	4.94987	3.51368	3.65061	3.3231	4.03816	4.14554	3.96008	Carboxyl-terminal peptidase, putative (DUF239) [Source:UniProtKB/TrEMBL;Acc:Q84JS7]
AT1G10760	GWD1	7.193	7.28867	7.43941	7.87504	9.46514	7.85532	8.20643	7.93328	8.28754	8.06983	8.13607	8.97223	9.66219	8.68753	8.53685	8.95843	9.20632	8.88786	8.56522	9.35748	8.98628	8.05243	8.85849	8.32746	Alpha-glucan water dikinase 1, chloroplastic [Source:UniProtKB/Swiss-Prot;Acc:Q9SAC6]
AT1G10770		0.124878	0	0.229645	0.126361	0.097537	0.397881	0.384741	1.09233	0.823952	0.04918	0.257245	0.044819	0.304367	0.103898	0.18285	0.088705	0.050431	0.086608	0.726813	0.234842	0.094747	0.307249	0.23863	0.213724	At1g10770 [Source:UniProtKB/TrEMBL;Acc:Q9SAC5]
AT1G10780		2.73074	2.82137	3.28767	4.12941	4.03056	3.35311	3.18007	2.67367	3.6351	2.97761	2.8021	3.27521	4.26704	3.80553	3.87921	3.49981	3.39042	3.50122	2.93331	2.81028	2.62394	2.86933	3.98384	2.99192	F-box/RNI-like superfamily protein [Source:TAIR;Acc:AT1G10780]
AT1G10790		3.31347	4.05398	4.34112	2.97354	3.53397	2.92295	2.29067	2.23425	2.48879	2.31233	3.30484	2.43007	2.67432	3.94625	3.53111	3.97666	3.4172	3.59884	2.2697	2.26781	2.64325	2.4581	2.73149	2.32475	F20B24.21 [Source:UniProtKB/TrEMBL;Acc:Q9S701]
AT1G10800		2.9391	3.96023	2.50379	4.48357	1.95615	1.81987	0.580422	1.30332	1.18028	1.61573	2.18892	1.80578	4.29045	2.86882	2.8506	3.10615	3.64977	3.27416	1.58881	2.24444	1.61986	2.29103	1.23953	1.92017	F20B24.22 [Source:UniProtKB/TrEMBL;Acc:Q9SGX2]
AT1G10810		3.21353	3.82634	4.13887	4.585	4.44924	4.32189	2.15154	1.75854	2.11688	2.91713	2.35122	3.20944	3.65935	4.20654	3.35048	3.91697	4.17841	3.82637	1.6574	1.81191	1.40935	2.18298	2.74458	2.3195	Probable aldo-keto reductase 1 [Source:UniProtKB/Swiss-Prot;Acc:Q9C5B9]
AT1G10820		8.83014	9.63614	11.5699	9.85049	10.0156	10.4601	11.7207	10.6589	10.9755	9.97765	10.4972	7.88569	10.2092	11.1276	12.175	11.0841	8.02003	11.3617	10.7261	12.5648	11.8179	12.233	13.1767	12.4226	Protein of unknown function (DUF3755) [Source:TAIR;Acc:AT1G10820]
AT1G10830	Z-ISO	5.11931	5.89595	5.97432	5.69755	5.56178	5.30506	5.68191	4.76336	4.99974	5.59843	4.29177	4.75339	5.42601	5.65813	6.17548	5.2031	5.52187	6.68438	5.77789	6.01557	6.00531	5.54792	5.31141	5.59643	15-cis-zeta-carotene isomerase, chloroplastic [Source:UniProtKB/Swiss-Prot;Acc:Q9SAC0]
AT1G10840	TIF3H1	48.6854	45.7549	56.0716	60.0868	62.9338	54.1879	59.0032	53.4625	56.1275	57.9131	53.4323	54.6887	56.3203	50.093	53.2676	61.4651	53.7587	53.3147	49.9958	53.6404	55.0694	52.169	65.3218	50.28	Eukaryotic translation initiation factor 3 subunit H [Source:UniProtKB/Swiss-Prot;Acc:Q9C5Z2]
AT1G10850		8.99324	8.47038	9.34043	9.92292	11.5334	10.2778	8.65929	8.15334	8.81727	9.76568	7.38847	9.76276	10.5475	8.92957	10.3675	11.8767	9.46161	9.31982	7.91843	8.48276	8.40671	8.56084	11.5939	8.11077	Leucine-rich repeat protein kinase family protein [Source:UniProtKB/TrEMBL;Acc:Q940B9]
AT1G10865		39.1947	35.7222	35.8191	33.562	37.8728	36.6028	37.7963	38.8172	32.1552	41.7041	41.3376	40.7633	34.7548	33.7671	28.8623	36.3635	33.4514	33.429	40.9813	41.85	38.9941	48.3489	40.4481	45.0181	Cytochrome C oxidase assembly factor [Source:UniProtKB/TrEMBL;Acc:Q8GWM1]
AT1G10870	AGD4	12.496	13.3425	13.9789	15.9917	15.1657	13.7134	13.646	11.9308	11.6663	13.4279	12.4227	12.4382	15.1502	14.8896	14.3637	15.4585	13.9235	15.476	12.7376	13.9865	13.2451	13.6152	15.5781	13.7335	ARF-GAP domain 4 [Source:TAIR;Acc:AT1G10870]
AT1G10880		0.294951	0.098226	0.106592	0.19818	0.221691	0.148703	0	0	0	0.070912	0	0.025388	0.168662	0.063499	0.10312	0.226542	0.076538	0.177396	0	0	0	0.026527	0.010243	0	Core-2/I-branching beta-1,6-n-acetylglucosaminyltransferase family protein [Source:UniProtKB/TrEMBL;Acc:Q0WR07]
AT1G10890		37.1307	39.5048	40.497	38.092	39.1904	43.7995	41.6325	40.9782	39.7202	39.4006	38.8825	36.4496	38.2918	40.2176	38.6103	37.6482	39.6412	40.2076	40.3553	40.1403	36.9428	43.7641	37.1186	39.9686	unknown protein; FUNCTIONS IN: molecular_function unknown; INVOLVED IN: biological_process unknown; LOCATED IN: chloroplast; EXPRESSED IN: petal, flower, leaf; EXPRESSED DURING: LP.04 four leaves visible, 4 anthesis, petal differentiation and expans /.../age; BEST Arabidopsis thaliana protein match is: unknown protein (TAIR:AT5G13340.1); Ha. [Source:TAIR;Acc:AT1G10890]
AT1G10900	PIP5K7	34.8379	37.4024	33.5544	33.8471	33.8627	30.1006	21.9525	21.4075	23.4217	26.8448	28.0398	24.9372	31.4835	32.3692	32.5359	31.946	32.3997	33.1917	25.5458	26.3491	24.0126	24.6001	23.5399	23.6014	Phosphatidylinositol 4-phosphate 5-kinase 7 [Source:UniProtKB/Swiss-Prot;Acc:Q9SUI2]
AT1G10910		4.09245	4.98934	5.23974	6.26121	5.86077	5.93495	5.6388	5.31136	4.87325	5.73501	4.49001	5.20091	6.30511	6.69578	6.67328	7.0498	6.84595	6.90949	5.51129	5.32126	5.69372	6.30527	7.11824	5.99244	Pentatricopeptide repeat-containing protein At1g10910, chloroplastic [Source:UniProtKB/Swiss-Prot;Acc:Q0WVV0]
AT1G10920	LOV1	0.272078	0.311802	0.404103	0.416533	0.406064	0.22457	0.326461	0.216645	0.369825	0.513056	0.667278	0.310296	0.564147	0.475652	0.460738	0.315697	0.458828	0.471797	0.488297	0.529453	0.460241	0.521108	0.358235	0.61189	Putative inactive disease susceptibility protein LOV1 [Source:UniProtKB/Swiss-Prot;Acc:O04093]
AT1G10930	RECQL4A	2.98861	2.93345	3.26989	3.56309	3.46851	2.59166	2.93113	2.26425	2.88143	3.01287	2.5666	2.69853	3.32512	3.07812	3.00561	3.67665	3.1605	3.01819	2.18399	3.19841	2.54574	2.82713	3.28285	2.62797	ATP-dependent DNA helicase Q-like 4A [Source:UniProtKB/Swiss-Prot;Acc:Q8L840]
AT1G10940	ASK1	53.1562	50.9837	51.705	36.6299	34.1861	51.9187	68.8219	66.6948	65.3634	43.7914	60.9274	63.8989	49.8225	54.486	51.1452	48.8545	50.7075	33.9104	44.9307	63.5009	60.5169	42.3122	58.1384	64.4178	Protein kinase superfamily protein [Source:UniProtKB/TrEMBL;Acc:F4I7B6]
AT1G10950	TMN1	74.1707	71.5364	80.9884	86.0991	85.7028	76.4675	69.3284	67.1352	67.5729	67.0589	69.245	73.5719	85.1883	82.7699	82.6152	87.4411	82.7249	82.6267	66.3388	72.6479	69.7278	69.1493	86.2473	69.8996	Transmembrane 9 superfamily member 1 [Source:UniProtKB/Swiss-Prot;Acc:Q940G0]
AT1G10960	FD1	57.7619	59.2601	47.9608	48.7554	58.7563	54.9721	36.7988	31.5387	31.1223	54.4699	56.2787	51.4329	32.7801	32.2401	30.2786	34.2719	32.3475	27.8403	21.9701	19.84	20.6321	25.9837	25.8202	23.4314	Ferredoxin-1, chloroplastic [Source:UniProtKB/Swiss-Prot;Acc:O04090]
AT1G10970	ZIP4	13.858	16.0211	15.332	7.54018	7.58065	9.96912	56.099	50.9968	48.7866	37.5937	34.7358	41.651	11.4308	11.5759	11.2036	6.77647	7.87348	7.88129	41.3094	35.779	33.3006	30.9862	26.6143	34.7645	Zinc transporter 4, chloroplastic [Source:UniProtKB/Swiss-Prot;Acc:O04089]
AT1G10980		0	0	0.037492	0	0	0	0	0.063142	0.030474	0.030995	0	0	0.018334	0	0.035725	0	0	0	0	0	0	0.05588	0	0.017611	Expressed protein [Source:UniProtKB/TrEMBL;Acc:O04088]
AT1G10990		7.22837	6.6471	8.73028	7.0045	7.86466	6.71654	16.5317	17.4039	16.4106	16.9756	13.9272	13.8101	8.69555	9.14075	8.06076	6.90308	8.14798	7.06238	16.7738	18.3717	16.7685	16.4885	15.3217	16.7601	unknown protein; Ha. [Source:TAIR;Acc:AT1G10990]
AT1G11000	MLO4	9.91508	8.61903	10.9241	10.2747	11.9788	9.24116	7.96673	9.08386	9.08052	10.9137	9.35509	8.40068	12.8257	11.8659	11.7189	12.9802	10.0389	10.3511	9.04351	10.6179	9.61977	9.14442	13.069	9.49854	MLO-like protein 4 [Source:UniProtKB/Swiss-Prot;Acc:O23693]
AT1G11010		0	0.033998	0	0	0	0	0	0	0	0	0	0	0.038662	0	0	0	0	0	0	0	0	0	0	0	pre-tRNA [Source:TAIR;Acc:AT1G11010]
AT1G11020		14.8424	15.088	13.9614	15.2043	14.7071	14.6429	15.1073	16.039	12.9483	16.0612	14.9124	16.5733	17.8821	15.5919	16.8603	15.7301	15.6443	15.2782	14.4579	15.3979	13.835	14.5552	14.2582	17.6665	RING/FYVE/PHD zinc finger superfamily protein [Source:UniProtKB/TrEMBL;Acc:Q8GYT4]
AT1G11030		0	0	0	0	0	0	0	0	0	0	0	0	0	0	0	0	0	0	0	0	0	0	0	0	pre-tRNA [Source:TAIR;Acc:AT1G11030]
AT1G11040		0.100332	0.279961	0.133381	0	0.057693	0.131789	0.175579	0.032626	0.153097	0	0.029751	0.02651	0.020025	0.027695	0.065346	0.08992	0	0.050119	0.023915	0.023281	0.165978	0	0.09001	0.050874	DNAJ chaperone C-terminal domain-containing protein [Source:UniProtKB/TrEMBL;Acc:O04087]
AT1G11050		9.75623	10.2956	10.0191	9.45758	8.76808	10.4481	12.3962	14.7134	13.5095	12.9844	12.5537	14.0174	12.6304	11.9568	12.1242	10.3346	11.6529	13.2231	15.8041	16.2842	14.8962	13.8212	13.4163	16.1965	Probable receptor-like protein kinase At1g11050 [Source:UniProtKB/Swiss-Prot;Acc:O04086]
AT1G11060		8.89851	9.24628	9.01254	9.61065	9.28311	7.90588	7.96399	7.56955	9.05614	9.55928	9.2894	8.86355	9.67402	9.91727	9.97228	9.98284	9.75241	9.5897	8.87158	9.53008	9.06024	8.82169	8.64347	9.18106	WAPL (Wings apart-like protein regulation of heterochromatin) protein [Source:UniProtKB/TrEMBL;Acc:F4I7C7]
AT1G11070		2.64757	2.60594	3.02971	2.66996	2.5114	2.97406	1.46583	1.58709	1.43103	1.05264	1.24732	0.924821	3.78161	4.10652	4.5184	3.03804	3.89484	3.64362	1.12009	1.21401	1.08576	1.27264	0.737074	1.44896	BEST Arabidopsis thaliana protein match is: Hydroxyproline-rich glycoprotein family protein (TAIR:AT1G61080.1); Ha. [Source:TAIR;Acc:AT1G11070]
AT1G11080	scpl31	35.9865	33.861	34.5453	33.9361	31.1027	34.0095	63.0705	52.0224	50.0017	55.1823	60.1576	65.2518	46.3808	47.3337	50.006	40.479	45.8869	41.7884	42.8679	41.4972	36.6776	44.9768	45.9251	40.731	Carboxypeptidase [Source:UniProtKB/TrEMBL;Acc:F4I7C9]
AT1G11090		9.22753	9.14552	10.5699	9.26184	8.89273	10.2139	9.19853	10.3878	8.46499	7.79752	9.41631	10.7492	10.321	9.63822	8.27268	10.3323	9.92881	8.89757	9.17604	9.84298	10.917	9.03274	10.5095	9.46939	Alpha/beta-Hydrolases superfamily protein [Source:UniProtKB/TrEMBL;Acc:O04083]
AT1G11100		6.58215	6.57165	6.57297	6.15259	6.27568	5.44204	7.7079	7.30811	7.95293	9.40297	9.89936	7.5301	5.20497	5.11913	5.12731	4.90988	5.14448	5.54183	7.57336	7.11502	6.52737	6.51734	5.34487	6.84978	SNF2 domain-containing protein / helicase domain-containing protein / zinc finger protein-like protein (Fragment) [Source:UniProtKB/TrEMBL;Acc:C0SUU4]
AT1G11110		0.055559	0	0	0	0	0	0.02077	0	0	0	0.024513	0	0	0	0	0	0	0	0	0.02364	0	0.020627	0	0	LisH and RanBPM domains containing protein [Source:TAIR;Acc:AT1G11110]
AT1G11112		0.144705	0.074818	0.076148	0.050528	0.051548	0.043312	0.083565	0.124857	0.131249	0.093916	0	0.272398	0.142913	0.036606	0	0	0.099503	0.045772	0	0.137009	0.035218	0.108898	0.071313	0.151619	Putative uncharacterized protein [Source:UniProtKB/TrEMBL;Acc:Q1G3V5]
AT1G11120		1.92198	1.57811	2.58579	3.47647	3.53084	3.06212	3.65954	2.63195	3.22081	3.14628	2.29515	2.73161	2.63192	2.93311	3.36576	3.43832	4.16069	3.48769	2.65877	2.52485	3.08279	3.30462	4.26977	2.49996	unknown protein; BEST Arabidopsis thaliana protein match is: unknown protein (TAIR:AT1G09812.1); Ha. [Source:TAIR;Acc:AT1G11120]
AT1G11125		2.78774	2.5863	2.5371	2.23769	2.15418	2.50096	3.29758	4.04889	3.74669	2.80511	2.53142	2.61538	2.03158	1.8738	1.79761	2.1847	2.29681	1.81173	3.6242	3.43076	3.76559	2.98656	2.47821	3.51944	unknown protein; BEST Arabidopsis thaliana protein match is: unknown protein (TAIR:AT1G61170.1). [Source:TAIR;Acc:AT1G11125]
AT1G11130	SUB	15.7699	18.1016	16.9678	19.9328	19.5304	21.471	18.0941	16.0796	16.2274	17.1905	18.4633	19.3789	21.5634	22.696	19.8879	21.2403	22.7076	20.4947	19.2716	22.4829	20.4997	19.4468	20.6204	20.6148	Leucine-rich repeat receptor-like protein kinase (Fragment) [Source:UniProtKB/TrEMBL;Acc:C0LGE3]
AT1G11145		0	0	0	0	0	0	0	0	0	0	0	0	0	0	0	0	0	0	0	0	0.075468	0	0	0	Protein of unknown function (DUF674) [Source:TAIR;Acc:AT1G11145]
AT1G11160		6.59714	6.38429	6.15083	5.70179	5.77864	5.01512	4.00138	2.99174	3.01346	4.00623	4.95826	3.40753	4.5006	4.89747	5.35586	5.65824	5.64956	6.52166	3.60643	3.92133	3.80329	4.57113	3.57679	3.60749	Katanin p80 WD40 repeat-containing subunit B1 homolog [Source:UniProtKB/TrEMBL;Acc:F4I7E1]
AT1G11170		3.28315	2.7624	2.7304	1.82734	2.32966	2.22837	1.77594	2.02825	1.43355	1.65293	1.5451	1.39627	2.76547	2.65909	2.66648	2.45006	2.57238	2.43345	2.24619	2.00136	2.66177	1.54367	1.78873	1.63559	At1g11170/T28P6_16 [Source:UniProtKB/TrEMBL;Acc:Q8S9J5]
AT1G11175		7.75058	9.01187	9.21685	10.3373	10.2436	11.4246	5.72888	6.02534	5.35749	7.97117	8.46985	8.5571	12.07	12.2229	11.9675	10.9803	12.9144	11.6757	8.39569	9.13352	7.04463	12.1413	10.6219	11.2763	other RNA [Source:TAIR;Acc:AT1G11175]
AT1G11180		4.0791	5.21603	4.66401	4.34481	4.70889	5.26513	4.07337	3.82601	3.5143	4.19296	4.63233	4.06827	5.77347	6.03373	6.42694	4.41457	5.82047	6.23888	4.04975	4.84325	4.91339	4.31906	4.47326	5.30874	Secretory carrier membrane protein (SCAMP) family protein [Source:TAIR;Acc:AT1G11180]
AT1G11185		14.0952	13.545	14.328	17.1781	15.8517	15.3516	10.9972	16.0802	13.3001	15.3141	9.31901	15.9696	16.5121	15.2302	16.329	19.0418	19.5659	14.4587	12.6717	15.2213	17.7945	20.1889	17.3006	19.288	other RNA [Source:TAIR;Acc:AT1G11185]
AT1G11190	ENDO1	44.6297	38.6443	35.059	40.9689	45.6486	37.8985	8.71674	12.6881	13.8761	12.2799	9.86216	7.91655	36.6319	47.9175	41.3232	43.1721	38.2539	43.258	15.116	14.8847	14.2305	12.2089	6.92212	8.68698	ENDO1 [Source:UniProtKB/TrEMBL;Acc:A0A178WKD4]
AT1G11200		10.4709	10.2522	10.6289	10.2977	10.6618	10.7081	13.1453	11.2599	12.2667	13.0102	10.7533	12.5525	12.8479	11.0938	10.2424	12.4461	10.6176	11.1109	13.982	13.6994	12.3388	11.4099	12.979	12.1307	Protein of unknown function (DUF300) [Source:TAIR;Acc:AT1G11200]
AT1G11210		1.69158	1.1454	1.73405	1.67817	1.18848	2.05085	1.58829	1.52702	0.987592	0.665897	1.5831	1.20535	2.71426	4.10493	3.35223	2.50186	2.97952	3.04838	2.28986	2.33793	2.27528	1.77829	2.11316	2.25809	At1g11210/T28P6_5 [Source:UniProtKB/TrEMBL;Acc:Q9SXA7]
AT1G11220		1.4691	1.38769	2.68871	2.61821	1.82655	1.89859	2.46311	2.37719	2.44171	2.5416	2.12118	2.27949	1.75362	1.93689	2.448	2.77263	2.7252	2.25664	1.84383	2.29314	1.86106	2.23281	3.31753	1.51821	Cotton fiber, putative (DUF761) [Source:UniProtKB/TrEMBL;Acc:Q9SXA8]
AT1G11230		0	0	0	0	0	0	0	0	0	0	0	0	0	0	0	0	0	0	0	0	0	0	0	0	T28P6.11 protein [Source:UniProtKB/TrEMBL;Acc:Q9SXA9]
AT1G11240		29.1707	28.6815	33.5851	39.7834	32.2488	35.1761	39.65	38.1777	39.0904	35.2891	31.3371	39.0734	35.6495	32.9787	34.7926	40.5415	34.9935	34.5421	31.8701	35.9347	34.23	37.4715	41.6953	33.8842	Ribosomal RNA-processing protein [Source:UniProtKB/TrEMBL;Acc:Q8W494]
AT1G11250	SYP125	0	0.091594	0.053519	0.041515	0	0.019905	0	0	0	0.042711	0	0	0	0.042439	0.202488	0.213371	0.087594	0.074338	0.10522	0.034181	0.082009	0.055871	0	0.055394	Syntaxin-125 [Source:UniProtKB/Swiss-Prot;Acc:Q9SXB0]
AT1G11260	STP1	125.296	124.978	112.961	123.406	124.544	133.265	29.4663	30.5728	36.147	48.3777	54.497	49.8191	154.423	157.71	150.846	146.998	162.339	155.319	44.0988	46.935	55.8301	58.9356	60.6426	72.2473	STP1 [Source:UniProtKB/TrEMBL;Acc:A0A178WJ63]
AT1G11270		2.27156	2.83752	2.75122	3.04356	3.33185	3.53333	3.3029	3.53483	3.95772	3.84696	2.1826	1.93726	2.95726	3.43578	1.44637	1.88642	3.55588	3.03156	3.49499	4.53389	2.03623	3.29642	1.64156	4.20269	F-box protein At1g11270 [Source:UniProtKB/Swiss-Prot;Acc:Q7X7A9]
AT1G11280		10.1784	9.0271	10.844	11.787	10.9805	9.92128	11.3764	11.1301	9.56421	10.4687	10.2503	11.208	13.0127	11.7796	11.8368	12.3917	11.8263	11.8751	11.8618	11.3586	12.0918	11.4221	14.3513	11.1991	S-locus lectin protein kinase family protein [Source:TAIR;Acc:AT1G11280]
AT1G11290	PCMP-H40	0.909045	0.713352	0.898691	1.02528	0.879626	0.676375	0.772952	0.739144	0.898083	0.828926	0.533997	0.635689	0.988924	0.670138	1.01927	0.84289	0.940163	0.838999	0.930569	0.774297	0.464563	0.59432	0.96526	0.739923	CRR22 [Source:UniProtKB/TrEMBL;Acc:A0A178WFR8]
AT1G11300		1.28363	1.42992	1.20966	1.2367	1.04024	1.23237	6.19038	6.46675	7.16879	4.65806	4.64677	4.71904	1.84014	1.84772	1.53081	1.25589	1.40524	1.37726	7.24978	6.37629	6.00596	5.16359	4.13564	5.85557	G-type lectin S-receptor-like serine/threonine-protein kinase At1g11300 [Source:UniProtKB/Swiss-Prot;Acc:Q9SXB4]
AT1G11310	MLO2	77.324	75.0243	75.0243	62.3872	66.0663	64.7818	73.3491	75.2638	77.9833	83.193	89.3971	71.7954	75.3445	84.4682	85.5387	68.1549	74.5005	76.3573	95.9662	102.267	100.439	93.3077	74.4078	92.3427	MLO-like protein 2 [Source:UniProtKB/Swiss-Prot;Acc:Q9SXB6]
AT1G11320		2.35511	2.35902	2.69554	3.07577	2.0369	1.8647	2.02882	2.55251	2.09348	2.51741	2.36055	2.26704	2.0293	1.99894	2.04687	2.13313	2.76288	1.64333	2.26919	2.53135	2.19115	2.29126	2.62804	2.61417	GDSL esterase/lipase [Source:UniProtKB/TrEMBL;Acc:Q9SXB7]
AT1G11330		2.27407	2.28617	2.24472	2.67445	1.65923	2.50405	9.87794	8.68739	8.94716	8.83966	7.17765	7.86667	2.1637	1.78497	1.93182	1.94177	2.14602	1.97521	7.89282	9.52818	8.23795	6.51522	7.13414	7.37677	G-type lectin S-receptor-like serine/threonine-protein kinase At1g11330 [Source:UniProtKB/Swiss-Prot;Acc:Q9SXB8]
AT1G11340	RKS1	0.026629	0	0.00759	0	0	0.023592	0.011399	0.008786	0	0	0	0	0	0.063456	0	0.013163	0.021196	0	0	0.022661	0.026366	0	0	0	G-type lectin S-receptor-like serine/threonine-protein kinase RKS1 [Source:UniProtKB/Swiss-Prot;Acc:Q9ZT07]
AT1G11350	SD113	1.83106	1.70199	1.53187	1.25965	1.39876	1.28909	1.75741	1.33695	1.47714	0.959007	1.15178	1.40022	1.78033	1.9775	1.67628	1.94475	1.61756	1.98422	1.80253	1.7316	1.70345	1.64931	1.43689	1.98866	G-type lectin S-receptor-like serine/threonine-protein kinase SD1-13 [Source:UniProtKB/Swiss-Prot;Acc:Q9LPZ9]
AT1G11360		29.7576	31.1573	30.9203	31.4152	32.8015	33.3283	22.6783	20.3181	22.5025	26.0226	24.6483	24.7973	35.0023	30.4359	32.0171	31.7721	32.0614	30.0632	22.4258	22.8266	22.2888	25.6939	26.0907	24.6615	AT1G11360 protein [Source:UniProtKB/TrEMBL;Acc:C0Z2J1]
AT1G11362		0.052445	0.040132	0	0	0	0.046464	0.134696	0.044747	0	0.167299	0	0.092834	0.149907	0	0	0.043206	0.093401	0	0.213792	0	0	0.038941	0	0.143345	Plant invertase/pectin methylesterase inhibitor superfamily protein [Source:UniProtKB/TrEMBL;Acc:Q1G3V3]
AT1G11370	PME56	0	0	0	0	0	0	0	0	0	0	0	0	0.030953	0	0.039652	0	0	0	0	0	0	0	0	0	Probable pectinesterase 56 [Source:UniProtKB/Swiss-Prot;Acc:Q4PT34]
AT1G11380		23.3694	23.648	22.8479	23.6291	25.7313	27.2213	9.63324	9.86443	9.20422	13.8948	13.5765	14.4524	20.6271	22.0067	19.7819	21.5855	19.6223	19.2869	11.3029	12.1961	11.4368	11.8041	14.9932	12.4576	At1g11380 [Source:UniProtKB/TrEMBL;Acc:Q8LFV5]
AT1G11390		10.1671	9.63139	10.0949	11.7499	12.1982	12.2478	10.4462	10.054	11.1147	11.2046	10.7527	10.5547	11.9918	10.5712	11.6219	11.2008	10.382	11.3233	10.7528	10.5739	10.3931	10.9508	11.2841	10.6114	Protein kinase superfamily protein [Source:UniProtKB/TrEMBL;Acc:F4I8V6]
AT1G11400	PYM	25.0587	25.0993	27.8321	29.3116	27.9294	30.1323	27.0688	26.9286	23.921	28.339	26.3085	28.1017	29.7766	28.5919	29.9192	28.6561	27.9519	28.4884	25.5699	26.3781	23.0176	29.3564	28.2392	25.6684	PYM [Source:UniProtKB/TrEMBL;Acc:A0A178W3L1]
AT1G11410		1.93522	1.71879	1.27426	2.06807	1.71275	1.89266	4.13024	3.7676	3.34538	2.95352	2.84645	3.50516	2.27885	2.24598	2.05885	2.0106	2.17607	2.202	4.39004	4.65637	4.34094	3.704	3.44747	3.65517	S-locus lectin protein kinase family protein [Source:TAIR;Acc:AT1G11410]
AT1G11420	DUF2	4.56336	4.89037	5.06932	5.74775	5.56135	5.40033	7.0178	6.34606	6.20121	6.40987	4.92549	7.02383	5.48262	6.01239	5.10995	6.05824	5.80606	6.11944	6.32305	7.40428	6.24735	6.42245	8.03758	5.664	DUF724 domain-containing protein 2 [Source:UniProtKB/Swiss-Prot;Acc:F4I8W1]
AT1G11430	MORF9	17.8378	17.0931	19.1555	18.78	19.5746	16.5863	19.2611	19.7028	21.3414	19.9273	18.7028	20.1784	18.3467	15.1698	17.7625	19.767	17.0512	17.1517	17.7129	17.9661	17.9085	20.7972	20.3117	20.0859	Multiple organellar RNA editing factor 9, chloroplastic [Source:UniProtKB/Swiss-Prot;Acc:Q9LPZ1]
AT1G11440		7.10575	5.77279	7.27766	6.10373	5.93722	6.88322	9.17208	10.9148	9.00407	8.20399	7.99457	9.15997	6.62245	7.18533	6.01782	6.32352	5.99157	6.7719	8.96092	7.73356	6.91411	10.3337	8.60668	8.64505	At1g11440 [Source:UniProtKB/TrEMBL;Acc:Q9LPZ0]
AT1G11450		23.8844	24.3237	25.4021	31.8832	24.3785	26.2991	26.7536	23.4219	23.7691	18.7369	21.4928	24.9946	25.5373	27.2079	22.5478	23.9854	29.3421	25.1418	26.4352	27.322	26.4595	25.4876	27.2453	28.59	WAT1-related protein [Source:UniProtKB/TrEMBL;Acc:A0A178WNM5]
AT1G11460		1.75529	1.89701	1.51427	2.7081	1.60406	2.85239	2.64592	2.63713	1.36711	6.41812	6.06232	6.52387	2.03555	3.08659	2.41829	2.54943	2.6864	4.02068	7.74092	6.82707	5.36979	7.30884	6.91195	7.56044	WAT1-related protein At1g11460 [Source:UniProtKB/Swiss-Prot;Acc:F4I8W6]
AT1G11470		0	0	0	0	0	0	0	0	0	0	0	0	0	0	0	0	0	0	0	0.035846	0	0	0	0	Pentatricopeptide repeat (PPR) superfamily protein [Source:UniProtKB/TrEMBL;Acc:F4I8W7]
AT1G11475	NRPB10	25.9253	28.5439	32.1328	36.2155	37.0248	32.7637	42.2387	44.7591	36.0809	38.8033	34.7947	36.2236	29.6506	27.6158	26.0634	39.3001	30.2193	24.0884	37.4876	33.9543	33.6057	41.3239	41.6135	36.833	NRPE10 [Source:UniProtKB/TrEMBL;Acc:A0A178WP73]
AT1G11480		59.4453	57.1761	58.0502	60.7801	61.6994	58.0965	54.6609	53.7143	59.3608	53.9494	54.8207	56.7096	64.6432	65.8488	65.4851	62.1021	61.8116	58.4636	58.884	55.4751	56.6171	55.7419	56.3511	55.8434	At1g11480/T23J18_15 [Source:UniProtKB/TrEMBL;Acc:Q94C21]
AT1G11490		1.27242	1.20192	0.672196	1.70685	1.05945	0.902479	0.364949	0.425565	0.733943	0.684698	0.419204	0.613067	1.03696	1.50971	1.01632	1.69737	1.57179	1.82618	0.608209	0.609118	0.577868	0.408437	0.515738	0.414656	Zinc finger (C2H2 type) family protein (Fragment) [Source:UniProtKB/TrEMBL;Acc:C0SUU5]
AT1G11500		1.964	1.93688	1.92989	1.38601	1.61022	2.1476	1.62989	0.726348	1.15263	1.8852	1.70623	0.616924	1.65085	1.40727	1.79613	1.89969	2.41236	1.7337	1.08163	1.20414	0.957283	1.46939	1.26529	1.57527	Protein of unknown function (DUF1218) [Source:TAIR;Acc:AT1G11500]
AT1G11510		0	0.025948	0	0	0	0	0	0.04722	0	0	0	0	0	0.025306	0	0	0	0	0.066917	0	0.066675	0	0	0	Probable transcription factor At1g11510 [Source:UniProtKB/Swiss-Prot;Acc:C0SUU6]
AT1G11520		0	0	0	0	0	0	0	0	0	0	0	0	0	0	0	0.012054	0	0	0	0	0	0	0	0	Pliceosome associated protein-like protein [Source:UniProtKB/TrEMBL;Acc:Q9LPY3]
AT1G11530	CXXS1	1.94625	2.6119	2.81762	3.18859	2.73667	3.89151	3.42512	3.49368	3.85329	5.13432	4.79831	3.95162	3.94089	5.78644	4.46505	5.01642	3.82848	4.26413	4.11514	4.88898	4.90762	4.96245	4.39779	6.16256	Thioredoxin-like protein CXXS1 [Source:UniProtKB/Swiss-Prot;Acc:Q8LDI5]
AT1G11540		7.06569	5.9447	6.71753	9.14569	7.7147	7.71149	9.55429	9.58881	9.22772	9.99871	9.9245	9.92553	8.22017	7.29335	9.56132	9.34977	9.03949	7.8069	8.33526	9.10118	8.21688	9.38058	8.31694	10.6774	Sulfite exporter TauE/SafE family protein [Source:TAIR;Acc:AT1G11540]
AT1G11545	XTH8	48.5903	40.0587	44.7586	49.5448	50.8585	47.0732	19.3991	18.238	16.1026	25.3409	29.1197	26.8851	57.038	52.8941	43.5856	51.4298	44.6872	46.9992	17.0505	19.7247	23.4668	20.4748	31.0564	24.8158	Xyloglucan endotransglucosylase/hydrolase [Source:UniProtKB/TrEMBL;Acc:A0A178W0W2]
AT1G11550		0	0	0	0	0	0	0	0	0	0	0	0.200757	0	0.021358	0	0.178096	0	0	0	0	0	0	0	0	pre-tRNA [Source:TAIR;Acc:AT1G11550]
AT1G11560	OST3A	0.243689	0.104644	0.076412	0.177054	0.118169	0.159809	0.117065	0.029788	0.089106	0	0.214378	0.137357	0.160008	0.044442	0.273272	0.067879	0.114203	0.194275	0.13286	0.087446	0.06091	0.081744	0.060992	0.160239	Probable dolichyl-diphosphooligosaccharide--protein glycosyltransferase subunit 3A [Source:UniProtKB/Swiss-Prot;Acc:F4I8X8]
AT1G11570	NTL	2.5328	2.28113	2.88868	1.69125	2.84293	1.80426	1.95439	2.41624	1.80936	1.67586	1.99894	1.93058	2.50443	2.25685	2.25514	2.04099	2.17293	2.00694	1.4724	1.37981	1.85637	1.93665	2.52623	1.64204	NTF2-like [Source:TAIR;Acc:AT1G11570]
AT1G11572		0	0	0	0	0	0	0	0	0	0	0.186065	0.109948	0.052144	0.045191	0	0	0.063173	0	0	0	0	0.044662	0	0.044063	Plant thionin family protein [Source:UniProtKB/TrEMBL;Acc:A7RED7]
AT1G11580	ATPMEPCRA	271.247	266.216	264.976	288.628	266.885	280.283	296.406	300.707	309.814	258.111	243.435	285.042	296.84	277.592	273.855	278.281	289.186	272.818	261.156	294.898	285.694	257.132	316.339	313.67	methylesterase PCR A [Source:TAIR;Acc:AT1G11580]
AT1G11590	PME19	0	0.032705	0.058979	0	0	0	0	0	0.011422	0	0	0.062056	0	0.027681	0.02039	0	0	0.060025	0.053773	0.062194	0	0	0	0	Probable pectinesterase/pectinesterase inhibitor 19 [Source:UniProtKB/Swiss-Prot;Acc:Q84JX1]
AT1G11592		11.4793	12.1084	11.3332	10.7785	12.003	13.9204	10.6328	10.1901	10.5369	9.47116	11.1939	10.4641	10.2185	10.3107	8.68564	11.0554	10.0114	9.82629	9.9666	9.85358	10.198	10.3063	11.1597	9.04353	other RNA [Source:TAIR;Acc:AT1G11592]
AT1G11593		0	0	0	0	0	0	0	0	0	0	0	0	0	0	0	0	0	0	0	0	0	0	0	0	Plant invertase/pectin methylesterase inhibitor superfamily protein [Source:UniProtKB/TrEMBL;Acc:F4I8Y4]
AT1G11600	CYP77B1	0.602122	0.510517	0.37297	0.907393	0.645337	0.517951	1.30853	1.27149	0.942602	0.697942	0.805926	1.50566	0.776254	0.797327	0.418906	1.14118	0.868531	0.707568	1.44271	1.8719	1.70391	1.60214	2.24134	0.99786	Cytochrome P450 like protein [Source:UniProtKB/TrEMBL;Acc:Q9SAB7]
AT1G11608		0	0	0	0	0	0	0	0	0	0	0	0	0	0	0	0	0	0	0.020743	0	0	0	0.02538	0	F-box associated ubiquitination effector family protein [Source:UniProtKB/TrEMBL;Acc:F4I8Y6]
AT1G11610	CYP71A18	0	0	0	0	0	0	0	0.0165203	0	0	0	0	0	0	0	0	0	0	0	0	0	0	0	0	Cytochrome P450, family 71, subfamily A, polypeptide 18 [Source:UniProtKB/TrEMBL;Acc:F4I8Y7]
AT1G11620		0	0	0	0	0	0	0	0	0	0	0	0	0	0	0.031482	0.026747	0.031659	0	0	0	0	0	0	0	Putative F-box/LRR-repeat/kelch-repeat protein At1g11620 [Source:UniProtKB/Swiss-Prot;Acc:Q9SAB5]
AT1G11630		4.87948	4.65896	4.31615	6.68384	5.01449	4.44175	6.08113	6.36317	6.1802	6.19962	4.65101	5.52887	5.62387	4.16086	3.96369	5.22273	4.47047	4.51974	5.32289	6.33396	6.73874	6.07524	6.70497	5.49198	Pentatricopeptide repeat-containing protein At1g11630, mitochondrial [Source:UniProtKB/Swiss-Prot;Acc:Q9SAB4]
AT1G11640		0	0	0	0	0	0	0	0	0	0	0	0	0	0	0	0	0	0	0.134148	0	0	0	0	0.067138	pre-tRNA [Source:TAIR;Acc:AT1G11640]
AT1G11650	RBP45B	148.25	143.009	143.518	137.138	140.029	142.938	149.255	151.026	151.815	149.1	153.883	152.185	137.049	143.984	142.793	135.091	138.598	131.79	156.401	148.314	147.77	146.662	139.088	142.294	RBP45B [Source:UniProtKB/TrEMBL;Acc:A0A178WLD6]
AT1G11655		3.4122	4.24939	4.38869	4.24536	4.21248	2.06162	1.96294	2.46421	1.87841	2.10675	1.9592	1.15571	2.28685	2.48279	1.66196	3.3195	3.19084	3.37541	2.47436	1.7925	2.00293	2.91371	1.02903	1.31527	At1g11655 [Source:UniProtKB/TrEMBL;Acc:Q84VW6]
AT1G11660	HSP70-16	29.7906	31.0721	30.9973	33.1452	31.2647	29.7142	23.4248	26.9781	27.5647	27.3836	27.2264	25.6517	29.3738	30.2587	29.2863	30.4379	28.1744	29.9735	27.5537	27.7076	28.1496	25.848	26.4459	25.1462	Heat shock 70 kDa protein 16 [Source:UniProtKB/Swiss-Prot;Acc:Q9SAB1]
AT1G11670	DTX36	51.5423	51.71	48.3647	50.0149	53.6289	53.5912	53.1505	52.3793	55.1122	50.5085	51.5695	53.964	55.5916	55.3011	54.0594	55.9684	54.3737	61.1025	51.6249	50.3806	49.7909	51.3636	50.1713	64.5644	Protein DETOXIFICATION 36 [Source:UniProtKB/Swiss-Prot;Acc:Q9SAB0]
AT1G11680	CYP51G1	61.4725	58.8336	70.2691	76.6398	72.0751	64.4961	69.7523	67.3714	69.5858	65.5628	63.9023	70.64	75.2296	71.4	78.2584	82.3866	73.1337	68.3801	63.1212	72.9334	68.6924	65.0288	84.0704	67.0216	Sterol 14-demethylase [Source:UniProtKB/Swiss-Prot;Acc:Q9SAA9]
AT1G11684		0.444609	0.338828	0.264101	0.418157	0.240481	0.307384	0	0	0.048311	0	0	0	0.067972	0.026797	0	0.03358	0.078042	0.379365	0.098623	0	0	0.11845	0	0.031795	unknown protein; Ha. [Source:TAIR;Acc:AT1G11684]
AT1G11690		0.14512	0.388852	0.325034	0.423445	0.404262	0.287743	0.302649	0.119963	0.151683	0.102988	0.159586	0.14047	0.270552	0.230652	0.431114	0.236823	0.078501	0.184237	0.037817	0	0.13624	0.157375	0.126902	0.294039	BRANCHLESS TRICHOME-like protein [Source:UniProtKB/TrEMBL;Acc:Q9SAA8]
AT1G11700		20.4219	18.2293	15.9238	16.5082	15.8223	19.436	38.0856	39.6961	34.9049	41.9447	35.7528	42.846	14.4798	14.4599	12.4198	12.0251	13.5057	10.393	29.4219	24.3744	21.0586	37.6173	28.0417	26.1149	At1g11700 [Source:UniProtKB/TrEMBL;Acc:Q9SAA7]
AT1G11710		1.15179	1.11334	1.40433	1.39377	1.60066	1.44085	1.8044	1.69221	1.89281	1.76103	1.22935	1.68792	1.26755	1.77581	1.27422	1.33508	1.41524	0.992172	2.29154	1.62515	1.80469	1.83632	1.77277	1.71837	Pentatricopeptide repeat-containing protein At1g11710, mitochondrial [Source:UniProtKB/Swiss-Prot;Acc:Q9SAA6]
AT1G11720	ATSS3	1.81297	1.91887	2.69183	2.66606	3.54672	2.10668	3.5155	3.35549	3.74717	2.86458	2.27712	2.65554	3.17985	2.89411	3.34625	3.47882	3.17972	2.82655	2.83917	3.09386	2.75517	2.60239	4.007	2.66419	SS3 [Source:UniProtKB/TrEMBL;Acc:A0A178W4M9]
AT1G11730	B3GALT1	2.04023	1.81555	1.46971	2.1847	1.32973	1.47507	0.92981	0.641081	0.848239	0.622603	0.574138	0.850387	1.49656	1.04692	1.09172	1.50952	1.09677	1.52718	0.789482	0.780239	0.894175	0.868678	1.33816	1.01599	Hexosyltransferase (Fragment) [Source:UniProtKB/TrEMBL;Acc:W8Q7D4]
AT1G11735	MIR171B	1.19073	1.31097	1.65889	0.478486	0.613698	0.943067	0.077333	0.582424	0.11299	0.711655	0.590843	0.68237	0.87022	1.10374	0.683647	0.1441	0.579772	0.32004	0.403791	0.356397	0.600344	0.455786	0.208018	0.005765	MIR171B; miRNA [Source:TAIR;Acc:AT1G11735]
AT1G11740		2.67465	2.66206	2.11901	2.49115	2.29011	2.54386	1.07565	1.25772	0.945175	1.42227	1.46271	1.539	2.84892	2.15909	2.27932	2.34243	2.46453	2.65802	1.26295	0.761718	1.15376	1.70305	1.41734	1.31733	Ankyrin repeat family protein [Source:UniProtKB/TrEMBL;Acc:F4IAG4]
AT1G11750	CLPP6	14.7615	17.1249	17.5811	16.8034	20.1093	16.1438	18.8011	18.2795	16.4567	19.7824	16.1051	17.978	16.5225	18.9899	18.1856	16.3573	18.1582	17.6486	16.4623	19.0148	16.6056	17.626	18.7784	15.1191	ATP-dependent Clp protease proteolytic subunit [Source:UniProtKB/TrEMBL;Acc:F4IAG5]
AT1G11755	LEW1	5.68056	5.33868	5.75204	6.36379	5.39712	6.54728	7.64825	6.64208	6.64211	5.92342	5.73285	5.33118	5.41523	4.7503	5.10102	5.9959	5.55277	5.26392	4.9415	6.1055	6.15558	5.81471	7.90594	7.80798	Undecaprenyl pyrophosphate synthetase family protein [Source:UniProtKB/TrEMBL;Acc:Q8H0V2]
AT1G11760	MED32	8.13582	7.01619	7.69336	8.71096	7.45105	8.21406	6.41767	8.27019	6.90169	8.64428	8.722	7.13345	7.1341	8.89512	8.71105	9.45556	7.99645	7.74221	8.97	6.48604	6.5461	9.47618	10.4148	8.44528	MED32 [Source:UniProtKB/TrEMBL;Acc:A0A178WG85]
AT1G11765		0	0	0	0	0	0	0	0	0	0	0	0	0	0	0	0	0	0	0	0	0	0	0	0	At1g11763 [Source:UniProtKB/TrEMBL;Acc:Q9SAA0]
AT1G11770		0.021181	0	0	0.043274	0.022186	0	0	0.036145	0.018956	0	0	0.041052	0	0	0	0	0	0	0	0	0	0	0	0.019827	Berberine bridge enzyme-like 2 [Source:UniProtKB/Swiss-Prot;Acc:Q9SA99]
AT1G11780		5.29915	5.39784	5.3561	6.13517	6.04489	5.81556	7.11357	6.7838	6.24417	6.11739	6.08378	6.20143	5.28503	5.52389	4.66869	5.71045	6.13842	5.32275	5.86414	5.72427	5.35747	6.12688	5.50298	5.83124	Alpha-ketoglutarate-dependent dioxygenase alkB [Source:UniProtKB/Swiss-Prot;Acc:Q9SA98]
AT1G11785		0	0	0	0	0	0.057683	0	0	0	0	0	0	0.276151	0	0	0.083432	0	0	0	0.203767	0.206897	0.048331	0.1709	0.36717	Putative uncharacterized protein [Source:UniProtKB/TrEMBL;Acc:Q56YI8]
AT1G11790	ADT1	13.9799	14.3538	14.3225	13.2364	12.9194	13.4869	11.6042	10.769	10.516	10.6951	12.7008	11.1365	11.1259	10.2153	10.6911	11.3174	10.1541	11.6145	8.87838	9.80656	10.6122	10.1859	9.71071	10.3617	Arogenate dehydratase [Source:UniProtKB/TrEMBL;Acc:A0A178W336]
AT1G11800		4.05669	4.00647	4.16611	4.1897	4.2868	4.52809	4.84254	5.2719	4.97999	4.82388	4.57286	4.65785	4.38943	4.23704	4.66199	4.19927	4.25413	4.18583	4.62319	5.00964	4.65817	5.19317	5.13827	4.89761	At1g11800/F25C20_3 [Source:UniProtKB/TrEMBL;Acc:Q9SA95]
AT1G11810		0	0	0.019821	0	0	0.018522	0	0	0.012281	0.02938	0	0	0	0.082757	0	0.027315	0.086766	0	0.024153	0	0	0.040621	0.048269	0	F-box protein At1g11810 [Source:UniProtKB/Swiss-Prot;Acc:Q9SA94]
AT1G11820		7.91436	9.46632	10.8108	11.079	10.421	10.208	8.90634	8.28752	7.8231	8.97698	8.48803	8.57831	10.0836	9.74151	8.88793	9.60404	9.20588	8.67539	9.19649	10.0945	10.6905	9.76249	11.619	9.37112	Glucan endo-1,3-beta-glucosidase 1 [Source:UniProtKB/Swiss-Prot;Acc:O65399]
AT1G11840	ATGLX1	278.702	279.012	275.479	279.299	254.144	267.149	274.272	292.524	251.907	230.226	224.237	265.452	264.553	250.324	233.909	259.641	265.23	261.863	247.256	258.199	242.632	257.907	266.576	275.911
AT1G11850		0	0	0	0	0	0	0	0	0	0	0	0	0	0	0	0	0	0	0	0	0	0	0	0	F12F1.31 protein [Source:UniProtKB/TrEMBL;Acc:O65397]
AT1G11860		91.7462	92.4029	89.5793	87.2736	84.5001	89.8015	55.8139	54.0839	52.5453	66.7589	65.1692	69.0498	93.5008	91.5574	98.9357	93.0918	90.7883	87.9894	54.0186	58.7262	60.9431	70.0135	92.3557	68.1441	Glycine cleavage T-protein family [Source:TAIR;Acc:AT1G11860]
AT1G11870	OVA7	6.93121	6.38316	7.34046	6.12345	7.53463	7.37612	7.4968	7.16657	6.97775	7.1122	7.16553	6.67886	6.60757	6.4322	6.3876	7.80082	7.08325	6.53441	5.51344	6.27099	7.30027	7.07735	6.42664	6.32229	Serine--tRNA ligase, chloroplastic/mitochondrial [Source:UniProtKB/Swiss-Prot;Acc:Q8RWT8]
AT1G11880		3.90851	4.07903	3.67754	4.72818	5.25975	4.04848	3.90488	3.85166	4.2513	3.5097	3.61774	4.28129	4.27427	4.26593	4.10775	4.50169	4.61777	4.30651	3.78013	3.8165	4.09169	4.28571	4.92075	3.7403	GPI mannosyltransferase 2 [Source:UniProtKB/TrEMBL;Acc:Q6NKT6]
AT1G11890	SEC22	28.7921	28.8703	32.1222	29.9516	31.5777	29.3918	34.3607	36.189	31.5177	31.4363	29.1037	30.4316	27.0224	25.7944	25.5715	27.5907	24.6483	23.1891	27.0387	28.17	27.7572	28.024	29.5494	28.3131	SEC22 [Source:UniProtKB/TrEMBL;Acc:A0A178WBU4]
AT1G11900		1.96312	1.84676	2.00443	2.70832	1.93806	1.80502	2.66623	2.74308	2.25802	2.5011	2.13103	2.44128	1.80187	2.26217	2.25101	2.57695	2.33772	1.9531	2.72849	2.58963	2.58952	2.41138	2.78821	2.08263	Pentatricopeptide repeat-containing protein At1g11900 [Source:UniProtKB/Swiss-Prot;Acc:Q5BIV3]
AT1G11905		15.1211	14.9611	13.7088	16.831	16.2488	15.1365	17.1791	15.4538	17.1489	17.0544	16.0719	18.6911	16.9301	16.3831	17.2144	16.9425	14.1281	14.4391	13.231	16.4401	14.1615	14.3916	17.2988	15.5386	B-cell receptor-associated protein 31-like protein [Source:UniProtKB/TrEMBL;Acc:Q8L702]
AT1G11910	APA1	574.663	583.365	535.449	502.247	515.056	546.162	526.073	517.536	539.434	523.104	582.286	519.996	494.937	525.486	509.261	467.706	510.13	511.944	548.876	499.372	485.511	505.723	423.256	497.289	aspartic proteinase A1 [Source:TAIR;Acc:AT1G11910]
AT1G11915		1.51047	1.64315	1.07029	2.57362	1.7828	1.94522	1.63372	1.38856	0.819441	0.92042	1.82973	1.37064	1.79183	2.45317	1.21091	1.60203	1.63914	1.668	1.15833	1.14334	1.14382	1.56465	2.00262	1.57993	F12F1.23 protein [Source:UniProtKB/TrEMBL;Acc:O65389]
AT1G11920		0.541329	0.374449	0.302935	0.344663	0.379141	0.431049	0.026706	0.026527	0	0.152472	0.034266	0	0.05116	0.256528	0.308759	0.378408	0.434467	0.101554	0.044085	0.053092	0.063903	0.234945	0.079999	0.106162	Putative pectate lyase 2 [Source:UniProtKB/Swiss-Prot;Acc:O65388]
AT1G11925		0.213576	0.063633	0.044407	0	0.181675	0	0.115238	0.344294	0.120461	0.045166	0	0.238414	0.087299	0	0	0	0	0.124629	0.078183	0.49612	0.091915	0.199784	0.111438	0.167857	F12F1.21 protein [Source:UniProtKB/TrEMBL;Acc:O65387]
AT1G11930		37.4931	40.7798	37.8697	41.1792	38.7105	42.0671	45.7514	47.89	46.0953	47.6168	41.8587	45.7024	45.9868	46.625	45.1043	41.0945	42.0851	42.7266	47.6186	46.6154	41.2269	49.9634	40.4052	46.24	Pyridoxal phosphate homeostasis protein [Source:UniProtKB/TrEMBL;Acc:Q944L8]
AT1G11940		4.71726	4.3083	5.1743	4.50943	4.38651	4.59724	4.72777	4.81942	5.11848	4.6732	4.48187	3.93368	4.7119	3.86938	4.31624	4.40826	4.51601	3.61887	3.80288	4.66856	4.64793	3.88736	4.26535	4.53174	Core-2/I-branching beta-1,6-N-acetylglucosaminyltransferase family protein [Source:UniProtKB/TrEMBL;Acc:Q8GYH0]
AT1G11950		2.10819	2.13113	2.5961	3.20219	2.81104	2.30759	2.2988	2.20031	2.43784	2.36617	2.07892	2.4501	2.5912	3.01609	2.76434	3.30604	2.96792	2.69738	2.29481	2.38069	2.61976	2.82038	3.52042	2.47671	Transcription factor jumonji (JmjC) domain-containing protein (Fragment) [Source:UniProtKB/TrEMBL;Acc:C0SUU8]
AT1G11960		7.2356	7.59363	8.55808	7.26844	6.99286	7.79187	11.076	10.549	11.1801	10.5953	11.2375	11.1324	7.1718	6.38441	7.23886	6.15719	7.22976	7.46763	11.0098	10.0602	9.52206	9.40504	9.0029	12.6226	Hyperosmolality-gated Ca2+ permeable channel 1.3 [Source:UniProtKB/TrEMBL;Acc:A0A097NUP7]
AT1G11970		0	0	0	0	0	0	0	0	0	0	0	0	0	0	0	0	0	0	0	0	0	0	0	0	F12F1.16 protein [Source:UniProtKB/TrEMBL;Acc:O65382]
AT1G11980	RUB3	0	0	0	0	0	0	0	0	0	0	0	0	0	0	0	0	0	0	0	0	0	0	0	0	NEDD8-like protein RUB3 [Source:UniProtKB/Swiss-Prot;Acc:O65381]
AT1G11990		0	0.008348	0.020247	0	0	0	0	0	0	0	0	0	0.029412	0	0.050121	0	0	0	0	0	0	0	0	0	O-fucosyltransferase family protein [Source:TAIR;Acc:AT1G11990]
AT1G12000	PFP-BETA1	134.552	124.536	144.328	139.386	143.132	130.943	113.657	119.268	121.934	106.932	105.838	113.906	137.021	128.343	130.104	140.517	123.44	123.734	97.695	109.922	112.04	99.4411	128.814	101.606	Pyrophosphate--fructose 6-phosphate 1-phosphotransferase subunit beta 1 [Source:UniProtKB/Swiss-Prot;Acc:Q8W4M5]
AT1G12010		31.0427	30.1306	34.6623	41.6598	32.8038	36.5381	14.2296	13.1557	14.4689	26.0163	29.3938	26.8454	40.3359	38.0627	36.59	41.3542	45.2655	42.508	22.2238	26.7605	26.6333	34.916	31.1212	36.2518	1-aminocyclopropane-1-carboxylate oxidase 3 [Source:UniProtKB/Swiss-Prot;Acc:O65378]
AT1G12013	SNOR111	0.868408	0.212787	0.416053	0.566226	0.323409	0.192342	0.425507	0.549405	0.079368	0.809452	1.85811	0.982076	0.212454	0.442728	0	0.401655	0.286081	0.319175	0.249543	0.286952	0	0.425298	0.091994	0.537876	SNOR111; snoRNA [Source:TAIR;Acc:AT1G12013]
AT1G12015		0	0.128422	0.374639	0.008275	0.331477	0	0	0.405332	0	0.233784	0	0.324568	0	0.409677	0	0.546161	0	0.217397	0.125689	0	0	0.005078	0	0.324763	snoRNA [Source:TAIR;Acc:AT1G12015]
AT1G12020		5.0277	5.20366	6.19575	5.59749	5.79931	5.65267	6.42822	6.95414	7.17281	5.96248	5.76614	6.97223	5.21075	5.00698	5.79878	6.06868	5.5734	5.4222	6.09479	7.65817	5.65985	7.51181	6.96472	4.9419	F12F1.11 [Source:UniProtKB/TrEMBL;Acc:O65377]
AT1G12030		0.036247	0.193696	0	0.07243	0	0	0.901775	1.09286	1.38381	0.79064	0.561676	0.979052	0.099964	0	0.069056	0.106786	0.19274	0.033938	0.826471	0.819674	0.790796	1.05118	0.456666	0.741687	At1g12030 [Source:UniProtKB/TrEMBL;Acc:O65376]
AT1G12040	LRX1	42.1013	40.7069	37.4659	26.9341	37.3548	29.0956	12.0193	14.8183	18.3179	15.1028	21.16	7.75638	23.3987	25.6536	26.093	36.6683	27.6144	38.7285	15.7658	10.1233	15.4939	17.1656	9.55623	12.8971	Leucine-rich repeat extensin-like protein 1 [Source:UniProtKB/Swiss-Prot;Acc:O65375]
AT1G12050	FAH	32.8139	28.9243	30.722	26.5973	28.4288	28.8158	36.6172	35.4917	36.429	28.3582	27.9174	34.5004	30.8496	29.3241	31.3114	28.1421	28.4701	28.7904	31.2905	33.4522	34.5544	31.451	34.2653	33.8321	Fumarylacetoacetase [Source:UniProtKB/Swiss-Prot;Acc:Q8RW90]
AT1G12060	BAG5	9.40942	7.46373	7.81621	9.22875	7.16237	6.83141	14.0876	12.6397	13.9595	11.2946	12.4089	13.2875	6.51898	5.65374	4.73072	6.34989	4.6769	4.69724	9.66094	8.54682	7.45347	6.6883	8.60646	9.74323	BAG5 [Source:UniProtKB/TrEMBL;Acc:A0A178WFD4]
AT1G12064		0.120501	0	0.180092	0.062273	0.253484	0	0.154398	0.308271	0.084293	0.311788	0.197225	0.350116	0.142079	0.132788	0.344932	0	0.065695	0.168482	0.052668	0.347282	0.185136	0.23636	0.210162	0.056397	Transmembrane protein [Source:UniProtKB/TrEMBL;Acc:Q1G3V1]
AT1G12070		0.317226	0.132531	0.407774	0.350964	0.33242	0.440967	0.218794	0.576097	0.657343	0.749221	0.460559	0.577229	0.38975	0.376008	0.502884	0.204952	0.458723	0.604902	0.209758	0.442116	0.290606	0.577119	0.845176	0.822223	At1g12070 [Source:UniProtKB/TrEMBL;Acc:O65371]
AT1G12080		234.842	217.448	245.384	250.541	239.012	248.804	113.718	117.672	89.8895	129.734	116.848	137.913	236.18	220.048	228.1	268.03	223.219	221.373	65.6941	81.9111	95.7079	110.928	146.231	115.745	At1g12080 [Source:UniProtKB/TrEMBL;Acc:O65370]
AT1G12090	ELP	204.709	188.073	198.262	162.801	191.61	180.241	46.3645	39.5401	41.2537	75.2111	96.7887	88.5973	227.217	215.229	224.792	214.229	192.408	198.416	62.6786	75.1753	100.539	74.3711	121.015	107.689	ELP [Source:UniProtKB/TrEMBL;Acc:A0A178W1A4]
AT1G12100		0.202861	0.32921	0.539071	0	0.135709	0	0	0.498987	0.134959	0	0.322377	0	0.755615	0.303595	0.050796	0.591713	0.034266	0.169092	0.236256	0.073529	0.18993	0.180911	0.167964	0.399158	Bifunctional inhibitor/lipid-transfer protein/seed storage 2S albumin superfamily protein [Source:UniProtKB/TrEMBL;Acc:F4IC43]
AT1G12110	NPF6.3	407.975	410.029	356.602	342.694	362.112	374.083	435.886	461.823	508.999	542.904	552.969	508.155	363.302	395.886	385.347	345.544	392.517	381.53	681.231	613.776	613.245	618.093	475.572	619.606	NRT1.1 [Source:UniProtKB/TrEMBL;Acc:A0A178W8F7]
AT1G12120		23.3768	22.7175	23.9488	23.3477	24.0521	24.0389	28.2676	26.535	24.5518	25.9286	24.3207	25.2735	26.9099	25.6136	25.5217	26.7613	26.7004	27.4339	26.5151	28.8702	28.2631	28.0145	29.5971	27.8883	T28K15.14 protein [Source:UniProtKB/TrEMBL;Acc:Q9FWW2]
AT1G12130		0.025499	0.1799	0.301662	0.509787	0.230687	0.358876	0.49898	0.366861	0.350654	0.266195	0.23505	0.355224	0.218925	0.38084	0.24257	0.222436	0.324204	0.339825	0.302035	0.184158	0.099628	0.186315	0.272732	0.473052	Flavin-containing monooxygenase FMO GS-OX-like 6 [Source:UniProtKB/Swiss-Prot;Acc:Q9FWW3]
AT1G12140	FMOGS-OX5	47.0197	46.9203	42.4609	36.7892	40.475	39.2155	50.0473	53.6662	50.3703	46.2478	52.4467	49.8913	39.6709	42.1365	38.6372	34.1525	40.7604	37.4658	57.5563	54.977	49.0762	46.9641	39.2621	49.2824	Flavin-containing monooxygenase FMO GS-OX5 [Source:UniProtKB/Swiss-Prot;Acc:A8MRX0]
AT1G12150		6.96163	6.66812	6.82424	5.64547	7.20601	5.30345	2.07743	2.52548	2.58366	2.33733	2.81	2.10663	4.15405	4.57344	4.79181	5.46915	4.05541	5.66454	2.03532	1.76768	2.36298	2.33869	1.8876	1.91513	WEB family protein At1g12150 [Source:UniProtKB/Swiss-Prot;Acc:Q9FWW5]
AT1G12160		16.1016	16.2327	16.6234	19.7257	18.8566	19.5418	19.7714	20.4995	20.0461	18.4043	17.724	20.0089	20.4043	21.2509	21.064	22.095	20.2897	19.9474	20.2839	19.9908	19.84	20.4901	20.8779	21.1366	Flavin-containing monooxygenase FMO GS-OX-like 1 [Source:UniProtKB/Swiss-Prot;Acc:Q9FWW6]
AT1G12170		0	0	0	0	0	0	0	0	0	0	0	0	0	0	0	0	0	0	0	0	0	0	0	0	Putative F-box/kelch-repeat protein At1g12170 [Source:UniProtKB/Swiss-Prot;Acc:Q9FWW7]
AT1G12180		0	0	0	0	0	0	0.050319	0	0	0.062498	0	0	0	0	0	0	0	0	0	0	0	0	0	0.143778	BEST Arabidopsis thaliana protein match is: HSP20-like chaperones superfamily protein (TAIR:AT5G47600.1); Ha. [Source:TAIR;Acc:AT1G12180]
AT1G12190		0	0	0	0	0	0	0	0	0	0	0.035086	0	0	0	0	0	0	0	0	0	0	0.023717	0	0	Putative F-box protein At1g12190 [Source:UniProtKB/Swiss-Prot;Acc:Q9FWW8]
AT1G12200		38.9894	38.2859	38.651	36.2956	32.5286	39.7304	109.421	110.139	115.919	88.1262	77.2464	87.4571	47.7641	46.3815	44.544	35.5141	42.4543	40.1537	104.071	104.925	101.729	87.5457	96.9044	93.9829	Flavin-containing monooxygenase [Source:UniProtKB/TrEMBL;Acc:A0A178W1K3]
AT1G12210	RFL1	1.97089	1.86268	2.07201	1.99836	2.02003	2.22291	2.80451	2.18918	2.53265	2.48635	2.32458	2.38187	2.52266	2.40193	2.2855	1.77712	2.4431	2.23126	2.53672	2.88831	2.41795	2.24133	2.40588	2.59069	Disease resistance protein RFL1 [Source:UniProtKB/Swiss-Prot;Acc:Q8L3R3]
AT1G12211		0.077172	0.030265	0	0	0.102733	0.049996	0	0.079014	0.005521	0	0.009572	0.080859	0.05358	0.011918	0.02117	0.071525	0.031555	0	0.065774	0.062799	0.031618	0.030083	0.08047	0	unknown protein; Ha. [Source:TAIR;Acc:AT1G12211]
AT1G12220	RPS5	3.26358	3.52307	3.55119	3.50514	3.22912	3.48872	2.92575	2.92445	3.58452	3.86723	3.97514	3.99295	3.73848	4.04492	4.05713	3.81954	4.3696	4.76138	4.35108	4.78709	4.53771	4.27216	3.58957	4.37605	Disease resistance protein [Source:UniProtKB/TrEMBL;Acc:Q56YM8]
AT1G12230		56.1728	55.1094	55.5055	54.9551	54.5819	52.745	55.0994	52.1672	51.559	49.771	49.1778	54.7384	57.1731	58.02	58.4689	58.3443	56.4857	52.6767	47.9984	50.4887	50.209	47.4608	57.3215	48.5767	Aldolase superfamily protein [Source:UniProtKB/TrEMBL;Acc:F4IC59]
AT1G12240	BFRUCT4	44.0965	42.0595	43.5929	42.4068	43.8193	44.5464	36.9173	36.746	33.7081	33.4346	33.6064	35.6414	47.6641	39.5832	43.5898	44.3696	36.9161	39.8203	21.8563	24.4881	24.3696	23.8837	28.5522	29.9345	Acid beta-fructofuranosidase 4, vacuolar [Source:UniProtKB/Swiss-Prot;Acc:Q39041]
AT1G12244		2.00271	2.78518	2.46346	2.86965	3.56758	2.84828	2.69685	3.19111	3.4224	2.80717	3.05038	3.90965	1.90569	2.77806	3.1521	3.2791	3.01617	2.54989	3.16345	3.1796	2.58477	3.15738	3.54144	3.96516	Polynucleotidyl transferase, ribonuclease H-like superfamily protein [Source:UniProtKB/TrEMBL;Acc:F4IC62]
AT1G12250	TL20.3	2.14053	3.45964	2.31888	2.992	3.02469	2.50981	0.803563	1.08268	1.16743	1.24691	1.59891	1.5047	2.64836	2.65034	3.00126	2.56649	2.53015	2.29381	1.33944	0.973011	1.01488	1.15258	1.45311	1.38378	Thylakoid lumenal protein TL20.3, chloroplastic [Source:UniProtKB/Swiss-Prot;Acc:Q8H1Q1]
AT1G12260	NAC007	5.02894	5.38038	3.89612	4.58904	4.16268	3.44558	1.25689	1.68062	1.89451	3.19194	2.95029	2.06512	5.32263	4.13991	4.20513	4.3403	4.31688	4.8831	2.37651	2.32235	2.97946	2.3138	1.88376	2.26668	NAC domain-containing protein 7 [Source:UniProtKB/Swiss-Prot;Acc:Q9FWX2]
AT1G12270	HOP1	24.607	24.5088	28.5232	33.725	31.8322	28.5924	30.2188	29.516	31.4095	31.9795	27.0273	30.302	31.3099	28.2349	29.2057	34.5169	29.9719	29.8021	27.8334	33.1266	30.7873	29.5262	38.3279	27.5865	Hop1 [Source:UniProtKB/TrEMBL;Acc:A0A178WM19]
AT1G12280	SUMM2	2.38002	3.0513	2.39398	2.4888	2.55565	2.82015	2.65855	2.47489	2.27337	3.06596	3.18143	3.10353	3.38806	2.91156	2.65803	2.79263	3.60926	2.76614	2.10804	2.82478	2.68328	2.72747	2.82643	3.17282	Disease resistance protein SUMM2 [Source:UniProtKB/Swiss-Prot;Acc:P60838]
AT1G12290		4.27675	4.34465	4.1634	4.12388	3.87909	3.9913	4.7264	3.84469	4.16132	5.14332	5.58569	4.80352	4.38376	4.84617	4.90762	4.53669	4.72916	4.52995	5.6172	4.37254	4.41883	4.80603	4.4648	5.68586	Probable disease resistance protein At1g12290 [Source:UniProtKB/Swiss-Prot;Acc:P60839]
AT1G12294	MIR472A	4.27675	4.34465	4.1634	4.12388	3.87909	3.9913	4.7264	3.84469	4.16132	5.14332	5.58569	4.80352	4.38376	4.84617	4.90762	4.53669	4.72916	4.52995	5.6172	4.37254	4.41883	4.80603	4.4648	5.68586	MIR472a; miRNA [Source:TAIR;Acc:AT1G12294]
AT1G12300		1.52552	1.25258	1.31573	1.67659	1.47378	1.42511	1.24722	1.35699	1.6823	1.62952	1.18064	1.26843	1.49659	1.43525	1.39823	1.87605	1.34035	1.37689	1.37504	1.56591	1.7184	1.56881	1.54594	1.44858	Pentatricopeptide repeat-containing protein At1g12300, mitochondrial [Source:UniProtKB/Swiss-Prot;Acc:Q0WKV3]
AT1G12310	CML13	115.864	101.667	106.211	113.886	110.88	108.902	101.518	103.77	101.036	103.19	95.2115	105.077	112.57	110.56	119.336	113.869	118.731	109.621	95.3441	95.4849	96.6712	100.654	103.531	101.481	Probable calcium-binding protein CML13 [Source:UniProtKB/Swiss-Prot;Acc:Q94AZ4]
AT1G12320		8.57272	7.65295	7.84657	8.16441	8.51383	7.35503	11.6333	10.2849	11.3598	8.51037	7.11563	8.17794	8.2032	7.11777	6.39765	7.45264	6.89657	5.71806	9.34733	8.07543	7.81196	10.1045	7.13145	11.3233	Ankyrin repeat/KH domain protein (DUF1442) [Source:UniProtKB/TrEMBL;Acc:Q9LNB3]
AT1G12330		1.75998	1.84669	1.56623	1.48297	1.85807	2.08124	2.9801	2.68513	2.36029	1.97283	2.50458	2.25638	2.02521	1.79429	1.92802	1.87724	2.73916	2.0735	2.44004	2.71352	3.24597	2.68324	2.59576	2.89386	Cyclin-dependent kinase-like protein [Source:UniProtKB/TrEMBL;Acc:Q9LNB2]
AT1G12340		0	0.487733	0.322441	0	0.339339	0	0	0	0	0.393092	0	0.356634	0.639458	0	0.526224	0	0	0.416372	0	0	0	0	0	0.325501	Probable protein cornichon homolog 2 [Source:UniProtKB/Swiss-Prot;Acc:Q3EDD7]
AT1G12350	PPCS1	14.3068	13.8874	13.3794	13.5994	13.0001	13.4013	12.4387	14.7948	11.6774	13.7937	14.7254	15.4413	14.1906	14.3407	13.4462	12.6828	12.9081	14.1558	14.5142	14.7714	14.1487	16.623	15.0193	15.6151	Phosphopantothenate--cysteine ligase 1 [Source:UniProtKB/Swiss-Prot;Acc:Q8GXR5]
AT1G12360	KEU	50.4551	51.1137	48.9609	47.3785	50.778	47.3582	43.8507	44.783	45.2258	46.7863	51.623	48.2362	52.0168	55.4551	54.5482	52.3846	53.7149	53.9912	51.2811	51.6951	48.783	49.4175	46.639	51.206	SNARE-interacting protein KEULE [Source:UniProtKB/Swiss-Prot;Acc:Q9C5X3]
AT1G12370	PHR1	3.84097	3.6435	4.41114	3.60831	3.71166	4.16133	5.24656	5.11708	4.46482	5.42327	6.13015	5.94311	2.83881	2.89508	3.26995	3.14519	3.40332	2.95817	3.03189	2.62582	3.03448	3.1477	3.95535	2.75026	Deoxyribodipyrimidine photo-lyase [Source:UniProtKB/Swiss-Prot;Acc:Q9SB00]
AT1G12380		5.47414	5.14056	5.95872	5.92404	5.08463	5.0149	6.66134	5.71842	6.99561	5.12746	5.51566	6.32957	4.01882	4.14344	3.8121	3.96848	4.73509	4.38459	5.08275	5.33854	5.13483	4.76907	5.472	4.96162	unknown protein; BEST Arabidopsis thaliana protein match is: unknown protein (TAIR:AT1G62870.1); Ha. [Source:TAIR;Acc:AT1G12380]
AT1G12390		23.6385	22.965	22.4087	26.5873	25.2254	22.1174	20.3008	20.7727	19.3631	24.835	22.5459	23.2544	25.3145	25.131	25.0004	26.3392	25.6419	26.3737	22.8704	21.6122	21.6029	26.0887	26.5221	25.7345	Protein cornichon homolog 4 [Source:UniProtKB/Swiss-Prot;Acc:Q84W04]
AT1G12400		5.73369	6.29123	8.13519	7.38338	6.58424	7.33552	11.7575	13.2437	9.10924	11.0743	10.3552	12.4042	7.17206	5.8288	5.46534	7.3078	6.42638	5.30481	10.9758	9.00836	8.43853	10.8809	10.2721	10.4117	Nucleotide excision repair, TFIIH, subunit TTDA [Source:TAIR;Acc:AT1G12400]
AT1G12410	CLPR2	47.2474	41.8685	48.0806	42.7744	44.0328	44.9975	46.869	46.8197	46.8009	44.0915	43.6543	47.486	48.9791	49.0364	51.6606	45.5934	47.04	49.0216	45.5574	49.2519	48.0302	48.018	49.8509	45.3431	ATP-dependent Clp protease proteolytic subunit-related protein 2, chloroplastic [Source:UniProtKB/Swiss-Prot;Acc:Q9XJ36]
AT1G12411		0	0	0	0	0	0	0	0.070845	0	0	0	0	0	0	0	0	0	0	0	0	0	0	0.054395	0	unknown protein; Ha. [Source:TAIR;Acc:AT1G12411]
AT1G12420	ACR8	6.48945	7.89853	8.83806	9.14193	8.36439	7.28092	6.2612	6.42438	6.53831	5.75394	4.79172	5.57282	7.52252	6.27841	6.08348	8.35789	6.65119	7.88596	4.46745	5.20764	5.45073	5.73283	6.63231	4.9397	ACT domain-containing protein ACR8 [Source:UniProtKB/Swiss-Prot;Acc:Q9LNA5]
AT1G12430	ARK3	10.7333	11.4007	11.5851	11.5022	10.7397	11.2458	11.8111	10.3506	12.328	10.4822	11.1939	12.5488	10.7207	10.556	10.3253	11.3203	10.7285	10.5723	12.4084	12.8033	12.5997	10.396	12.3751	11.5574	Kinesin-like protein [Source:UniProtKB/TrEMBL;Acc:F4IC87]
AT1G12440	SAP1	50.0328	45.6098	43.9944	41.7225	46.9799	50.104	35.5303	36.6421	35.1723	38.9322	30.8218	36.5249	46.5254	47.1809	49.6064	48.7229	48.7939	46.0727	36.4503	33.8095	34.211	42.3366	39.3815	40.6257	Zinc finger A20 and AN1 domain-containing stress-associated protein 1 [Source:UniProtKB/Swiss-Prot;Acc:Q6NNI8]
AT1G12450		8.12645	9.33103	8.9204	8.74071	9.50835	6.37485	4.13639	5.40228	5.09931	5.97569	5.18162	5.49943	9.18468	9.68267	9.48429	9.42324	10.1037	9.86143	5.47632	6.07137	6.04399	6.92328	4.98191	5.27489	At1g12450 [Source:UniProtKB/TrEMBL;Acc:Q6NQK3]
AT1G12460		1.65221	1.65079	1.90727	2.43509	2.24303	1.81314	1.7474	2.04719	1.66723	1.51584	1.37865	1.70378	1.7974	1.87593	1.91796	2.3888	1.97512	2.10496	1.64405	1.8383	1.47144	1.81041	2.20337	1.61876	Probable LRR receptor-like serine/threonine-protein kinase At1g12460 [Source:UniProtKB/Swiss-Prot;Acc:C0LGE4]
AT1G12470	VPS18	25.6432	24.9908	24.8927	26.9592	26.3117	22.7949	22.372	21.3286	23.0865	25.2743	24.4525	23.9986	25.0727	27.4794	26.4032	25.3651	26.258	24.8044	24.9643	25.8718	25.1344	25.6792	23.822	24.9324	Vacuolar sorting protein 18 [Source:UniProtKB/Swiss-Prot;Acc:F4IDS7]
AT1G12480	SLAC1	0	0	0	0	0	0.015696	0.016398	0.016343	0.070979	0	0.042081	0.018562	0	0.008609	0.035743	0	0.020886	0	0.041734	0.034745	0	0	0.025306	0	SLAC1 [Source:UniProtKB/TrEMBL;Acc:A0A178WLC1]
AT1G12490		0	0	0	0.035164	0	0	0.029127	0	0.027324	0.10841	0	0.027399	0	0	0	0	0.032217	0	0.085059	0	0	0	0	0.031846	F-box associated ubiquitination effector family protein [Source:UniProtKB/TrEMBL;Acc:F4IDS9]
AT1G12500		31.7077	30.4255	29.006	30.543	29.4342	31.3132	20.0916	18.3432	17.4603	23.2841	21.3068	23.7238	26.7325	24.5452	22.2955	26.1374	23.8705	24.7689	17.9739	18.5063	17.087	19.3782	22.1236	18.5179	Probable sugar phosphate/phosphate translocator At1g12500 [Source:UniProtKB/Swiss-Prot;Acc:Q9LDH3]
AT1G12510		0	0	0	0	0	0	0	0	0	0	0	0	0	0	0	0	0	0	0	0	0	0	0	0	pre-tRNA [Source:TAIR;Acc:AT1G12510]
AT1G12520	CCS	51.7051	53.7045	52.8885	51.378	49.3824	57.3295	59.8423	56.0019	56.9388	60.9276	63.9707	63.263	54.3888	60.5571	57.5829	51.2483	56.9915	57.1797	68.4307	65.4291	63.218	69.813	65.1665	67.6484	Copper chaperone for superoxide dismutase, chloroplastic/cytosolic [Source:UniProtKB/Swiss-Prot;Acc:Q9LD47]
AT1G12530		30.8752	32.4038	29.997	29.1275	33.6378	30.9067	30.8727	28.7807	26.7522	31.7936	27.4805	30.7415	29.2113	31.5127	27.6954	29.3857	28.4596	26.3918	27.8385	29.8752	23.0835	32.044	26.1011	25.2183	Putative uncharacterized protein [Source:UniProtKB/TrEMBL;Acc:Q5Q0H6]
AT1G12540	BHLH55	0	0	0	0	0	0	0	0	0	0	0	0	0	0	0	0	0	0	0	0	0	0	0	0.033725	Transcription factor bHLH55 [Source:UniProtKB/Swiss-Prot;Acc:Q9LN95]
AT1G12550	HPR3	4.70437	5.18708	4.64595	4.06878	4.39364	5.48644	3.47221	3.13918	3.45372	2.74636	2.73332	3.45504	3.90304	4.49118	4.6823	4.36318	3.95639	5.00592	3.26963	2.38547	2.77432	3.20577	3.22096	3.68276	Glyoxylate/hydroxypyruvate reductase HPR3 [Source:UniProtKB/Swiss-Prot;Acc:Q9LE33]
AT1G12560	EXPA7	95.9252	87.51	86.5482	55.9695	80.946	65.9211	15.9048	22.5443	21.6835	21.2894	28.8382	12.1634	48.0176	47.3017	52.7153	67.111	52.9911	64.2927	16.5875	11.9204	18.2453	23.3272	13.8017	17.8313	Expansin [Source:UniProtKB/TrEMBL;Acc:A0A178W749]
AT1G12570		0	0	0	0	0	0	0.015217	0.045498	0	0	0	0	0	0	0	0	0	0	0	0	0	0	0	0	At1g12570 [Source:UniProtKB/TrEMBL;Acc:Q66GI5]
AT1G12580	PEPKR1	23.7647	25.6097	24.2507	23.3155	23.0719	24.7821	20.5001	19.1615	19.8893	18.6632	19.8189	18.848	24.4832	23.7512	25.4049	25.4085	23.5374	25.1305	21.3312	19.2868	19.7485	19.7395	19.6042	19.0611	PEPKR1 [Source:UniProtKB/TrEMBL;Acc:A0A178WE53]
AT1G12590		0	0	0	0	0	0	0	0	0	0	0	0	0	0	0	0	0	0	0	0	0	0	0	0	pre-tRNA [Source:TAIR;Acc:AT1G12590]
AT1G12600	UTR4	0.526971	0.540056	1.13486	0.785351	0.79358	0.506304	0.325094	0.724591	0.286636	0.531588	0.375248	0.956617	0.773365	0.764503	0.695181	0.503329	0.785612	0.77174	0.453022	0.773269	0.408375	0.506118	0.772027	0.553388	UDP-galactose/UDP-glucose transporter 4 [Source:UniProtKB/Swiss-Prot;Acc:Q9LDX3]
AT1G12610	DREB1F	0.033547	0.505201	0.945926	0	0.308101	0.439874	0.028624	0.056579	0.20735	0.031272	0.354256	0.446994	0.470842	0.392875	0.963487	0.129896	0.109615	1.50997	0	0.192414	0.32643	0.066591	0.242338	0.38802	Dehydration-responsive element-binding protein 1F [Source:UniProtKB/Swiss-Prot;Acc:Q9LN86]
AT1G12620		1.74999	2.16241	1.98343	2.29309	1.53942	1.88465	1.96114	1.54456	1.77274	2.30373	2.28865	2.08422	2.66679	2.47266	1.92999	1.95346	1.90825	2.29088	2.11759	2.63828	1.88199	2.35961	2.41209	2.57053	Pentatricopeptide repeat-containing protein At1g12620 [Source:UniProtKB/Swiss-Prot;Acc:Q9ASZ8]
AT1G12630	ERF027	0.779109	0.702334	0.459483	0.062805	0.698764	0.456242	0.590632	0.199008	0.555883	0.483843	0.444994	0.348151	0.851106	0.391429	0.67429	0.589608	0.642046	0.544226	0.566779	0.472707	0.505253	0.613138	0.530604	0.186916	Ethylene-responsive transcription factor ERF027 [Source:UniProtKB/Swiss-Prot;Acc:Q38Q39]
AT1G12640	LPLAT1	49.123	51.7983	47.7044	46.4678	46.0414	47.973	33.0958	32.6306	35.2315	37.2814	37.8973	34.8762	46.8524	52.9788	47.1161	46.3398	44.8333	44.5815	38.2322	38.6674	37.2776	36.5768	34.6633	33.9254	Lysophospholipid acyltransferase 1 [Source:UniProtKB/Swiss-Prot;Acc:F4IDU4]
AT1G12650		15.0422	14.4024	19.8484	21.0498	18.588	16.5696	20.9322	22.1737	18.6101	20.0574	16.8701	18.8352	18.1057	16.8602	17.6732	21.1619	15.6206	16.5304	17.8502	19.1578	17.5575	18.3093	22.0173	16.9552	At1g12650/T12C24_1 [Source:UniProtKB/TrEMBL;Acc:Q8W1E4]
AT1G12660		0	0	0	0	0	0	0	0	0	0	0	0	0	0	0	0	0	0	0	0	0	0	0	0	Predicted to encode a PR (pathogenesis-related) protein. Belongs to the plant thionin (PR-13) family with the following members: At1g66100, At5g36910, At1g72260, At2g15010, At1g12663, At1g12660. [Source:TAIR;Acc:AT1G12660]
AT1G12663		0	0.270423	0.07481	0.195826	0	0	0.373453	0.154591	0.213412	0.219447	0	0.094643	0.229015	0	0	0.183214	0	0.063819	0.160193	0.158002	0.145296	0.186807	0.383146	0.073535	Thionin-like protein 2 [Source:UniProtKB/Swiss-Prot;Acc:A8MRP4]
AT1G12665		0	0	0	0	0	0	0	0	0	0	0	0	0	0	0	0	0	0	0	0	0	0	0	0	Thionin-like protein [Source:UniProtKB/TrEMBL;Acc:A8MSF3]
AT1G12672		0	0	0.0547409	0	0	0	0	0	0	0	0	0	0	0.0273611	0	0	0	0	0	0	0.0462739	0	0	0	unknown protein; LOCATED IN: endomembrane system; BEST Arabidopsis thaliana protein match is: unknown protein (TAIR:AT1G12663.1); Ha. [Source:TAIR;Acc:AT1G12672]
AT1G12680	PEPKR2	12.6008	12.5677	12.9836	13.5283	13.1566	12.6541	12.3602	11.7523	11.3616	12.3995	11.475	12.5448	14.0714	13.6799	14.466	13.9286	14.7325	14.3318	13.3426	11.9088	11.5865	14.1688	11.8456	12.9335	Serine/threonine-protein kinase PEPKR2 [Source:UniProtKB/Swiss-Prot;Acc:Q8W490]
AT1G12700		0.664811	0.607045	0.808022	1.02293	0.749843	0.606601	0.697526	0.720772	0.57893	0.67168	0.804609	0.849502	0.878713	1.03181	0.914736	0.815455	0.743796	0.571334	0.598564	1.16292	0.734623	0.8091	0.82047	0.595565	ATP binding;nucleic acid binding;helicases [Source:TAIR;Acc:AT1G12700]
AT1G12710	AtPP2-A12	4.68508	5.2971	5.13473	5.0324	5.74519	5.68896	5.80335	5.87772	5.07196	4.89774	7.03763	5.60382	5.76683	5.31612	6.07412	6.6868	5.509	5.78455	5.9562	5.6285	6.01888	5.78389	7.10216	5.09851	phloem protein 2-A12 [Source:TAIR;Acc:AT1G12710]
AT1G12730		2.44154	2.531	2.36825	3.13541	2.6908	2.70722	3.34633	2.93897	2.48109	3.11132	3.1227	3.60687	3.35184	2.22841	3.17736	2.87183	3.33677	2.83666	2.94915	2.46818	3.19665	3.01229	3.38371	3.39584	GPI transamidase subunit PIG-U [Source:UniProtKB/TrEMBL;Acc:Q94K70]
AT1G12740	CYP87A2	12.6751	14.4969	14.6815	15.6265	18.0334	11.4108	4.09959	4.75315	5.11736	14.6683	16.8843	10.8983	17.3242	15.1797	16.4457	16.3821	15.2079	15.5317	7.92194	10.182	9.67626	11.2279	14.0364	12.5852	Cytochrome P450, family 87, subfamily A, polypeptide 2 [Source:UniProtKB/TrEMBL;Acc:Q9LN73]
AT1G12750	RBL6	9.1753	9.14598	9.5229	9.60806	8.04786	9.68718	6.81769	5.57486	5.67646	4.86759	4.82274	5.64634	8.88919	8.93436	7.83057	8.90062	9.2883	8.64084	6.14651	5.36354	6.12049	6.60152	6.02659	6.07131	RHOMBOID-like protein 6, mitochondrial [Source:UniProtKB/Swiss-Prot;Acc:Q8VZ48]
AT1G12760		80.5389	77.7701	72.8351	67.1661	66.4848	78.2904	54.9	53.7098	46.1329	54.4288	65.1018	60.2562	68.6352	71.5431	69.2549	65.7515	55.8035	68.8085	62.6769	56.8807	44.9697	53.2151	50.0063	58.743	E3 ubiquitin-protein ligase At1g12760 [Source:UniProtKB/Swiss-Prot;Acc:Q9LN71]
AT1G12770	RH47	5.64285	5.05693	5.89863	7.17095	6.19219	7.24408	6.62605	5.49924	6.65865	5.36583	4.16504	6.80218	7.28106	6.8018	7.22503	7.4254	7.0039	6.54793	5.76822	6.62457	6.76926	6.00493	7.28928	5.43333	DEAD-box ATP-dependent RNA helicase 47, mitochondrial [Source:UniProtKB/Swiss-Prot;Acc:Q8W4E1]
AT1G12775		1.38879	1.45203	1.58445	1.45835	1.73289	1.46234	1.60871	1.47602	1.5116	1.49122	1.22278	1.10677	1.62396	1.24568	1.24525	1.43896	1.55396	1.20002	1.38037	1.31181	1.10724	1.28027	1.39155	1.27959	Pentatricopeptide repeat-containing protein At1g12775, mitochondrial [Source:UniProtKB/Swiss-Prot;Acc:Q9LPX2]
AT1G12780	UGE1	21.0845	23.9564	22.8294	25.0803	23.4766	22.3444	33.2834	36.6089	37.4575	40.3815	40.0838	45.7789	36.1446	34.5961	38.0434	28.2396	33.9084	28.859	52.4026	58.3257	64.6771	66.3569	57.9809	64.6294	Bifunctional UDP-glucose 4-epimerase and UDP-xylose 4-epimerase 1 [Source:UniProtKB/Swiss-Prot;Acc:Q42605]
AT1G12790	PTD	1.42633	2.12502	2.12909	2.10662	2.37735	1.9796	2.59575	2.02381	1.9855	2.58766	2.31465	2.72671	3.19175	2.6897	2.86163	3.12321	3.10973	2.12842	2.9318	3.40337	2.48271	2.39659	2.61776	2.56087	Protein PARTING DANCERS [Source:UniProtKB/Swiss-Prot;Acc:F4IDW9]
AT1G12800		4.69379	5.27928	5.54814	5.71906	5.63841	5.72664	5.70653	5.24876	5.04473	5.43491	5.17172	5.47103	5.93705	5.1343	5.49945	6.52679	5.66432	5.53104	4.89137	5.22478	5.45922	5.23573	6.2159	4.80335	Nucleic acid-binding, OB-fold-like protein [Source:UniProtKB/TrEMBL;Acc:Q94AJ9]
AT1G12805		0	0.05254	0.271812	0	0.180874	0	0.077457	0.117558	0.060829	0.130147	0	0	0	0	0	0	0	0	0.180262	0.17431	0	0.151922	0.115536	0.301787	Nucleotide binding protein [Source:UniProtKB/TrEMBL;Acc:Q3EDD5]
AT1G12810		36.2103	39.707	34.9513	30.2315	31.5556	37.4874	39.4968	38.9001	35.4076	35.6613	38.7128	35.1767	28.9986	32.4568	30.6021	32.896	31.557	31.9233	36.2361	34.8266	31.3638	38.0337	31.9403	32.3562	Proline-rich family protein [Source:UniProtKB/TrEMBL;Acc:F4IDX2]
AT1G12820	AFB3	21.56	21.2861	22.1646	23.9234	21.5859	21.6049	24.4466	22.866	22.0538	25.0735	22.6018	24.5532	22.2997	22.076	23.5099	23.6447	22.6211	22.8054	23.8402	23.9548	22.0071	23.4057	24.8379	22.6804	Protein AUXIN SIGNALING F-BOX 3 [Source:UniProtKB/Swiss-Prot;Acc:Q9LPW7]
AT1G12830		12.0491	11.9559	16.1783	15.0002	14.7528	14.5214	17.9607	16.8449	15.7673	15.8103	14.0774	16.2669	13.2733	12.0456	12.065	15.049	12.6958	12.4297	15.5845	16.2287	14.4336	16.0428	18.7617	14.6347	F13K23.8 protein [Source:UniProtKB/TrEMBL;Acc:Q9LPW6]
AT1G12840	VHA-C	128.437	133.23	133.428	121.865	129.122	126.844	116.052	127.362	121.07	119.347	124.939	120.04	128.241	129.209	124.73	125.633	125.461	127.482	121.941	121.332	118.556	111.722	122.227	118.252	V-type proton ATPase subunit C [Source:UniProtKB/Swiss-Prot;Acc:Q9SDS7]
AT1G12845		2.37871	1.45373	1.77132	1.89868	1.24555	1.04782	1.18898	0.78201	0.438837	1.42906	1.82983	1.81659	1.73918	2.13434	2.29298	1.82677	1.9303	2.08065	1.56679	1.64301	1.79518	1.15974	1.28193	1.1658	At1g12845 [Source:UniProtKB/TrEMBL;Acc:Q0IGM1]
AT1G12850		26.3694	28.13	28.2811	29.1595	26.5655	29.5868	23.6484	23.4285	25.305	22.017	23.0733	23.2003	27.8607	27.3957	27.7417	28.0011	27.7613	26.3062	22.8997	21.1841	22.7392	22.9513	23.5745	21.1815	At1g12850/F13K23_8 [Source:UniProtKB/TrEMBL;Acc:Q94BZ6]
AT1G12855		0	0	0	0	0	0	0	0	0	0	0	0	0	0	0	0	0	0	0	0	0	0	0	0	Putative F-box protein At1g12855 [Source:UniProtKB/Swiss-Prot;Acc:Q9LPW4]
AT1G12860	SCRM2	0.212422	0.188361	0.108034	0.449533	0.421116	0.270582	0.684549	0.653411	0.286916	0.554508	0.306618	0.458751	0.236902	0.288128	0.218143	0.629885	0.354354	0.332901	0.296202	0.569664	0.402406	0.668184	0.714589	0.550085	Transcription factor SCREAM2 [Source:UniProtKB/Swiss-Prot;Acc:Q9LPW3]
AT1G12870		0	0	0	0	0	0	0	0	0	0	0	0	0	0	0	0	0	0	0	0	0	0	0	0.026959	Putative F-box/kelch-repeat protein At1g12870 [Source:UniProtKB/Swiss-Prot;Acc:Q9LPW2]
AT1G12880	NUDT12	4.73887	5.35404	6.25447	6.0578	6.07639	6.32575	4.47303	5.15819	5.37899	5.2031	4.11396	4.96768	5.29029	5.36393	4.78665	5.28351	4.82361	5.16079	5.19846	5.58189	5.33984	5.69722	4.91642	6.15787	NUDT12 [Source:UniProtKB/TrEMBL;Acc:A0A178WEE5]
AT1G12890	ERF088	0.202894	0.041773	0	0.168893	0.057562	0.362573	0.192082	0.184138	0.81895	0.473282	0.172702	0.45512	0.053195	0.231772	0.052088	0.161941	0.119048	0.297131	1.02584	0.528819	0.630906	0.592611	0.68427	0.161814	Ethylene-responsive transcription factor ERF088 [Source:UniProtKB/Swiss-Prot;Acc:Q3E703]
AT1G12900	GAPA-2	0.404124	0.560533	0.225281	0.301643	0.244781	0.256264	0.0198875	0.151956	0.0602877	0.0493201	0.0483978	0.214979	0.406849	0.407551	0.0526056	0.355694	0.376309	0.402081	0.0203066	0.039537	0	0.120165	0.0607387	1.5063	glyceraldehyde 3-phosphate dehydrogenase A subunit 2 [Source:TAIR;Acc:AT1G12900]
AT1G12910	LWD1	22.5673	21.1305	20.5005	24.7417	24.8216	25.4007	19.5908	20.6412	17.9849	20.5234	20.0467	21.421	26.3302	26.6599	26.1459	28.5504	28.3497	24.8922	17.8455	20.9884	22.3451	23.4838	24.3993	21.2661	WD repeat-containing protein LWD1 [Source:UniProtKB/Swiss-Prot;Acc:Q9LPV9]
AT1G12920	ERF1-2	48.0241	46.341	53.7456	60.8941	58.6583	49.2344	59.4854	60.1414	61.7871	56.691	53.2447	53.1583	58.225	53.7701	56.1662	61.4876	56.7723	56.4467	55.0962	61.124	57.2998	57.972	72.4933	53.2563	Eukaryotic peptide chain release factor subunit 1-2 [Source:UniProtKB/Swiss-Prot;Acc:Q9LPV8]
AT1G12930		6.55244	5.93239	7.17289	6.88872	7.03826	7.2614	6.28316	5.51452	6.5512	6.23849	6.46933	6.8427	7.4373	7.0711	7.12499	7.61714	7.3117	6.84897	6.38808	6.97834	5.64336	6.82589	7.62827	7.02306	ARM repeat superfamily protein [Source:UniProtKB/TrEMBL;Acc:F4HNZ9]
AT1G12940	NRT2.5	0	0.062015	0.040611	0	0	0	0.035012	0	0.048737	0.021743	0.044774	0	0	0.029755	0	0.037196	0	0.019145	0	0	0.020944	0.035984	0	0	High affinity nitrate transporter 2.5 [Source:UniProtKB/Swiss-Prot;Acc:Q9LPV5]
AT1G12950	DTX31	15.1044	13.5673	13.4025	12.0737	14.7863	10.1778	17.8379	20.4389	21.2891	13.5822	12.3592	12.586	9.44404	8.7196	9.34703	13.0209	10.2914	10.9731	14.6179	12.9625	13.071	13.321	10.7073	22.4607	Protein DETOXIFICATION [Source:UniProtKB/TrEMBL;Acc:A0A178WCP4]
AT1G12960	RPL27AA	0	0	0	0	0	0	0.095354	0.058475	0	0	0	0	0	0	0	0	0	0	0	0	0	0	0	0	Putative 60S ribosomal protein L27a-1 [Source:UniProtKB/Swiss-Prot;Acc:Q9LPV3]
AT1G12970	PIRL3	13.5362	13.2124	14.532	12.3618	13.1762	13.6794	15.3723	14.9097	16.7624	16.3527	17.0236	17.4272	11.9115	13.7404	13.0614	13.259	14.7749	12.7786	17.9018	17.0446	16.6761	17.8374	15.1149	16.9001	Plant intracellular Ras-group-related LRR protein 3 [Source:UniProtKB/Swiss-Prot;Acc:Q8W4Q3]
AT1G12980	ESR1	0	0	0	0	0	0	0	0	0	0	0	0	0	0	0	0	0	0	0	0	0	0	0	0	Ethylene-responsive transcription factor ESR1 [Source:UniProtKB/Swiss-Prot;Acc:Q9SAD4]
AT1G12990		7.46673	7.69502	7.52843	6.48723	8.12612	7.04476	4.5165	4.96365	4.3007	5.20722	4.34574	5.01164	8.07061	8.32982	7.87659	8.69062	7.76094	8.61268	4.08014	4.97642	4.74134	4.62744	6.16741	4.77906	Beta-1,4-N-acetylglucosaminyltransferase family protein [Source:UniProtKB/TrEMBL;Acc:F4HP06]
AT1G13000		10.3461	11.0878	11.3538	12.4217	11.3868	12.9491	14.2193	12.4735	11.0434	12.4765	12.4102	14.4913	13.5597	13.9283	14.1152	12.7858	13.2012	13.6819	14.5521	16.1473	15.3003	11.9333	15.0599	15.0228	Transmembrane protein, putative (DUF707) [Source:UniProtKB/TrEMBL;Acc:Q8VYF6]
AT1G13010		0	0	0	0	0	0	0.1831	0	0	0	0	0	0	0	0	0	0	0	0	0	0	0	0	0	pre-tRNA [Source:TAIR;Acc:AT1G13010]
AT1G13020	EIF4B2	27.3747	25.6732	28.9981	26.919	28.3217	26.4782	28.6232	27.582	27.3341	26.7691	26.1211	28.2298	27.0782	24.4628	27.0758	25.4395	25.2129	24.545	24.5436	23.3853	24.6469	25.2847	27.8504	24.7063	eIF4B2 [Source:UniProtKB/TrEMBL;Acc:A0A178W345]
AT1G13030	COIL	4.124	4.46718	4.86127	5.71588	4.75577	4.6979	4.73121	4.64892	4.72326	5.35052	4.58724	4.78919	4.49008	4.50905	4.2415	4.95057	4.57371	4.3594	4.77668	4.91332	4.80551	4.34956	5.96652	3.92992	Coilin [Source:UniProtKB/Swiss-Prot;Acc:Q8RWK8]
AT1G13040		3.09321	2.78087	2.61114	3.91786	3.26051	3.06416	3.87392	2.73066	3.22233	3.49315	2.96763	3.41189	3.31478	3.92239	3.21321	5.30689	2.86477	3.24633	4.51681	4.29742	3.65713	3.29502	4.17361	3.47729	Pentatricopeptide repeat-containing protein At1g13040, mitochondrial [Source:UniProtKB/Swiss-Prot;Acc:Q9SAD9]
AT1G13050		3.81152	4.20695	3.75619	4.23581	4.21892	3.68883	4.13232	4.26273	4.23188	3.45685	3.07179	4.3257	3.33867	3.49629	3.55241	5.06994	4.48453	4.12093	3.78361	3.88133	3.76275	4.08615	5.04687	4.18666	F3F19.7 [Source:UniProtKB/TrEMBL;Acc:Q9SAE0]
AT1G13060	PBE1	107.967	105.369	114.574	106.393	109.617	111.37	102.255	108.773	101.722	96.4606	94.5772	94.1733	122.489	113.056	116.417	115.829	112.291	112.276	93.2209	98.1654	95.6311	90.5571	104.928	96.4053	20S proteasome beta subunit E1 [Source:UniProtKB/TrEMBL;Acc:F4HP14]
AT1G13080	CYP71B2	96.6763	103.358	85.4204	97.2164	104.144	93.1245	28.1942	29.1207	29.977	45.8289	50.5505	37.7921	84.676	93.649	79.9273	90.5432	88.89	95.3601	44.5561	45.7854	43.3757	43.8057	32.3211	43.7797	Cytochrome P450 71B2 [Source:UniProtKB/Swiss-Prot;Acc:O65788]
AT1G13090	CYP71B28	24.8328	25.0388	21.1043	24.6933	23.0876	23.2842	20.4597	19.7489	20.6671	17.0216	16.1301	18.7017	25.0673	29.305	23.0284	24.6452	26.1093	27.0354	20.582	19.928	21.2844	22.0224	18.0387	23.2529	Cytochrome P450 71B28 [Source:UniProtKB/Swiss-Prot;Acc:Q9SAE3]
AT1G13100	CYP71B29	20.7852	18.6699	16.1552	17.7255	17.8518	18.2864	14.9871	13.3212	14.3609	18.1528	16.5164	15.0336	18.8049	21.9621	20.7495	18.3915	18.9648	20.1183	18.3224	16.8382	16.6573	18.5476	13.0494	18.2441	Cytochrome P450 71B29 [Source:UniProtKB/Swiss-Prot;Acc:Q9SAE4]
AT1G13110	CYP71B7	113.428	113.957	99.6157	98.6401	101.975	101.007	122.241	122.779	129.695	116.245	110.027	108.683	113.099	138.439	123.752	109.57	119.686	126.35	163.769	139.397	140.428	139.87	103.315	136.855	CYP71B7 [Source:UniProtKB/TrEMBL;Acc:A0A178WGC6]
AT1G13120	GLE1	10.8346	10.5215	11.1205	11.497	11.9625	11.4454	12.5613	13.0561	12.1868	12.6252	12.2973	12.5541	12.2161	11.8087	11.3744	11.928	9.91252	10.5275	13.2192	13.5841	14.0712	13.6818	13.0265	11.8271	Protein GLE1 [Source:UniProtKB/Swiss-Prot;Acc:Q0WPZ7]
AT1G13130		3.6222	3.5364	0.828373	4.09721	2.20663	0.612616	0.587086	1.21686	1.41545	2.41674	1.42473	0.943233	3.12808	2.49677	2.42656	2.53828	3.57854	2.50165	1.81814	2.50144	2.07792	1.34907	0.968291	1.38162	At1g13130 [Source:UniProtKB/TrEMBL;Acc:Q66GP7]
AT1G13140	CYP86C3	0.892799	0.513338	0.778222	0.742282	0.432231	0.936767	0.796515	0.637532	0.813252	0.999533	0.664691	0.935735	0.693704	0.794744	0.781075	0.734165	0.83811	0.771027	0.770733	0.882172	0.673386	0.644616	1.07675	0.758163	At1g13140 [Source:UniProtKB/TrEMBL;Acc:Q500V6]
AT1G13150	CYP86C4	0.402154	0.424804	0.297117	0.24758	0.572782	0.417841	0.646081	0.412361	0.634545	0.343373	0.272881	0.650826	0.521494	0.285137	0.398878	0.526989	0.640316	0.602471	0.434347	0.409314	0.547683	0.58478	0.48359	0.510693	Cytochrome P450, family 86, subfamily C, polypeptide 4 [Source:UniProtKB/TrEMBL;Acc:Q9SAE8]
AT1G13160		13.4099	12.1063	13.693	17.1915	14.6975	13.0605	15.2326	16.0437	16.2043	16.073	13.7159	13.3058	14.6078	13.1105	13.1436	16.7769	13.2487	13.4174	12.7574	15.7658	14.5741	13.9243	18.6796	12.1134	ARM repeat superfamily protein [Source:UniProtKB/TrEMBL;Acc:Q0WVH7]
AT1G13170	ORP1D	11.0484	11.1371	12.4115	14.9192	14.018	12.0533	10.545	9.89307	10.7588	10.1508	9.7911	10.6599	15.0023	13.8663	14.5737	16.6049	14.5337	13.3844	9.73455	12.731	11.0569	11.491	13.8013	10.6809	OSBP(Oxysterol binding protein)-related protein 1D [Source:UniProtKB/TrEMBL;Acc:F4HP28]
AT1G13180	ARP3	8.06827	6.92765	8.25116	8.86828	7.73195	6.03836	7.95948	9.00698	7.99442	7.8071	7.81962	7.57913	8.34374	7.64041	8.47985	8.92217	8.02739	8.37803	7.70756	8.55142	7.5155	7.51837	8.12023	8.91392	Actin-related protein 3 [Source:UniProtKB/Swiss-Prot;Acc:Q9SAF1]
AT1G13190		19.4097	18.5046	18.318	20.2194	21.2979	18.754	17.3834	17.284	17.7899	20.3357	17.6564	18.7413	21.5212	20.8101	20.9121	21.4906	22.3462	20.724	18.7978	18.884	18.2933	19.1239	18.514	19.9904	F3F19.21 protein [Source:UniProtKB/TrEMBL;Acc:Q9SAF2]
AT1G13195		13.5844	14.6743	13.5299	9.57579	10.5712	10.7671	11.0606	12.246	10.1619	11.1603	11.1367	9.59201	12.1173	12.9596	12.8375	11.5515	12.1154	12.4964	11.3802	12.0541	12.1048	11.6384	10.9512	12.9976	At1g13195 [Source:UniProtKB/TrEMBL;Acc:Q9SAF3]
AT1G13200		0.109999	0	0.027445	0.056941	0.028948	0.106402	0.045671	0	0.261464	0.014547	0.060314	0.080079	0.026842	0.061809	0.082178	0.050833	0.061972	0.140902	0.112691	0.089857	0.186494	0.163557	0.119502	0.051482	Putative F-box/kelch-repeat protein At1g13200 [Source:UniProtKB/Swiss-Prot;Acc:Q9SAF4]
AT1G13210	ALA11	24.465	26.1356	25.6146	22.3491	24.0798	23.0671	14.5263	14.7785	14.8454	18.0044	18.1282	16.1654	30.2934	30.9732	32.5796	26.7585	27.7882	30.5232	17.0095	19.3627	20.7115	18.0233	19.2312	23.0739	Probable phospholipid-transporting ATPase 11 [Source:UniProtKB/Swiss-Prot;Acc:Q9SAF5]
AT1G13220	LINC2	7.08778	7.51515	8.86125	8.62224	8.3288	7.55792	8.52504	8.56249	8.51874	7.39739	7.34597	8.0281	8.33826	8.39671	8.73538	8.51112	7.74557	8.09053	7.3879	8.6349	8.32142	8.59876	9.34952	8.01509	nuclear matrix constituent protein-related [Source:TAIR;Acc:AT1G13220]
AT1G13230	PII-2	0.066934	0.336135	0.166694	0.182775	0.095598	0.040162	0.108002	0	0.031452	0.144607	0.138162	0.0489	0.104304	0.206875	0.223892	0.35403	0.235403	0.303401	0.241057	0.117344	0.121655	0.207701	0.10564	0.019165	Piriformospora indica-insensitive protein 2 [Source:UniProtKB/Swiss-Prot;Acc:Q5PP26]
AT1G13240		0	0	0	0	0	0	0	0	0	0	0	0	0	0	0	0	0	0	0	0	0	0	0	0	pre-tRNA [Source:TAIR;Acc:AT1G13240]
AT1G13245	RTFL17	15.1698	17.2816	14.6289	15.225	13.5816	16.9203	30.0995	28.7867	23.569	21.3375	17.042	22.4221	14.4613	20.2923	17.661	14.7185	16.576	19.6034	28.1728	26.3221	23.9849	24.8407	23.187	30.1	At1g13245 [Source:UniProtKB/TrEMBL;Acc:Q9SAF8]
AT1G13250	GATL3	13.6007	10.8954	12.4219	13.6276	10.6953	13.3853	5.41901	5.69588	4.27809	5.81842	6.48007	7.02057	7.34225	7.78345	7.1419	8.26458	9.46147	9.05627	4.68056	4.79329	4.86946	4.91542	5.74141	5.24237	Probable galacturonosyltransferase-like 3 [Source:UniProtKB/Swiss-Prot;Acc:Q0V7R1]
AT1G13260	RAV1	26.9788	27.4066	26.6619	34.4077	30.6184	35.8355	15.9712	16.2576	20.0988	21.5503	23.7296	22.8083	38.3052	38.5152	41.4702	39.8335	45.338	43.2063	30.0119	31.8567	37.4163	33.8892	28.2115	45.3148	AP2/ERF and B3 domain-containing transcription factor RAV1 [Source:UniProtKB/Swiss-Prot;Acc:Q9ZWM9]
AT1G13270	MAP1B	2.30033	2.07006	2.6165	2.30331	2.01905	2.36844	2.27215	1.63342	1.84279	1.65908	1.98996	1.85807	3.02245	2.45791	3.0418	2.77172	2.61105	2.68244	1.9443	2.63753	2.27711	2.21887	2.96099	2.37939	Methionine aminopeptidase 1B, chloroplastic [Source:UniProtKB/Swiss-Prot;Acc:Q9FV52]
AT1G13280	AOC4	28.9806	27.0833	30.6291	31.7804	32.686	29.735	32.8655	33.4601	30.2351	25.6862	20.4967	30.0401	34.2782	32.6766	31.9528	35.4187	34.6447	33.067	24.9881	29.2401	26.9245	27.1595	35.4611	31.0894	Allene oxide cyclase 4, chloroplastic [Source:UniProtKB/Swiss-Prot;Acc:Q93ZC5]
AT1G13290	WIP6	0	0	0	0	0	0	0	0	0	0	0	0	0	0	0	0	0	0	0	0	0	0	0	0	Zinc finger protein WIP6 [Source:UniProtKB/Swiss-Prot;Acc:Q9FX68]
AT1G13300	HRS1	77.9184	73.3735	63.9627	67.8256	68.6016	73.5519	18.2462	17.1035	15.9969	26.7143	31.0211	25.6871	64.1837	69.2857	71.9831	63.0589	74.8068	71.833	27.4071	23.1777	26.323	23.8006	17.2813	22.3267	Transcription factor HRS1 [Source:UniProtKB/Swiss-Prot;Acc:Q9FX67]
AT1G13310		0.647646	0.748742	0.729713	0.553485	0.433091	0.616844	0.081315	0.097516	0.034399	0.054497	0.064299	0.179598	0.870573	0.461926	0.456339	0.54991	0.69412	0.619096	0.066381	0.139558	0	0.043409	0	0.058208	Endosomal targeting BRO1-like domain-containing protein [Source:UniProtKB/TrEMBL;Acc:Q9FX66]
AT1G13320	PP2AA3	39.0277	37.6443	39.3523	40.4575	41	35.4343	34.3668	36.0943	37.2546	35.1251	34.6844	36.1878	39.4688	40.8553	40.804	41.3086	41.6059	39.8786	35.1483	37.9711	37.4853	36.5683	39.3074	35.2321	Serine/threonine-protein phosphatase 2A 65 kDa regulatory subunit A gamma isoform [Source:UniProtKB/Swiss-Prot;Acc:Q38951]
AT1G13330	HOP2	0.96556	2.03851	1.87962	1.70667	1.85956	1.83882	1.97082	1.83921	1.83851	2.1815	1.97344	1.67914	2.08875	2.37581	1.97907	2.46116	2.58984	1.87836	1.8515	1.67937	2.10834	1.88575	2.11873	1.60493	Homologous-pairing protein 2 homolog [Source:UniProtKB/Swiss-Prot;Acc:Q9FX64]
AT1G13340		19.195	21.8009	22.1108	18.9769	16.8344	23.237	31.4198	30.5334	30.0246	22.6508	24.7624	29.1412	18.6465	20.6396	19.0584	19.6817	17.1372	20.2017	26.3753	30.5385	29.518	22.5655	23.3805	25.8832	Regulator of Vps4 activity in the MVB pathway protein [Source:UniProtKB/TrEMBL;Acc:Q9FX63]
AT1G13350		16.173	14.8411	14.6609	15.0416	13.9318	14.0185	14.5663	13.3126	12.2271	13.193	12.241	12.3029	15.7548	15.9728	15.9317	15.392	17.0399	17.5784	14.6507	13.7754	14.3418	14.3608	14.319	14.861	Protein kinase superfamily protein [Source:TAIR;Acc:AT1G13350]
AT1G13360		110.289	108.741	109.335	73.888	97.7692	114.178	98.4556	121.061	125.022	112.415	116.891	115.054	105.227	102.2	109.72	85.742	110.129	96.6454	116.067	108.42	98.1874	106.968	92.19	108.008	T6J4.11 protein [Source:UniProtKB/TrEMBL;Acc:Q9FX61]
AT1G13370		0.270593	0.127641	0.252249	0.383693	0.52042	0.368959	0.585172	0.568021	0.20517	0.168697	0.176714	0.460854	0.319122	0.200398	0.304347	0.162339	0.181878	0.259599	0.282716	0.046685	0.268426	0.159667	0.284119	0.142604	Histone H3-like 1 [Source:UniProtKB/Swiss-Prot;Acc:Q9FX60]
AT1G13380		28.3654	24.1943	28.9034	28.3022	26.3732	28.9241	24.9992	19.9101	21.9636	15.8066	18.0357	24.4134	28.5016	24.9452	25.9162	27.9138	26.9978	26.4764	21.6457	24.87	20.9412	23.4727	26.3672	21.6614	Expressed protein [Source:UniProtKB/TrEMBL;Acc:Q9FX59]
AT1G13390		23.0115	23.2996	25.1996	24.5585	23.222	24.0797	30.5467	29.7196	25.6803	23.8661	20.9322	24.3947	19.8541	20.4133	19.6124	20.9217	23.1557	21.9683	24.935	23.052	20.9288	22.7795	21.2503	24.6222	At1g13390 [Source:UniProtKB/TrEMBL;Acc:Q9FX58]
AT1G13400	JGL	0	0	0	0	0	0.034741	0	0	0	0	0	0	0	0	0	0	0	0	0.040327	0	0	0.102649	0	0.038288	Zinc finger protein JAGGED-like [Source:UniProtKB/Swiss-Prot;Acc:Q6S592]
AT1G13410		0.538058	0.749701	0.855176	0.905112	1.41017	0.826541	0.919804	1.23836	1.04782	0.853455	0.636976	0.714947	1.0023	0.901671	0.705791	1.27521	0.81293	0.75359	0.786929	1.18045	1.02832	0.929018	1.25701	0.770007	Tetratricopeptide repeat (TPR)-like superfamily protein [Source:UniProtKB/TrEMBL;Acc:Q0WVP2]
AT1G13420	SOT8	61.6718	67.042	57.541	57.8469	57.3275	60.2009	128.687	118.938	105.992	47.9402	37.6019	54.8367	34.348	36.9326	29.8784	44.8723	37.9549	44.6196	50.5543	30.6669	46.5916	55.1811	50.957	38.0217	Cytosolic sulfotransferase 8 [Source:UniProtKB/Swiss-Prot;Acc:Q9FX56]
AT1G13430	STO9	5.53235	7.36625	6.88561	4.94334	6.00304	6.22929	1.11188	1.2524	0.7911	2.63146	2.41936	1.89417	5.75667	5.12329	3.87095	5.92036	5.62162	5.24309	1.11842	1.57963	2.04883	2.5763	2.61726	2.29006	Cytosolic sulfotransferase 9 [Source:UniProtKB/Swiss-Prot;Acc:Q9FX55]
AT1G13440	GAPC2	933.175	974.621	977.424	971.348	903.56	936.115	1374.39	1409.46	1417.73	1209.67	1332.58	1299.02	840.464	838.117	811.995	814.978	865.174	837.37	1432.65	1376.23	1257.22	1164.41	1105.08	1139.16	Glyceraldehyde-3-phosphate dehydrogenase GAPC2, cytosolic [Source:UniProtKB/Swiss-Prot;Acc:Q9FX54]
AT1G13448		0.590574	1.49205	1.18227	0.970339	1.02365	1.35757	1.48751	1.30847	0.745629	1.56095	1.87837	1.50374	1.55815	0.470305	1.41094	1.50072	1.28695	1.01841	1.98996	2.14444	1.86389	2.32262	2.29004	1.998	other RNA [Source:TAIR;Acc:AT1G13448]
AT1G13450	GT-1	19.4109	19.8721	20.7813	22.8478	22.0498	20.4627	18.8209	18.144	18.5947	19.5006	19.1799	20.8609	22.9606	23.5332	22.6769	23.332	23.1307	23.823	22.3393	24.8794	23.4843	23.689	22.4689	24.2128	Trihelix transcription factor GT-1 [Source:UniProtKB/Swiss-Prot;Acc:Q9FX53]
AT1G13460	B'THETA	13.3246	13.4942	13.8212	13.1542	14.5857	14.4742	17.7545	14.9234	15.5475	16.3032	15.9527	14.6743	13.6156	16.2638	15.4746	15.3528	13.6056	14.4318	18.7166	18.1497	15.9635	17.5425	15.6004	16.5501	Serine/threonine protein phosphatase 2A 57 kDa regulatory subunit B' theta isoform [Source:UniProtKB/Swiss-Prot;Acc:Q8LF36]
AT1G13470		0	0.064952	0.026811	0	0	0	0.072587	0.024168	0	0	0	0	0	0	0	0	0	0	0	0	0	0	0	0	Protein of unknown function (DUF1262) [Source:TAIR;Acc:AT1G13470]
AT1G13480		2.23501	1.87218	2.83838	2.21082	2.44077	1.28596	15.0479	15.8149	15.0632	14.4479	14.2664	13.2792	2.32452	2.21111	2.35166	1.97359	2.43161	1.6507	18.832	20.1357	20.1728	18.1692	14.7149	17.1408	At1g13480 [Source:UniProtKB/TrEMBL;Acc:Q56Y29]
AT1G13485		0	0	0	0	0.003873	0	0	0	0	0	0	0.085614	0	0	0	0	0	0	0	0	0	0	0	0	unknown protein; FUNCTIONS IN: molecular_function unknown; INVOLVED IN: biological_process unknown; LOCATED IN: cellular_component unknown; Ha. [Source:TAIR;Acc:AT1G13485]
AT1G13490		0.131977	0	0.064762	0	0	0	0.5719	0.499666	0.577699	0.682665	0.414996	0.355324	0.060122	0.049165	0.062964	0	0	0.061578	0.339039	0.657633	0.391898	0.283685	0.164402	0.258808	F13B4.1 protein [Source:UniProtKB/TrEMBL;Acc:Q9FZ74]
AT1G13500		2.02223	2.4287	2.60122	2.34618	2.99662	1.96628	3.95534	3.51369	3.44624	4.34241	4.2325	3.09297	2.16893	2.49276	1.71605	2.48629	2.11114	2.59014	3.83455	3.54873	3.06398	4.08041	3.12214	4.55839	Protein of unknown function (DUF1262) [Source:TAIR;Acc:AT1G13500]
AT1G13510		6.09128	5.44766	4.77513	4.79364	4.08763	5.02685	9.91268	8.82578	9.8546	10.0991	10.79	8.27838	3.96114	4.73586	4.68984	5.33227	5.0365	4.855	9.22996	7.24262	8.69795	11.0015	7.20974	9.70453	Uncharacterized protein At1g13510 [Source:UniProtKB/TrEMBL;Acc:Q8VZN5]
AT1G13520		14.1936	13.4489	13.2268	9.44243	12.1834	11.0416	25.5268	28.9318	26.449	22.9406	21.285	18.9684	13.4614	17.5792	16.9269	12.4353	12.4403	16.0468	28.6746	26.2195	21.3271	22.7893	16.6633	24.9563	At1g13520 [Source:UniProtKB/TrEMBL;Acc:Q6NNH1]
AT1G13530		5.66218	4.68142	5.00997	5.19922	5.36476	5.00935	8.32148	9.55436	8.56213	7.75846	8.46267	7.81993	5.65805	6.42558	6.91088	6.51019	6.26163	6.92051	10.8489	10.523	10.1666	10.1649	7.64325	9.85462	Protein of unknown function (DUF1262) [Source:TAIR;Acc:AT1G13530]
AT1G13540		0.896816	1.83612	1.92193	1.40067	1.31473	0.785457	4.09	3.04963	3.37844	3.55944	4.85324	2.70535	1.39465	1.79435	1.39277	2.08612	1.85516	1.67934	3.57922	4.43626	4.58355	4.778	4.07651	5.16244	At1g13540 [Source:UniProtKB/TrEMBL;Acc:Q6NM24]
AT1G13550		1.78673	2.08327	1.67743	1.44118	1.94152	1.41732	0.970291	0.446356	1.32206	1.33185	1.35052	0.946066	1.82161	2.61262	2.5531	1.86575	2.78392	2.44956	1.89677	1.16953	1.1694	1.87893	1.21624	1.33016	Putative uncharacterized protein [Source:UniProtKB/TrEMBL;Acc:Q3EDD3]
AT1G13560	AAPT1	23.0334	27.4354	28.2396	31.532	31.4528	25.8049	29.1222	33.6084	34.0231	30.7189	30.5132	32.3628	30.9219	30.5092	28.429	34.1853	29.0866	28.1771	30.7171	31.6811	29.5019	29.931	37.0234	30.8735	ATAAPT1 [Source:UniProtKB/TrEMBL;Acc:A0A178WA43]
AT1G13570		11.5718	12.0074	12.3498	13.6433	13.0846	13.0507	12.2328	11.1923	11.7561	10.8385	11.4792	12.3885	14.4977	12.7485	13.0436	13.2306	13.2828	14.4244	12.3724	12.2682	12.1136	13.0492	12.7691	13.0284	F-box/FBD/LRR-repeat protein At1g13570 [Source:UniProtKB/Swiss-Prot;Acc:Q9FZ70]
AT1G13580	LAG13	8.65321	8.16905	10.3887	7.4016	9.36772	8.10947	7.89651	6.19187	8.43665	8.98304	8.00113	8.65591	8.17787	8.8633	11.7621	8.8492	9.94723	10.2349	7.90639	6.97382	7.12377	7.51725	7.33405	7.55091	LOH3 [Source:UniProtKB/TrEMBL;Acc:A0A178WFM1]
AT1G13590	PSK1	30.4858	25.0636	28.5146	24.9999	28.1693	31.8364	15.0021	16.217	13.8231	21.5755	19.6121	19.6949	29.0746	27.9859	26.3417	29.0007	23.2208	23.3867	15.3876	18.0617	16.0234	22.6987	20.8041	20.995	Phytosulfokines 1 [Source:UniProtKB/Swiss-Prot;Acc:Q9LMY9]
AT1G13600	AtbZIP58	15.7432	23.0829	18.8049	15.2908	16.5797	21.7246	6.46382	5.18854	4.80551	9.60479	9.95019	8.28605	16.8397	19.5175	18.1696	15.2895	13.6716	18.8294	5.99617	7.79685	8.34667	9.11679	10.2081	8.47216	BZIP58 [Source:UniProtKB/TrEMBL;Acc:A0A178WP44]
AT1G13605		0.075919	0	0	0.236189	0	0.101228	0.051609	0	0	0	0.083673	0	0.074226	0.085556	0	0	0	0	0	0	0.078021	0.09502	0	0	Defensin-like protein 268 [Source:UniProtKB/Swiss-Prot;Acc:Q2V4N6]
AT1G13607		0	0	0	0	0	0	0	0	0	0	0	0	0	0	0	0	0	0	0	0	0	0	0	0	Defensin-like protein 286 [Source:UniProtKB/Swiss-Prot;Acc:Q2L6T6]
AT1G13608		0	0	0	0	0	0	0	0	0	0	0	0	0	0	0	0	0	0	0	0	0	0	0	0	Putative defensin-like protein 288 [Source:UniProtKB/Swiss-Prot;Acc:Q2V4N5]
AT1G13609		0	0.0592851	0	0.0937248	0.533051	0	0	0.0778101	0	0.182499	0	0	0.084247	0.0554338	0.0774282	0.181136	0.0755918	0.0849702	0	0	0	0	0.0723352	0	Defensin-like protein 287 [Source:UniProtKB/Swiss-Prot;Acc:Q2V4N4]
AT1G13610		0.683097	0.891515	0.617215	0.848351	0.678905	0.933008	0.550898	0.611935	0.632233	0.522514	0.611989	0.71934	0.403529	0.431866	0.399943	0.454621	0.19253	0.294507	0.308506	0.446881	0.107237	0.38793	0.422985	0.400456	Alpha/beta-Hydrolases superfamily protein [Source:UniProtKB/TrEMBL;Acc:Q9FZ68]
AT1G13620	RGF2	0.494187	0.631731	1.18125	1.07441	0.805462	0.366383	1.01145	1.31464	1.33276	1.09394	0.818797	1.22766	1.14995	0.985348	0.318378	1.10872	1.24102	1.02547	0.79021	0.686564	0.777118	1.86074	1.7076	0.619464	Root meristem growth factor 2 [Source:UniProtKB/Swiss-Prot;Acc:Q6DSU1]
AT1G13630		0.487299	0.371472	0.325721	0.48231	0.552744	0.500061	0.561013	0.536836	0.537305	0.637856	0.542715	0.528456	0.76128	0.379206	0.511084	0.664346	0.419986	0.498744	0.763846	0.707054	0.553777	0.615241	0.449099	0.799613	Tetratricopeptide repeat (TPR)-like superfamily protein [Source:TAIR;Acc:AT1G13630]
AT1G13635		8.72795	8.19689	7.12125	7.06213	6.96834	5.28731	3.98563	3.89234	3.42138	5.1551	5.71135	4.98211	7.26383	6.8073	6.5866	6.9559	6.46643	7.1253	5.43547	5.53488	5.58126	5.25388	5.73763	5.92259	DNA glycosylase superfamily protein [Source:UniProtKB/TrEMBL;Acc:F4HSJ2]
AT1G13640	PI4KG6	18.5129	19.3028	20.4204	21.656	20.537	20.398	20.6773	17.7757	19.679	26.0685	24.5124	23.0911	20.3475	18.8021	22.1371	19.2885	19.6646	19.7273	21.4951	21.9118	21.6827	22.6341	23.0236	22.0568	Phosphatidylinositol 4-kinase gamma 6 [Source:UniProtKB/Swiss-Prot;Acc:Q8W4R8]
AT1G13650		0	0	0	0	0	0	0	0	0	0	0.0306091	0	0	0	0	0	0	0	0.0897698	0.114296	0	0	0	0	At1g13650 [Source:UniProtKB/TrEMBL;Acc:A2RVL9]
AT1G13670		15.7195	16.0646	21.278	15.4767	19.5988	23.2313	4.70857	4.50091	3.74477	7.69316	7.93534	9.31177	27.9261	22.4438	27.4345	21.2459	18.3306	25.3447	4.32512	7.41615	7.23272	7.80675	10.7445	9.33166	At1g13670 [Source:UniProtKB/TrEMBL;Acc:Q9LMY0]
AT1G13680		0.030432	0.093459	0	0	0	0.072129	0	0	0	0	0	0	0	0	0.028066	0.059638	0	0	0	0	0.062549	0	0	0	F21F23.12 protein [Source:UniProtKB/TrEMBL;Acc:Q9LMX9]
AT1G13690	ATE1	14.7365	12.2373	14.4273	13.6426	16.6765	17.2289	18.9108	20.4339	17.657	17.6418	15.0925	16.626	15.0584	12.8844	13.6505	14.7422	13.9276	11.912	13.0122	14.5429	14.957	16.3073	17.5149	12.7724	ATE1 [Source:UniProtKB/TrEMBL;Acc:A0A178WKP3]
AT1G13700	PGL1	7.62463	8.14289	8.34579	7.81071	8.29106	8.96756	7.2338	5.85104	8.06982	5.87279	8.61743	7.50137	9.15705	8.2309	8.39611	8.1432	8.41453	8.86593	8.9905	10.7886	8.52932	8.3284	6.70622	9.70445	Probable 6-phosphogluconolactonase 1 [Source:UniProtKB/Swiss-Prot;Acc:Q9LMX8]
AT1G13710	CYP78A5	1.84378	1.12466	0.817904	1.56224	1.09846	1.53828	0.301583	0.751645	0.726506	0.624397	0.579646	0.847681	0.968346	0.658955	0.513477	0.887489	0.891782	1.11086	0.518833	0.438137	0.358394	0.676581	0.928868	0.793513	Cytochrome P450 78A5 [Source:UniProtKB/Swiss-Prot;Acc:Q9LMX7]
AT1G13720		0	0	0	0	0	0	0	0	0	0	0	0	0	0	0	0	0	0	0	0	0	0	0	0	pre-tRNA [Source:TAIR;Acc:AT1G13720]
AT1G13730		13.7253	11.4181	18.384	23.3953	23.1519	16.346	16.4942	19.421	17.5791	19.073	14.2363	17.2726	20.7803	17.775	18.7577	24.6157	18.6817	18.4735	14.3321	17.014	18.2123	17.1108	25.7677	14.4678	At1g13730 [Source:UniProtKB/TrEMBL;Acc:Q9LMX6]
AT1G13740	AFP2	3.35907	3.705	4.20281	3.44429	3.53483	5.07546	7.08802	7.03318	6.12489	6.58431	6.06771	6.6765	4.13656	3.63973	3.83981	3.99736	3.58016	3.81201	6.15027	5.37606	5.27393	5.93586	7.07166	5.54402	AFP2 [Source:UniProtKB/TrEMBL;Acc:A0A178WBB1]
AT1G13750	PAP1	7.29376	7.45156	6.86104	7.56668	7.98313	7.2419	5.94515	5.66935	7.56344	7.07857	6.69782	5.97369	8.54445	7.72388	7.95901	8.44872	7.59386	7.76005	6.56117	6.63617	7.10865	6.80693	6.78016	5.84986	Probable inactive purple acid phosphatase 1 [Source:UniProtKB/Swiss-Prot;Acc:Q9LMX4]
AT1G13755		0	0	0	0	0	0	0	0	0	0	0	0	0	0	0	0	0	0	0	0	0	0	0	0	Defensin-like protein 260 [Source:UniProtKB/Swiss-Prot;Acc:Q9LMX3]
AT1G13760		0	0	0	0	0	0	0	0	0	0	0	0	0	0	0	0.063492	0	0	0	0	0	0	0	0	Putative uncharacterized protein [Source:UniProtKB/TrEMBL;Acc:Q1PFW4]
AT1G13770	RUS3	4.43942	5.08357	5.31003	6.34568	5.43257	4.15967	5.64167	4.62932	4.51484	4.82601	5.26742	4.80073	5.11197	4.87117	4.79753	6.21169	5.69479	5.02894	4.80936	4.30115	4.5645	5.62513	5.80395	5.38696	RUS3 [Source:UniProtKB/TrEMBL;Acc:A0A178WJD5]
AT1G13780		2.28063	3.31074	2.94731	3.78666	2.90703	3.14249	3.49984	3.44572	2.86931	2.31531	3.17575	4.01253	4.33225	3.39975	3.82368	3.87278	3.51437	3.79505	3.57721	3.8237	3.53939	3.30272	3.6328	3.19546	F-box/FBD/LRR-repeat protein At1g13780 [Source:UniProtKB/Swiss-Prot;Acc:Q56XS8]
AT1G13790	FDM4	0.375914	0.405939	0.40999	0.628233	0.523117	0.372739	0.303248	0.353904	0.465634	0.221894	0.265165	0.324387	0.583884	0.31279	0.457234	0.311412	0.430832	0.446936	0.386357	0.555085	0.411405	0.22644	0.398963	0.183269	Factor of DNA methylation 4 [Source:UniProtKB/Swiss-Prot;Acc:Q9LMH6]
AT1G13800		0.640301	0.418512	0.753208	1.01734	1.07819	0.614139	0.574065	0.570046	0.677452	0.623549	0.686288	0.859002	0.645516	0.643915	0.583341	0.884391	0.672341	0.546714	0.689571	0.710945	0.722769	0.467061	0.949252	0.63127	Putative pentatricopeptide repeat-containing protein At1g13800 [Source:UniProtKB/Swiss-Prot;Acc:Q9LMH5]
AT1G13810		4.69992	4.789	5.07257	6.07957	6.62917	5.99037	3.78843	6.50112	4.81825	6.96502	6.6464	6.12189	5.41614	4.89959	4.39168	5.24502	4.57023	4.8422	6.34469	7.08591	6.12632	6.51528	7.55814	6.64901	Restriction endonuclease, type II-like superfamily protein [Source:UniProtKB/TrEMBL;Acc:Q5XVK9]
AT1G13820		3.98339	5.31281	5.06355	6.50213	5.01463	5.86502	6.45697	5.83981	5.6693	7.0906	7.34553	7.21016	4.79448	5.25131	5.39225	5.28804	5.99438	4.76773	6.36093	5.87508	5.7947	6.86155	6.02489	6.81046	Alpha/beta-Hydrolases superfamily protein [Source:UniProtKB/TrEMBL;Acc:Q6NL07]
AT1G13830		28.2959	29.9009	26.5382	23.6074	25.8529	28.5637	38.8883	31.6844	31.7663	28.6243	30.604	29.1426	17.9555	20.7496	18.61	19.5248	19.8889	21.0491	27.5337	20.9748	21.6931	25.3627	20.0125	26.9173	Carbohydrate-binding X8 domain superfamily protein [Source:TAIR;Acc:AT1G13830]
AT1G13840		0	0	0	0	0	0	0	0	0	0	0	0	0	0	0	0	0	0	0	0	0	0	0	0	pre-tRNA [Source:TAIR;Acc:AT1G13840]
AT1G13850		0	0	0	0	0	0	0	0	0	0	0	0	0	0	0	0	0	0	0	0	0	0	0	0	pre-tRNA [Source:TAIR;Acc:AT1G13850]
AT1G13860	QUL1	5.36038	5.23298	5.5383	6.13763	5.35218	5.87277	5.29983	5.81226	4.76446	4.51077	5.42623	5.71303	5.36539	5.70054	5.36762	4.68626	5.4326	5.80443	4.9897	5.75331	5.72805	4.71298	5.24948	5.06777	Probable methyltransferase PMT4 [Source:UniProtKB/Swiss-Prot;Acc:Q8GYW9]
AT1G13870	KTI12	8.48738	8.94158	9.44126	8.15736	10.045	9.19238	9.51592	10.57	9.59821	10.5749	9.35575	9.43628	9.09834	9.72605	10.7232	8.99664	9.19336	9.38566	9.62429	8.83933	9.46951	9.24186	11.2108	9.04102	Protein KTI12 homolog [Source:UniProtKB/Swiss-Prot;Acc:Q9LMH0]
AT1G13880		20.923	22.6111	20.7117	19.8237	21.7195	23.1994	19.1913	17.5825	17.5499	17.223	17.474	19.2098	22.4829	21.4118	21.4279	22.0419	21.6826	21.6729	19.617	21.0765	19.4527	20.6884	18.5534	20.0633	ELM2 domain-containing protein [Source:TAIR;Acc:AT1G13880]
AT1G13890	SNAP30	0	0	0	0.027517	0	0	0	0.038815	0	0	0	0	0	0	0.040527	0	0	0.041316	0	0	0	0	0	0.083178	Putative SNAP25 homologous protein SNAP30 [Source:UniProtKB/Swiss-Prot;Acc:Q9LMG8]
AT1G13900	PAP2	19.3236	21.3527	19.8786	19.2419	20.6897	20.4159	20.2575	18.6154	20.0074	19.9935	20.4792	20.268	20.4166	20.4155	20.7681	18.3347	19.3138	19.4197	21.4347	20.4087	18.862	20.345	18.8818	20.252	Probable inactive purple acid phosphatase 2 [Source:UniProtKB/Swiss-Prot;Acc:Q9LMG7]
AT1G13910		4.79294	4.75132	4.58827	4.84335	3.94791	4.69855	5.5594	4.97056	4.95797	5.75815	5.93721	6.53647	6.27587	5.59656	4.45071	4.63413	5.24967	5.76542	5.98269	6.59555	6.09555	6.88433	7.37745	6.60528	Leucine-rich repeat (LRR) family protein [Source:UniProtKB/TrEMBL;Acc:Q8GYK0]
AT1G13920		8.67917	9.11847	7.7894	8.51119	7.17538	7.86873	5.81494	7.91425	7.63829	7.8955	8.2645	8.0328	9.22921	8.27174	9.6125	8.30726	10.4218	9.83907	6.56433	8.25987	7.85486	7.66118	8.21745	8.10422	Remorin family protein [Source:TAIR;Acc:AT1G13920]
AT1G13930		443.981	421.957	390.819	369.254	350.746	486.515	276.612	277.331	221.115	389.831	407.966	411.283	315.259	290.163	296.831	283.86	282.383	307.143	221.358	222.784	206.987	280.312	279.127	312.156	At1g13930/F16A14.27 [Source:UniProtKB/TrEMBL;Acc:Q9XI93]
AT1G13940		6.09653	7.00278	7.11871	7.58145	7.59008	6.86419	7.50017	7.00053	7.74074	6.49906	6.93298	7.66952	8.22806	8.04087	7.20469	8.55769	7.64434	8.10301	7.76467	8.00322	7.72435	7.89631	8.57334	8.37153	F16A14.15 [Source:UniProtKB/TrEMBL;Acc:Q9LMG4]
AT1G13950	ELF5A-1	27.978	25.6215	26.8842	27.7744	27.79	27.7739	31.2758	31.7457	27.6105	27.391	30.2354	28.8023	27.0506	25.0163	25.7323	26.3641	25.9079	25.0251	29.7615	26.8738	22.7222	31.1626	25.0848	31.5408	Eukaryotic translation initiation factor 5A [Source:UniProtKB/TrEMBL;Acc:A0A178WBN7]
AT1G13960	WRKY4	24.724	25.8699	23.0331	23.077	23.8788	24.8106	24.2721	23.2473	24.1368	23.2098	24.3288	20.5905	24.983	27.4204	27.1903	24.5572	25.4092	24.7415	26.1367	24.7037	25.0252	26.1034	20.4971	24.1026	Probable WRKY transcription factor 4 [Source:UniProtKB/Swiss-Prot;Acc:Q9XI90]
AT1G13970		11.0445	11.188	11.3521	10.6616	11.5349	10.6904	9.42628	9.64572	9.36385	9.57055	9.01381	8.01583	9.16667	8.87534	9.27346	11.3431	9.78624	10.806	9.37099	9.24008	8.61977	9.52886	7.63072	8.25117	Beta-hexosaminidase (DUF1336) [Source:UniProtKB/TrEMBL;Acc:Q9XI89]
AT1G13980	GN	17.4418	18.7678	17.9499	20.9249	20.3173	18.0615	14.6872	13.2889	15.2874	16.8887	17.206	16.1291	21.4283	21.214	20.8817	22.0863	21.445	21.2549	16.9143	18.661	18.2304	17.5629	18.9619	16.8426	ARF guanine-nucleotide exchange factor GNOM [Source:UniProtKB/Swiss-Prot;Acc:Q42510]
AT1G13990		29.5949	29.9888	29.9605	29.2487	29.6121	30.7853	33.8518	33.0701	33.9977	32.7488	33.6164	30.3069	29.1531	31.4047	30.4579	27.758	31.771	30.2679	36.136	32.5097	30.9556	31.2131	28.3813	35.4973	unknown protein; FUNCTIONS IN: molecular_function unknown; INVOLVED IN: biological_process unknown; LOCATED IN: chloroplast; EXPRESSED IN: 23 plant structures; EXPRESSED DURING: 13 growth stages; CONTAINS InterPro DOMAIN/s: Protein of unknown functi /.../3110 (InterPro:IPR021503); Ha. [Source:TAIR;Acc:AT1G13990]
AT1G14000	VIK	56.6934	54.6773	52.0067	48.5446	52.6272	48.0029	48.1146	44.7993	48.175	50.0981	51.7139	48.6712	54.4101	55.3157	54.1654	53.7371	55.4708	55.0479	52.2057	52.6262	51.1546	49.6553	48.3835	52.6481	At1g14000 [Source:UniProtKB/TrEMBL;Acc:Q9XI87]
AT1G14010		58.187	55.8265	57.7436	51.2488	56.6428	60.3455	66.5525	62.4705	63.6916	56.0942	53.6469	53.9994	52.6677	50.7377	55.3904	53.5175	50.1994	53.2188	55.9791	53.7341	52.7111	55.7967	57.0425	54.0966	Transmembrane emp24 domain-containing protein p24delta7 [Source:UniProtKB/Swiss-Prot;Acc:Q8GYG1]
AT1G14020	OFUT3	9.69504	9.07408	9.62013	10.7229	11.5481	9.63537	9.78953	8.25519	9.06316	9.55238	7.64409	9.80494	9.86949	8.94353	9.2477	9.62248	10.2339	9.35664	7.78271	8.1476	8.11173	7.93454	9.29269	8.10257	O-fucosyltransferase 3 [Source:UniProtKB/Swiss-Prot;Acc:Q6NQ51]
AT1G14030	LSMT-L	2.2185	1.8244	2.2473	1.71993	2.06898	1.94064	1.70943	1.53557	1.37092	1.46711	1.69053	2.03188	2.13133	2.44368	2.24385	2.2267	2.56554	2.39515	1.53299	1.79752	1.51218	2.39134	2.52098	2.20668	[Fructose-bisphosphate aldolase]-lysine N-methyltransferase, chloroplastic [Source:UniProtKB/Swiss-Prot;Acc:Q9XI84]
AT1G14040	PHO1;H3	21.5976	22.0803	20.0438	16.8187	15.5051	18.8405	18.4667	16.9604	17.0346	18.4753	17.7585	20.2115	18.7789	17.6116	19.2798	17.0468	17.5065	19.0542	16.0594	18.3651	18.2307	16.5091	17.9673	19.917	Phosphate transporter PHO1 homolog 3 [Source:UniProtKB/Swiss-Prot;Acc:Q6R8G7]
AT1G14048		0	0	0	0	0.218509	0	0	0	0	0	0	0	0.094083	0	0	0	0	0	0	0	0	0	0	0	GCK domain-containing protein [Source:UniProtKB/TrEMBL;Acc:F4HUE8]
AT1G14060		20.8172	16.8085	25.6976	26.7458	23.5046	19.4401	30.0963	30.8992	29.5818	25.8268	23.0101	28.0655	27.211	21.8325	23.5667	29.2226	24.3212	24.1821	26.8058	30.7449	26.8381	25.9028	34.5624	26.2908	F7A19.14 protein [Source:UniProtKB/TrEMBL;Acc:Q9XI82]
AT1G14071	MIR830A	0	0.840656	0.010077	0.309673	0.446559	0.620492	0.399366	0.433616	0.794206	0.541738	0.373556	0.649283	1.22203	0.755404	1.30637	2.40336	2.20552	0.839206	0.584604	1.10378	1.17963	1.33669	1.48414	0.414171	MIR830a; miRNA [Source:TAIR;Acc:AT1G14071]
AT1G14080	FUT6	19.899	19.744	19.87	20.6838	20.5399	19.8616	24.4673	24.2069	24.9764	22.9912	25.4363	25.6157	23.0369	22.0379	20.1374	22.2666	21.9789	22.8582	24.4905	25.5197	24.7539	22.626	20.7217	25.1993	Fucosyltransferase 6 [Source:UniProtKB/Swiss-Prot;Acc:Q9XI80]
AT1G14100	FUT8	0	0	0	0	0	0	0	0	0	0	0	0	0	0	0	0	0	0	0	0	0	0	0	0	Glycosyltransferase (Fragment) [Source:UniProtKB/TrEMBL;Acc:W8PVC8]
AT1G14110	FUT9	0	0	0	0	0	0	0	0	0	0	0	0	0	0	0	0	0	0	0	0	0	0	0	0	Probable fucosyltransferase 9 [Source:UniProtKB/Swiss-Prot;Acc:Q9XI77]
AT1G14120		61.8691	57.5272	58.7068	75.4911	63.3602	74.7687	175	177.3	155.631	117.626	106.492	123.71	45.0898	44.3087	39.3788	46.4257	51.8577	47.1636	98.9054	88.9812	74.9623	102.392	93.6163	113.636	2-oxoglutarate (2OG) and Fe(II)-dependent oxygenase superfamily protein [Source:UniProtKB/TrEMBL;Acc:Q9XI76]
AT1G14130		25.3127	25.0078	23.1301	23.2735	21.6477	26.1541	78.1881	77.8803	67.7306	60.6253	55.4011	58.754	22.5186	24.8779	22.6178	18.2482	21.9825	21.2015	65.2808	58.9191	57.0369	57.1417	48.7789	54.49	2-oxoglutarate (2OG) and Fe(II)-dependent oxygenase superfamily protein [Source:UniProtKB/TrEMBL;Acc:Q9XI75]
AT1G14140	PUMP3	7.4803	7.1562	8.46855	8.67729	7.80498	7.06443	8.84464	7.76748	7.94218	7.51354	7.94719	8.80498	7.80911	8.02662	8.04584	9.12836	7.85158	6.97656	7.17171	7.11861	7.50143	6.96961	8.6643	7.00452	Mitochondrial uncoupling protein 3 [Source:UniProtKB/Swiss-Prot;Acc:Q9XI74]
AT1G14150	PNSL2	1.47951	1.62749	1.20978	0.905636	1.24391	0.987536	0.513334	0.315557	0.358008	0.344154	0.373357	0.739545	0.752252	0.980975	1.0179	0.995858	1.03529	0.565944	0.375789	0.272223	0.16542	0.467136	0.645592	0.288367	Photosynthetic NDH subunit of lumenal location 2, chloroplastic [Source:UniProtKB/Swiss-Prot;Acc:Q9XI73]
AT1G14160		53.1184	66.9567	51.2779	35.663	37.1201	50.6144	21.9633	18.787	13.9368	20.2685	20.1101	18.3409	35.9113	38.9382	38.8907	31.417	36.0002	36.6144	15.1613	11.2241	12.5369	21.6713	13.8204	17.1215	CASP-like protein 1A1 [Source:UniProtKB/Swiss-Prot;Acc:Q9XI72]
AT1G14170		32.6962	35.3337	32.9579	28.6735	33.0418	28.5915	14.4074	16.1751	16.1708	18.1785	21.6325	14.6455	32.2756	33.2777	32.8635	35.4085	31.5819	38.2537	18.0846	18.3327	18.0827	21.0648	17.2725	21.6628	F7A19.25 protein [Source:UniProtKB/TrEMBL;Acc:Q9XI71]
AT1G14180		2.32189	2.40518	2.78861	2.97898	3.30661	2.70093	2.64735	2.80343	2.5203	2.20666	2.11669	2.27401	2.69364	2.75247	2.32297	2.79854	2.61669	2.30163	2.5076	2.22808	2.56334	2.19523	3.0575	2.09316	Putative mandelonitrile lyase [Source:UniProtKB/TrEMBL;Acc:Q8GXX6]
AT1G14185		8.25807	8.90913	7.77557	14.0055	11.684	12.6205	3.07889	3.58857	3.27408	7.68068	7.14503	5.66015	8.09692	8.15677	7.44026	11.1772	13.0911	10.5416	4.0012	3.38423	3.17476	7.34249	5.73512	7.61406	At1g14180/F7A19_27 [Source:UniProtKB/TrEMBL;Acc:Q9XI69]
AT1G14190		6.60361	7.34772	6.8613	7.97212	6.30599	6.95527	2.86954	2.72128	2.17325	3.33385	3.74392	3.30256	6.16993	5.41444	5.34541	5.86818	6.21376	6.89534	3.48746	2.76944	2.46799	3.08265	3.4359	3.53646	Glucose-methanol-choline (GMC) oxidoreductase family protein [Source:TAIR;Acc:AT1G14190]
AT1G14200		33.416	29.2189	33.9243	29.0009	28.3944	32.0445	29.3519	31.228	22.9077	31.8584	50.2616	31.2398	21.2514	18.5394	23.3807	19.6097	23.4397	21.5586	21.2596	20.382	21.5406	20.2063	19.0802	21.1741	At1g14200 [Source:UniProtKB/TrEMBL;Acc:Q9XI67]
AT1G14205		0.936145	0.938993	0.837421	2.21406	1.94315	1.4689	1.18357	0.775398	0.837394	0.298893	0.560279	1.62751	1.35306	1.73368	1.2693	1.27878	1.43046	1.35542	1.20724	0.684133	0.797336	0.692932	1.72155	0.91909	Ribosomal L18p/L5e family protein [Source:TAIR;Acc:AT1G14205]
AT1G14210		78.1528	79.197	84.1497	87.0526	91.6851	86.7088	84.4157	84.7643	79.3248	89.877	83.9848	95.348	87.0982	84.8445	83.5172	90.3067	87.6035	81.5549	82.459	88.2849	86.2447	87.6188	97.6634	94.8185	Ribonuclease T2 family protein [Source:UniProtKB/TrEMBL;Acc:F4HUG9]
AT1G14220		19.098	17.4345	21.4903	21.8795	23.7422	21.6896	9.85852	17.0605	16.0945	14.9928	13.2119	13.3091	24.7462	21.406	21.9774	27.6993	22.8014	20.3605	8.72984	8.94187	11.7215	14.2454	15.6877	11.0127	F7A19.32 protein [Source:UniProtKB/TrEMBL;Acc:Q9XI64]
AT1G14230	APY4	25.3342	25.7301	26.2359	24.1148	23.2848	24.9969	26.3364	22.0592	25.0196	21.8638	24.0317	25.052	25.3873	25.26	24.8554	27.5137	26.525	23.3474	25.9505	23.3334	21.8458	25.4259	23.5353	24.5411	Probable apyrase 4 [Source:UniProtKB/Swiss-Prot;Acc:Q8H1D8]
AT1G14240	APY3	16.6747	15.9314	15.9477	21.4841	21.0396	16.8923	25.8158	27.9842	25.379	12.046	10.5024	11.7603	16.6211	17.4493	14.819	19.7847	18.1045	19.2853	16.3583	12.3189	13.2438	12.6114	11.9428	12.2225	Probable apyrase 3 [Source:UniProtKB/Swiss-Prot;Acc:Q9XI62]
AT1G14250	APY5	0.058553	0	0	0	0.04116	0	0	0	0	0	0	0	0	0.014615	0	0	0	0.018213	0	0	0.079898	0	0	0	Probable apyrase 5 [Source:UniProtKB/Swiss-Prot;Acc:Q6NQA8]
AT1G14260		1.90446	2.39248	2.10525	1.77714	1.81361	2.0888	1.38946	1.64352	1.68883	0.947822	1.0659	1.14638	1.43646	1.54992	1.20057	1.46418	1.46955	1.49041	0.917746	0.816377	1.06902	0.952638	0.835846	1.05174	At1g14260 [Source:UniProtKB/TrEMBL;Acc:Q4PS45]
AT1G14270		1.57878	1.14917	1.30119	1.98916	1.10931	1.66687	0.875997	0.890454	0.853989	0.98757	1.29324	1.60086	1.45993	1.58497	1.20454	1.34133	1.42059	1.40584	1.05452	1.08458	0.970852	1.16547	1.12227	1.23063	CAAX amino terminal protease family protein [Source:UniProtKB/TrEMBL;Acc:F4HUI0]
AT1G14280	PKS2	3.23557	4.08536	2.79032	3.09894	4.52581	3.58141	1.13201	0.8228	0.915786	1.49062	1.6388	1.61352	3.62745	3.62338	2.76155	3.9185	2.98534	3.16401	0.687748	0.839494	1.69181	1.71155	1.59204	1.68391	Protein PHYTOCHROME KINASE SUBSTRATE 2 [Source:UniProtKB/Swiss-Prot;Acc:Q9M9T4]
AT1G14290	SBH2	19.7815	21.4541	22.6813	24.1414	26.3315	22.5978	10.5754	11.9437	9.0871	12.8276	13.7037	14.5516	24.0415	24.4757	22.0526	25.852	22.0416	25.2642	9.37065	10.5631	11.4614	12.516	15.2747	12.1117	SBH2 [Source:UniProtKB/TrEMBL;Acc:A0A178WPE2]
AT1G14300		7.94229	7.67079	9.38434	10.78	11.4989	9.87522	10.3925	11.4456	9.91214	8.11472	9.51173	9.19111	11.0999	9.74205	10.7284	14.5468	11.7607	11.1214	10.0991	11.0172	11.016	9.51434	13.1417	10.0879	ARM repeat superfamily protein [Source:UniProtKB/TrEMBL;Acc:F4HUI7]
AT1G14310		8.15338	9.19148	9.42598	9.32058	9.87812	10.0977	9.12111	8.43096	11.1997	9.4961	7.72493	7.67579	9.59426	8.52167	8.25837	9.1877	9.2658	8.78263	9.4084	9.66918	9.1193	10.2513	8.47621	9.61766	F14L17.7 protein [Source:UniProtKB/TrEMBL;Acc:Q9M9T1]
AT1G14315		0	0	0	0	0	0	0	0	0	0	0	0	0	0	0	0	0	0	0	0	0	0	0	0	F-box and associated interaction domains-containing protein [Source:UniProtKB/TrEMBL;Acc:F4HUI9]
AT1G14320	RPL10A	423.988	386.647	481.301	502.239	529.668	450.539	498.192	506.473	521.407	470.831	399.115	457.454	488.569	457.588	484.048	525.543	466.895	430.378	390.169	419.904	389.547	424.067	554.425	393.992	60S ribosomal protein L10-1 [Source:UniProtKB/Swiss-Prot;Acc:Q93VT9]
AT1G14330		11.9817	11.9605	12.6713	12.21	13.0614	12.3258	11.4116	11.383	12.003	9.72263	10.0683	10.4935	13.9611	12.9308	13.9651	13.1	12.5044	14.8605	10.7922	11.0334	10.4399	9.79388	9.52969	10.8029	At1g14330/F14L17_7 [Source:UniProtKB/TrEMBL;Acc:Q9M9S9]
AT1G14340		42.6904	43.2858	44.0654	38.1557	38.8235	46.467	50.663	45.0803	42.5692	41.6692	46.8641	45.1333	37.9451	44.7048	39.5281	39.148	40.2705	37.7153	54.4611	52.2372	47.6111	44.2914	36.5756	43.0564	RNA-binding (RRM/RBD/RNP motifs) family protein [Source:UniProtKB/TrEMBL;Acc:Q949S4]
AT1G14345		0.960072	1.45204	0.955427	0.534876	1.50553	0.963607	0.725388	0.651645	0.94941	1.02286	1.06146	1.57832	1.32363	0.78416	1.42042	0.553413	1.37633	1.61216	0.812349	0.462909	0.746326	0.523198	1.3355	0.720686	NAD(P)-linked oxidoreductase superfamily protein [Source:UniProtKB/TrEMBL;Acc:Q949S6]
AT1G14350	MYB124	7.70649	9.17746	7.9858	10.1145	9.48905	9.68308	7.17993	7.58273	6.53113	9.48456	9.94729	10.3843	9.68324	9.03345	8.20826	9.98055	9.44631	9.39154	9.96351	11.3189	12.0466	10.7955	11.1513	11.1859	MYB124 [Source:UniProtKB/TrEMBL;Acc:A0A178W3Z3]
AT1G14360	UTR3	29.619	28.7722	31.8474	30.7369	31.1682	28.0306	44.3476	45.5233	42.9366	33.8331	30.5591	36.3882	28.0685	23.5674	26.4467	28.6485	27.5561	26.7503	38.0839	42.1401	39.6373	33.8163	39.9623	38.8201	UDP-galactose/UDP-glucose transporter 3 [Source:UniProtKB/Swiss-Prot;Acc:Q9M9S6]
AT1G14370	PBL2	18.2217	20.639	17.2399	15.8808	15.6125	17.3125	24.9716	27.816	28.7607	23.372	24.421	23.8213	17.532	19.1534	18.5932	16.2405	18.1803	18.8618	29.5479	26.7961	25.2241	25.4555	20.9758	29.4823	PBL2 [Source:UniProtKB/TrEMBL;Acc:A0A178WI52]
AT1G14380	IQD28	21.986	21.923	21.6823	22.7377	22.1191	21.9308	13.1981	11.9822	11.9617	14.43	12.6492	13.9427	24.7769	24.6243	23.9003	24.2367	24.3069	24.4448	13.7103	14.477	15.2107	14.5051	17.0678	15.0578	At1g14380 [Source:UniProtKB/TrEMBL;Acc:Q8GZ87]
AT1G14390		4.80752	5.08773	5.15056	5.2925	5.83039	4.63509	3.85856	3.66036	3.81083	4.24033	3.39855	4.10561	5.57733	5.71227	5.78126	6.59478	5.5476	5.63262	3.22283	4.3229	4.78358	3.8639	6.50723	4.55413	Probable LRR receptor-like serine/threonine-protein kinase At1g14390 [Source:UniProtKB/Swiss-Prot;Acc:Q9M9S4]
AT1G14400	UBC1	156.355	148.751	154.567	142.128	149.535	145.869	142.967	135.846	125.526	147.845	151.97	149.994	154.775	165.31	159.62	152.124	149.558	150.734	159.065	143.248	148.823	160.543	152.233	155.599	Ubiquitin-conjugating enzyme E2 1 [Source:UniProtKB/Swiss-Prot;Acc:P25865]
AT1G14410	WHY1	4.42201	5.47164	5.7174	5.3316	6.04287	5.97884	6.76291	6.75981	6.07014	6.52171	5.29451	7.00018	5.37596	5.6444	5.34158	5.98552	5.07561	5.06287	5.60853	6.46532	5.95161	6.81013	6.8954	6.9998	Single-stranded DNA-binding protein WHY1, chloroplastic [Source:UniProtKB/Swiss-Prot;Acc:Q9M9S3]
AT1G14420	AT59	0	0	0	0	0	0	0.017446	0	0	0	0	0	0	0	0	0.020147	0	0	0	0	0	0	0	0	Probable pectate lyase 3 [Source:UniProtKB/Swiss-Prot;Acc:Q9M9S2]
AT1G14430		0.476698	0.324091	0.441074	0.428347	0.463651	0.663012	0.41179	0.337261	0.346957	0.319552	0.7444	0.366004	0.330235	0.351318	0.420024	0.443637	0.386776	0.413685	0.345324	0.430064	0.454296	0.341667	0.385889	0.235958	F14L17.20 protein [Source:UniProtKB/TrEMBL;Acc:Q9M9S1]
AT1G14440	ZHD4	0.251164	0.380426	0.220201	0.452128	0.250381	0.377568	0.307996	0.310274	0.395153	0.121388	0.566014	0.473052	0.297731	0.325045	0.086036	0.333756	0.174299	0.306821	0.405363	0.22618	0.175822	0.229527	0.075303	0.26718	Zinc-finger homeodomain protein 4 [Source:UniProtKB/Swiss-Prot;Acc:Q9M9S0]
AT1G14450		149.542	143.413	138.458	126.861	133.905	147.317	188.949	182.54	159.503	175.476	172.391	176.895	137.04	130.216	135.518	141.918	132.693	124.161	159.329	151.762	150.058	166.957	153.351	159.193	NADH dehydrogenase (ubiquinone)s [Source:TAIR;Acc:AT1G14450]
AT1G14455		1.48184	0.938752	1.39852	1.08326	0.820959	0.951219	1.59138	1.27772	1.42639	1.3499	1.03228	1.49096	0.597414	1.47966	1.3513	0.697696	0.724064	0.691488	1.37401	1.15285	0.953454	1.13676	1.15757	1.71273	Putative uncharacterized protein [Source:UniProtKB/TrEMBL;Acc:Q1G3U9]
AT1G14460		4.91311	5.14395	5.03988	6.07951	5.55825	4.9848	4.20827	3.80968	4.48575	4.51284	3.90042	4.52041	6.23015	5.73095	5.75026	6.60243	5.44884	5.91549	4.1827	5.57767	5.26713	5.03238	6.90857	4.65913	Protein STICHEL-like 1 [Source:UniProtKB/Swiss-Prot;Acc:F4HW65]
AT1G14470	PCMP-A4	0.465892	0.415389	0.511639	0.610614	0.764732	0.705143	0.483997	0.642357	0.634802	0.464249	0.38854	0.529343	0.818342	0.944505	0.612301	1.10628	0.989365	0.706203	0.542522	0.827911	0.657533	0.749393	1.00995	0.388095	Pentatricopeptide repeat-containing protein At1g14470 [Source:UniProtKB/Swiss-Prot;Acc:Q9M9R6]
AT1G14480		2.53018	2.94416	2.98779	1.501	2.3685	2.94351	4.86518	6.67404	6.71411	3.64263	4.6412	6.87846	3.54985	3.331	3.95671	3.56163	2.14641	4.83743	3.76583	6.25993	5.50099	3.88195	5.61368	6.56721	Ankyrin repeat family protein [Source:UniProtKB/TrEMBL;Acc:Q9M9R5]
AT1G14490		1.46737	1.23705	0.666537	1.01765	1.41842	1.57258	1.71257	1.05765	1.89211	1.19008	0.997235	0.908975	0.829872	0.975044	0.784095	0.598332	0.901346	0.922144	0.971633	1.26142	1.1915	0.845959	1.04854	0.880376	Predicted AT-hook DNA-binding family protein [Source:TAIR;Acc:AT1G14490]
AT1G14500		0.269788	0.395856	0.836808	0.776407	0.914465	0.366848	0.283749	0.173053	0.163062	0.335189	0.416102	0.545685	0.647724	0.653032	0.560821	0.754587	0.791808	0.641571	0.191873	0.185617	0.302324	0.187126	0.37097	0.259736	Ankyrin repeat family protein [Source:UniProtKB/TrEMBL;Acc:Q9M9R3]
AT1G14510	AL7	27.568	28.8352	31.9898	34.5139	29.7416	30.8155	33.1721	30.7997	29.6002	32.3115	31.5656	31.2629	32.2911	31.5885	29.625	32.625	31.5571	32.622	32.1468	31.8033	31.1428	34.574	35.6898	31.5748	AtAL7 [Source:UniProtKB/TrEMBL;Acc:A0A178WNG6]
AT1G14518		0	0	0	0	0	0	0	0	0.208383	0	0	0	0	0.044593	0	0	0	0	0	0	0	0	0	0	other RNA [Source:TAIR;Acc:AT1G14518]
AT1G14520	MIOX1	3.3605	2.81584	3.53504	2.93151	3.26743	3.79532	8.6596	8.08516	7.19383	4.88227	5.0939	5.2289	3.37504	2.84881	2.03277	2.54688	2.95882	3.00075	7.32357	5.83391	6.64747	4.84575	4.34262	6.66106	myo-inositol oxygenase 1 [Source:TAIR;Acc:AT1G14520]
AT1G14530	THH1	6.63936	6.33398	6.84827	6.0859	7.29728	6.959	6.54938	6.81328	5.53645	6.68916	7.00414	5.82474	6.87292	6.99783	7.64302	8.10859	6.6844	8.27729	6.41368	6.62914	5.65913	6.53373	6.76654	5.35952	Protein TOM THREE HOMOLOG 1 [Source:UniProtKB/Swiss-Prot;Acc:Q948R8]
AT1G14540	PER4	84.287	91.4873	90.4717	50.7156	70.2958	70.2737	15.847	12.2784	15.878	35.1687	58.8556	26.2	80.3279	88.4801	84.4167	74.1279	73.8789	81.0202	28.7955	31.4343	31.464	46.8566	30.5063	44.0245	Peroxidase [Source:UniProtKB/TrEMBL;Acc:A0A178WND9]
AT1G14550	PER5	61.199	62.1298	57.9075	34.3989	48.8608	46.83	13.0316	10.5146	13.2339	29.9085	40.1763	19.3463	56.7781	67.8347	66.3178	49.3033	52.3104	58.1806	20.0261	20.43	19.5711	34.9239	20.2707	33.414	Peroxidase 5 [Source:UniProtKB/Swiss-Prot;Acc:Q9M9Q9]
AT1G14560	COAC1	8.36891	10.2204	9.59715	10.4645	9.54667	9.34462	11.8317	10.2521	9.28713	10.0656	9.62214	10.4621	10.6781	9.93958	9.85083	10.0013	9.40534	10.3654	9.60402	10.1149	9.98458	10.013	10.2815	9.59123	Mitochondrial carrier protein CoAc1 [Source:UniProtKB/Swiss-Prot;Acc:F4HW79]
AT1G14570	PUX7	32.0751	34.9599	32.432	33.0357	34.8083	32.9931	32.0686	36.5219	34.4599	39.0598	34.5805	32.7209	35.1621	34.5581	36.1782	36.6244	33.9618	33.7288	31.2586	30.9794	31.7137	32.3308	33.2847	34.3664	Plant UBX domain-containing protein 7 [Source:UniProtKB/Swiss-Prot;Acc:Q94JZ8]
AT1G14580		6.03911	7.02299	6.29826	3.90193	4.9305	6.10566	2.52554	2.5361	2.58119	2.39772	2.8421	2.96798	4.48425	5.89448	5.96054	4.63165	5.57659	5.55749	2.53305	2.19627	2.38087	2.751	2.13279	2.47043	C2H2-like zinc finger protein [Source:TAIR;Acc:AT1G14580]
AT1G14590		2.30603	2.22916	3.01289	2.35773	2.755	2.5361	5.09203	3.5328	4.04758	3.11569	3.29564	3.95231	3.10736	2.80629	2.48561	2.1283	2.51768	2.16663	3.41353	3.41785	3.29031	2.80795	2.87242	3.03698	Glycosyltransferase [Source:UniProtKB/TrEMBL;Acc:Q9MA24]
AT1G14600		2.48766	2.88338	3.30549	1.50525	2.29263	1.95443	4.56376	4.90623	5.1303	2.54257	2.332	3.57698	1.45082	1.92068	1.87876	1.19626	2.01336	1.67607	2.31442	2.54063	1.47367	2.42194	1.63684	2.27736	Putative Myb family transcription factor At1g14600 [Source:UniProtKB/Swiss-Prot;Acc:Q700D9]
AT1G14610	TWN2	46.9644	48.6015	51.8345	57.9558	57.8212	47.9272	49.3893	48.9832	54.4663	53.9144	49.4398	51.0956	57.0659	55.1264	55.6679	58.5438	55.5768	53.795	57.4079	59.3102	59.5015	56.0517	64.24	51.602	Valine--tRNA ligase, mitochondrial 1 [Source:UniProtKB/Swiss-Prot;Acc:P93736]
AT1G14620	DECOY	24.5373	21.2937	28.2052	36.5025	27.4574	27.1486	30.2816	33.4338	32.2843	28.65	26.8011	26.0292	26.7092	24.1033	27.1155	31.9353	27.7985	25.5977	28.1809	31.9625	32.5812	28.1712	38.3709	25.5548	At1g14620/T5E21_15 [Source:UniProtKB/TrEMBL;Acc:Q8L7U3]
AT1G14630		5.16499	4.49215	4.24202	4.57878	4.51583	3.52756	8.58098	7.98906	7.24961	5.43154	4.99749	6.96582	3.84665	4.45547	2.16968	3.7433	3.97971	3.32789	6.53183	8.09396	6.39719	6.14967	6.38607	5.78925	unknown protein; BEST Arabidopsis thaliana protein match is: unknown protein (TAIR:AT2G01990.1); Ha. [Source:TAIR;Acc:AT1G14630]
AT1G14640		2.8598	2.59667	2.46585	3.20412	2.28447	3.19929	5.00109	3.75239	5.42491	3.12004	3.08784	3.60591	2.71754	3.25003	2.45272	2.74382	2.78031	3.14224	4.52684	4.46739	3.42954	3.81728	3.92692	3.52558	SWAP (Suppressor-of-White-APricot)/surp domain-containing protein [Source:UniProtKB/TrEMBL;Acc:F4HW92]
AT1G14642		1.06269	1.78233	1.0833	1.68987	1.28459	1.06886	3.11958	2.84281	2.72847	2.2687	2.02385	2.91834	1.46376	2.41855	1.12684	2.18392	1.38889	1.25906	2.28503	1.65924	2.83022	3.00089	2.27852	3.03358	unknown protein; FUNCTIONS IN: molecular_function unknown; INVOLVED IN: biological_process unknown; LOCATED IN: cellular_component unknown; Ha. [Source:TAIR;Acc:AT1G14642]
AT1G14650		28.0556	25.3091	26.9558	29.3187	28.3612	29.6152	31.1513	29.2198	31.2609	28.4049	28.9996	28.9021	28.9209	27.9214	29.2109	28.8888	27.2199	28.6737	30.8166	30.6563	30.4273	29.3768	31.907	28.2101	Probable splicing factor 3A subunit 1 [Source:UniProtKB/Swiss-Prot;Acc:Q8RXF1]
AT1G14660	NHX8	1.84433	1.8062	1.92621	1.63932	1.92131	1.98135	2.9865	2.94956	3.03736	3.04186	3.25187	3.22613	2.36355	2.35725	2.08229	1.9454	1.9593	1.82033	2.74606	3.16183	2.56912	3.18567	2.84568	3.19529	Sodium/hydrogen exchanger 8 [Source:UniProtKB/Swiss-Prot;Acc:Q3YL57]
[truncated: 26,471 more rows]

## Sheet: Supplementary Data 1b
Supplementary Data 1b. List of DEGs between Felow (10 μM Fe) and Fesuff (100 μM Fe) treatments in Col-0 under NO3- supply.
[truncated: 15 more rows]

[truncated: 4 more sheets: Supplementary Data 1c, Supplementary Data 1d, Supplementary Data 1e, Supplementary Data 1f]
