# Supplementary material for: Phloem iron remodels root development in response to ammonium as the major nitrogen source
Source: Nat Commun. 2022 Jan 28;13:561. doi: 10.1038/s41467-022-28261-4 (PMC8799741; doi:10.1038/s41467-022-28261-4)
Supplement: Supplementary file 5 — Supplementary Data 2 [file 41467_2022_28261_MOESM5_ESM.xlsx]

## Sheet: Sheet1
Supplementary Data 2. Oligonucleotide Primers Used in This Study
AGI No.	Name	Primer	Sequence (5'→3')	Purpose
AT1G71040	LPR2	isas_LP	CCGTTTGCTCCAATACTTT	Genotyping PCR for isas (SALK_056696)
		isas_RP	TCCAACGATTCATCCACAA
AT1G71040	LPR2	lpr2-1_LP	GTCATAGCTCAGTCGAATCGC	Genotyping PCR for lpr2-1 (SALK_091930)
		lpr2-1_RP	CATAGCCTGGCTCTTGAGTTG
AT1G23010	LPR1	lpr1-1_LP	CTCATCGCCAGTAGGTAGCTG	Genotyping PCR for lp1-1 (SALK_016297)
		lpr1-1_RP	ACTCATGGGTGTGAACCAAAG
AT2G38460	FPN1	fpn1_LP	TCATTTTTGGCTGCTTTATGG	Genotyping PCR for fpn1 (SALK_055499)
		fpn1_RP	CTTGTTCTTCACCGTCCTCAG
		LBb1.3	ATTTTGCCGATTTCGGAAC	Genotyping PCR
AT1G71040	LPR2	Complementary/LPR2_F	cacagatggttagagaggcctTCAATGTGTTTAATATCAAAGTATTTTCG	Construction of pLPR2::LPR2-YFP
		Complementary/LPR2_R	ctcgcccttgctcaccctaggTAGCACCATTGCAAAGGGCC
AT1G23010	LPR1	Complementary/LPR1_F	cacagatggttagagaggcctAGATGCTTTTGTTTGTCTTGGTTCT	Construction of pLPR1::LPR1-YFP
		Complementary/LPR1_R	ctcgcccttgctcaccctaggAATGATGACCTTAAGCGGCCT
AT1G71040	LPR2	Overexpression/LPR2_F	gagctcggtacccggggatccATGGAGCCTTCTCGGAGGAG	Construction of p35S::LPR2-GFP
		Overexpression/LPR2_R	gcccttgctcaccatgtcgacTAGCACCATTGCAAAGGGCC
AT1G71040	LPR2 promoter	pL2L1_pL2_F	tatgaccatgattacgaattcTCAATGTGTTTAATATCAAAGTATTTTCG	Construction of pLPR2::LPR1CDS/ pLPR2::LPR1genomic
	LPR2 promoter	pL2L1_pL2_R	ccatGTCTTTGTCCTTCACGAGCTGTC
AT1G23010	LPR1 cDNA or genomic DNA	pL2L1_L1_F	cgtgaaggacaaagacATGGAATCTCTGTTGTGTCGGAG	Construction of pLPR2::LPR1CDS/ pLPR2::LPR1genomic
	LPR1 cDNA or genomic DNA	pL2L1_L1_R	gcccttgctcaccatgtcgacTCAAATGATGACCTTAAGCGGC
AT1G71040	LPR2	LPR2_GST_F	ttccaggggcccctgggatccGGAGGCATAAAGCAAGAGGAGC	Construction of GST-LPR2
		LPR2_GST_R	ctcgagtcgacccgggaattcTTATAGCACCATTGCAAAGGGC
AT1G23010	LPR1	LPR1-qF	GCCGACGCGTGGTTCACTGCC	qPCR of LPR1
		LPR1-qR	AGGCGCCTACCAAACCGGCAAGG	qPCR of LPR1
AT1G71040	LPR2	LPR2-qF	CCGGGACATGTAACGAAGATAC	qPCR of LPR2
		LPR2-qR	GGGCCTCATCATCATATTGTCTTC
AT4G05320	UBQ10	UBQ10-qF	ACCCTAACGGGAAAGACGA	qPCR of UBQ10
		UBQ10-qR	GGAGCCTGAGAACAAGATGAA
AT5G60390	EF1α	EF1α-qF	TGAGCACGCTCTTCTTGCTTTCA	qPCR of EF1α
		EF1α-qR	GGTGGTGGCATCCATCTTGTTACA
AT1G01580	FRO2	FRO2-qF	CTTGGTCATCTCCGTGAGC	qPCR of FRO2
		FRO2-qR	AAGATGTTGGAGATGGACGG
AT1G51470	TGG5	TGG5-qF	TGCTGCAAAACGAGCATTCGACTTT	qPCR of TGG5
		TGG5-qR	GGAGGTGCGTCAGTTGCATATTGTG
AT2G21210	SAUR6	SAUR6-qF	TGCAGAAGAGGAGATTCGTGG	qPCR of SAUR6
		SAUR6-qR	AGTGCAGGGAATAGTGAGGC
AT3G01190	PER27	PER27-qF	TCCAAGGCGGCTCTAGAAAAAGTG	qPCR of PER27
		PER27-qR	GAGGCCCTTTGAGCGAAAATCG
AT3G02240	RGF7	RGF7-qF	ACGGGCAACGAAAGTACAAACCC	qPCR of RGF7
		RGF7-qR	TGACTACGTACTACGCGCAACC
AT3G56980	ORG3	ORG3-qF	AACAATCCGGTGGTCGTCAA	qPCR of ORG3
		ORG3-qR	GGCAGGAAGACATGAACGGA
AT3G47340	ASN1	ASN1-qF	GGCCAAGAGAGTTCGTGTTC	qPCR of ASN1
		ASN1-qR	AGACGTTGATGGGCCAAGTA
AT5G19890	PER59	PER59-qF	CTCGCGATCCCAAACATTAACTCTG	qPCR of PER59
		PER59-qR	ACGTCGGTGATGTTAAGGTTTACGG
AT1G69880	TRX8	TRX8-qF	TTGGCTGCTAAATACACCGATGTTG	qPCR of TRX8
		TRX8-qR	GGAGTTTTGTTTGGCGTGTTAGGAA
AT1G49570	PER10	PER10-qF	ACAAATCTGCCATCTCCGTTTGAGG	qPCR of PER10
		PER10-qR	GCAGCCGTAGGATCTGTCATTAGGG
