# Supplementary material for: Phloem iron remodels root development in response to ammonium as the major nitrogen source
Source: Nat Commun. 2022 Jan 28;13:561. doi: 10.1038/s41467-022-28261-4 (PMC8799741; doi:10.1038/s41467-022-28261-4)
Supplement: Supplementary file 7 — Source Data [file 41467_2022_28261_MOESM7_ESM.xlsx]

## Sheet: Fig 1b
	NO3-							NH4+
	Genotype	Col-0 (cm)	isas (cm)	lpr2-1 (cm)	lpr1-1 (cm)	lpr1lpr2 (cm)		Genotype	Col-0 (cm)	isas (cm)	lpr2-1 (cm)	lpr1-1 (cm)	lpr1lpr2 (cm)
	Replicate 1	3.645	3.461	3.651	3.474	3.579		Replicate 1	1.54	2.74	2.842	1.263	3.099
	Replicate 2	3.638	3.211	3.599	3.5	3.599		Replicate 2	1.625	2.75	3.026	1.408	2.803
	Replicate 3	3.757	3.507	3.559	3.618	3.52		Replicate 3	1.48	2.645	2.77	1.368	2.855
	Replicate 4	3.579	3.645	3.467	3.572	3.171		Replicate 4	1.493	2.882	2.882	1.454	2.441
	Replicate 5	3.513	3.579	3.507	3.717	3.296		Replicate 5	1.507	2.77	2.586	1.441	2.967
	Replicate 6	3.467	3.257	3.454	3.632	3.697		Replicate 6	1.263	2.868	2.836	1.5	2.803
	Replicate 7	3.237	3.474	3.586	3.632	3.441		Replicate 7	1.507	2.803	2.87	1.526	2.934
	Replicate 8	3.559	3.52	3.691	3.579	3.717		Replicate 8	1.757	2.908	3.013	1.461	2.842
	Replicate 9	3.678	3.388	3.757	3.533	3.704		Replicate 9	1.303	2.546	2.97	1.454	2.947
	Replicate 10	3.612	3.487	3.428	3.467	3.23		Replicate 10	1.51	2.836	2.974	1.23	3.053
	Replicate 11	3.717	3.421	3.474	3.441	3.487		Replicate 11	1.441	2.822	2.513	1.388	2.776
	Replicate 12	3.447	3.513	3.493	3.507	3.204		Replicate 12	1.224	2.941	2.48	1.421	2.789
	Replicate 13	3.533	3.507	3.224	3.493	3.441		Replicate 13	1.664	2.862	2.77	1.454	2.941
	Replicate 14	3.046	3.474	3.355	3.428	3.474		Replicate 14	1.56	2.67	2.822	1.5	2.382
	Replicate 15	3.645	3.546	3.171	3.461	3.388		Replicate 15	1.487	2.816	2.974	1.428	2.632
	Mean	3.5382	3.466	3.4944	3.53693	3.4632		Mean	1.49073	2.7906	2.82187	1.41973	2.8176
	SD	0.186458	0.112474	0.160389	0.0844998	0.180152		SD	0.143411	0.10687	0.174491	0.0820762	0.202384
	Two-way ANOVA
	ANOVA table	SS (Type III)	DF	MS	F (DFn, DFd)	P value
	Interaction	18.11	4	4.529	F (4, 140) = 203.2	P<0.0001
	Genotype	15.05	4	3.763	F (4, 140) = 168.8	P<0.0001
	Nitrogen	56.89	1	56.89	F (1, 140) = 2552	P<0.0001
	Residual	3.12	140	0.02229
	Tukey's multiple comparisons test	Mean Diff.	95.00% CI of diff.	Significant?	Summary	P value
	Col-0:NO3 vs. isas:NO3	0.0722	-0.1031 to 0.2475	No	ns	0.9464
	Col-0:NO3 vs. lpr2-1:NO3	0.0438	-0.1315 to 0.2191	No	ns	0.9984
	Col-0:NO3 vs. lpr1-1:NO3	0.001267	-0.1740 to 0.1765	No	ns	>0.9999
	Col-0:NO3 vs. lpr1lpr2:NO3	0.075	-0.1003 to 0.2503	No	ns	0.9326
	Col-0:NH4 vs. isas:NH4	-1.3	-1.475 to -1.125	Yes	****	<0.0001
	Col-0:NH4 vs. lpr2-1:NH4	-1.331	-1.506 to -1.156	Yes	****	<0.0001
	Col-0:NH4 vs. lpr1-1:NH4	0.071	-0.1043 to 0.2463	No	ns	0.9516
	Col-0:NH4 vs. lpr1lpr2:NH4	-1.327	-1.502 to -1.152	Yes	****	<0.0001
	Col-0:NO3 vs. Col-0:NH4	2.047	1.872 to 2.223	Yes	****	<0.0001
	Col-0:NO3 vs. isas:NH4	0.7476	0.5723 to 0.9229	Yes	****	<0.0001
	Col-0:NO3 vs. lpr2-1:NH4	0.7163	0.5411 to 0.8916	Yes	****	<0.0001
	Col-0:NO3 vs. lpr1-1:NH4	2.118	1.943 to 2.294	Yes	****	<0.0001
	Col-0:NO3 vs. lpr1lpr2:NH4	0.7206	0.5453 to 0.8959	Yes	****	<0.0001
	Col-0:NH4 vs. isas:NO3	-1.975	-2.151 to -1.800	Yes	****	<0.0001
	Col-0:NH4 vs. lpr2-1:NO3	-2.004	-2.179 to -1.828	Yes	****	<0.0001
	Col-0:NH4 vs. lpr1-1:NO3	-2.046	-2.221 to -1.871	Yes	****	<0.0001
	Col-0:NH4 vs. lpr1lpr2:NO3	-1.972	-2.148 to -1.797	Yes	****	<0.0001
	isas:NO3 vs. isas:NH4	0.6754	0.5001 to 0.8507	Yes	****	<0.0001
	isas:NO3 vs. lpr2-1:NO3	-0.0284	-0.2037 to 0.1469	No	ns	>0.9999
	isas:NO3 vs. lpr2-1:NH4	0.6441	0.4689 to 0.8194	Yes	****	<0.0001
	isas:NO3 vs. lpr1-1:NO3	-0.07093	-0.2462 to 0.1043	No	ns	0.9519
	isas:NO3 vs. lpr1-1:NH4	2.046	1.871 to 2.222	Yes	****	<0.0001
	isas:NO3 vs. lpr1lpr2:NO3	0.0028	-0.1725 to 0.1781	No	ns	>0.9999
	isas:NO3 vs. lpr1lpr2:NH4	0.6484	0.4731 to 0.8237	Yes	****	<0.0001
	isas:NH4 vs. lpr2-1:NO3	-0.7038	-0.8791 to -0.5285	Yes	****	<0.0001
	isas:NH4 vs. lpr2-1:NH4	-0.03127	-0.2065 to 0.1440	No	ns	0.9999
	isas:NH4 vs. lpr1-1:NO3	-0.7463	-0.9216 to -0.5711	Yes	****	<0.0001
	isas:NH4 vs. lpr1-1:NH4	1.371	1.196 to 1.546	Yes	****	<0.0001
	isas:NH4 vs. lpr1lpr2:NO3	-0.6726	-0.8479 to -0.4973	Yes	****	<0.0001
	isas:NH4 vs. lpr1lpr2:NH4	-0.027	-0.2023 to 0.1483	No	ns	>0.9999
	lpr2-1:NO3 vs. lpr2-1:NH4	0.6725	0.4973 to 0.8478	Yes	****	<0.0001
	lpr2-1:NO3 vs. lpr1-1:NO3	-0.04253	-0.2178 to 0.1327	No	ns	0.9988
	lpr2-1:NO3 vs. lpr1-1:NH4	2.075	1.899 to 2.250	Yes	****	<0.0001
	lpr2-1:NO3 vs. lpr1lpr2:NO3	0.0312	-0.1441 to 0.2065	No	ns	>0.9999
	lpr2-1:NO3 vs. lpr1lpr2:NH4	0.6768	0.5015 to 0.8521	Yes	****	<0.0001
	lpr2-1:NH4 vs. lpr1-1:NO3	-0.7151	-0.8903 to -0.5398	Yes	****	<0.0001
	lpr2-1:NH4 vs. lpr1-1:NH4	1.402	1.227 to 1.577	Yes	****	<0.0001
	lpr2-1:NH4 vs. lpr1lpr2:NO3	-0.6413	-0.8166 to -0.4661	Yes	****	<0.0001
	lpr2-1:NH4 vs. lpr1lpr2:NH4	0.004267	-0.1710 to 0.1795	No	ns	>0.9999
	lpr1-1:NO3 vs. lpr1-1:NH4	2.117	1.942 to 2.292	Yes	****	<0.0001
	lpr1-1:NO3 vs. lpr1lpr2:NO3	0.07373	-0.1015 to 0.2490	No	ns	0.9391
	lpr1-1:NO3 vs. lpr1lpr2:NH4	0.7193	0.5441 to 0.8946	Yes	****	<0.0001
	lpr1-1:NH4 vs. lpr1lpr2:NO3	-2.043	-2.219 to -1.868	Yes	****	<0.0001
	lpr1-1:NH4 vs. lpr1lpr2:NH4	-1.398	-1.573 to -1.223	Yes	****	<0.0001
	lpr1lpr2:NO3 vs. lpr1lpr2:NH4	0.6456	0.4703 to 0.8209	Yes	****	<0.0001

## Sheet: Fig 1d
		NO3-			NH4+
		Col-0	lpr2-1	COM #7	Col-0	lpr2-1	COM #7
	Replicate 1	38	32	39	14	33	16
	Replicate 2	32	33	35	19	35	12
	Replicate 3	35	41	35	10	32	12
	Replicate 4	33	37	36	15	29	14
	Replicate 5	39	39	40	13	28	16
	Replicate 6	35	41	39	13	27	13
	Replicate 7	38	37	38	19	33	17
	Replicate 8	35	36	37	17	29	15
	Replicate 9	38	35	33	13	34	18
	Replicate 10	40	38	35	13	31	13
	Replicate 11	36	40	36	17	30	11
	Replicate 12	39	38	36	14	30	14
	Replicate 13	38	34	38	13	31	12
	Replicate 14	36	39	38	18	30	18
	Replicate 15			39	16	32	12
	Two-way ANOVA
	ANOVA table	SS (Type III)	DF	MS	F (DFn, DFd)	P value
	Interaction	1245	2	622.7	F (2, 82) = 106.7	P<0.0001
	Nitrogen	6247	1	6247	F (1, 82) = 1071	P<0.0001
	Genotype	1365	2	682.3	F (2, 82) = 117.0	P<0.0001
	Residual	478.3	82	5.833
	Tukey's multiple comparisons test	Predicted (LS) mean diff.	95.00% CI of diff.	Significant	Summary	P Value
	NO3-:Col-0 vs. NO3-:lpr2-1	-0.5714	-3.235 to 2.093	No	ns	0.9888
	NO3-:Col-0 vs. NO3-:COM #7	-0.3619	-2.981 to 2.257	No	ns	0.9986
	NH4+:Col-0 vs. NH4+:lpr2-1	-16	-18.57 to -13.43	Yes	****	<0.0001
	NH4+:Col-0 vs. NH4+:COM #7	0.7333	-1.840 to 3.307	No	ns	0.9608
	NO3-:Col-0 vs. NH4+:Col-0	21.64	19.02 to 24.26	Yes	****	<0.0001
	NO3-:Col-0 vs. NH4+:lpr2-1	5.638	3.019 to 8.257	Yes	****	<0.0001
	NO3-:Col-0 vs. NH4+:COM #7	22.37	19.75 to 24.99	Yes	****	<0.0001
	NO3-:lpr2-1 vs. NO3-:COM #7	0.2095	-2.410 to 2.829	No	ns	>0.9999
	NO3-:lpr2-1 vs. NH4+:Col-0	22.21	19.59 to 24.83	Yes	****	<0.0001
	NO3-:lpr2-1 vs. NH4+:lpr2-1	6.21	3.590 to 8.829	Yes	****	<0.0001
	NO3-:lpr2-1 vs. NH4+:COM #7	22.94	20.32 to 25.56	Yes	****	<0.0001
	NO3-:COM #7 vs. NH4+:Col-0	22	19.43 to 24.57	Yes	****	<0.0001
	NO3-:COM #7 vs. NH4+:lpr2-1	6	3.426 to 8.574	Yes	****	<0.0001
	NO3-:COM #7 vs. NH4+:COM	22.73	20.16 to 25.31	Yes	****	<0.0001
	NH4+:lpr2-1 vs. NH4+:COM #7	16.73	14.16 to 19.31	Yes	****	<0.0001

## Sheet: Fig 1e
		NO3-			NH4+
		Col-0	lpr2-1	COM #7	Col-0	lpr2-1	COM #7
	Replicate 1	21	23	24	10	16	9
	Replicate 2	25	19	25	12	18	13
	Replicate 3	23	20	24	10	17	9
	Replicate 4	24	22	21	9	18	10
	Replicate 5	23	26	22	7	14	8
	Replicate 6	20	25	21	13	15	11
	Replicate 7	22	20	22	8	17	9
	Replicate 8	24	21	19	10	14	9
	Replicate 9	23	24	23	8	19	8
	Replicate 10	20	22	20	9	15	12
	Replicate 11	21	24	21	10	16	10
	Replicate 12	21	23	23	13	20	7
	Replicate 13	25	21	25	11	18	11
	Replicate 14	23	24	22	9	17	9
	Replicate 15	20	23	20	8	15	8
	Two-way ANOVA
	ANOVA table	SS (Type III)	DF	MS	F (DFn, DFd)	P value
	Interaction	224.5	2	112.2	F (2, 84) = 34.09	P<0.0001
	Nitrogen	2403	1	2403	F (1, 84) = 729.8	P<0.0001
	Genotype	257.6	2	128.8	F (2, 84) = 39.13	P<0.0001
	Residual	276.5	84	3.292
	Tukey's multiple comparisons test	Mean Diff.	95.00% CI of diff.	Significant	Summary	P value
	NO3-:Col-0 vs. NO3-:lpr2-1	-0.1333	-2.066 to 1.799	No	ns	>0.9999
	NO3-:Col-0 vs. NO3-:COM #7	0.2	-1.732 to 2.132	No	ns	0.9997
	NH4+:Col-0 vs. NH4+:lpr2-1	-6.8	-8.732 to -4.868	Yes	****	<0.0001
	NH4+:Col-0 vs. NH4+:COM #7	0.2667	-1.666 to 2.199	No	ns	0.9986
	NO3-:Col-0 vs. NH4+:Col-0	12.53	10.60 to 14.47	Yes	****	<0.0001
	NO3-:Col-0 vs. NH4+:lpr2-1	5.733	3.801 to 7.666	Yes	****	<0.0001
	NO3-:Col-0 vs. NH4+:COM #7	12.8	10.87 to 14.73	Yes	****	<0.0001
	NO3-:lpr2-1 vs. NO3-:COM #7	0.3333	-1.599 to 2.266	No	ns	0.9959
	NO3-:lpr2-1 vs. NH4+:Col-0	12.67	10.73 to 14.60	Yes	****	<0.0001
	NO3-:lpr2-1 vs. NH4+:lpr2-1	5.867	3.934 to 7.799	Yes	****	<0.0001
	NO3-:lpr2-1 vs. NH4+:COM #7	12.93	11.00 to 14.87	Yes	****	<0.0001
	NO3-:COM #7 vs. NH4+:Col-0	12.33	10.40 to 14.27	Yes	****	<0.0001
	NO3-:COM #7 vs. NH4+:lpr2-1	5.533	3.601 to 7.466	Yes	****	<0.0001
	NO3-:COM #7 vs. NH4+:COM #7	12.6	10.67 to 14.53	Yes	****	<0.0001
	NH4+:lpr2-1 vs. NH4+:COM #7	7.067	5.134 to 8.999	Yes	****	<0.0001

## Sheet: Fig 1f
		NO3-			NH4+
		Col-0 (μm)	lpr2-1 (μm)	COM #7 (μm)	Col-0 (μm)	lpr2-1 (μm)	COM #7 (μm)
	Replicate 1	149.22	120.94	141.89	72.46	108.04	96.11
	Replicate 2	170.82	169.31	133.41	82.67	102.78	95.01
	Replicate 3	139.78	190.26	182.26	69.77	98.88	85.67
	Replicate 4	187.06	167.33	151.69	76.6	121.37	80.21
	Replicate 5	140.51	157.48	141.28	91.17	130.84	81.22
	Replicate 6	181.49	147.78	162.61	80.01	126.66	79.36
	Replicate 7	145.58	159.36	159.96	86.91	118.56	92.34
	Replicate 8	183.67	133.19	165.78	91.71	106.53	81.22
	Replicate 9	134.56	172.29	132.01	85.33	109.68	87.78
	Replicate 10	181.23	132.58	133.45	92.17	91.15	72.64
	Replicate 11	139.75	169.92	142.27	81.09	89.77	69.3
	Replicate 12	148.69	154.23	170.59	87.53	121.53	81.17
	Replicate 13	162.55	170.28	182.13	67.19	127.35	71.53
	Replicate 14	138.71	155.15	146.76	80.62	96.79	69.88
	Replicate 15	159.93	181.21	158.83	71.75	133.26	74.31
	Two-way ANOVA
	ANOVA table	SS (Type III)	DF	MS	F (DFn, DFd)	P value
	Interaction	3956	2	1978	F (2, 84) = 8.753	P=0.0004
	Nitrogen	95509	1	95509	F (1, 84) = 422.7	P<0.0001
	Genotype	5902	2	2951	F (2, 84) = 13.06	P<0.0001
	Residual	18980	84	226
	Tukey's multiple comparisons test	Mean Diff.	95.00% CI of diff.	Significant?	Summary	P value
	NO3-:Col-0 vs. NO3-:lpr2-1	-1.184	-17.19 to 14.82	No	ns	>0.9999
	NO3-:Col-0 vs. NO3-:COM #7	3.909	-12.10 to 19.92	No	ns	0.98
	NH4+:Col-0 vs. NH4+:lpr2-1	-31.08	-47.09 to -15.07	Yes	****	<0.0001
	NH4+:Col-0 vs. NH4+:COM #7	-0.05133	-16.06 to 15.96	No	ns	>0.9999
	NO3-:Col-0 vs. NH4+:Col-0	76.44	60.43 to 92.45	Yes	****	<0.0001
	NO3-:Col-0 vs. NH4+:lpr2-1	45.36	29.35 to 61.37	Yes	****	<0.0001
	NO3-:Col-0 vs. NH4+:COM #7	76.39	60.38 to 92.40	Yes	****	<0.0001
	NO3-:lpr2-1 vs. NO3-:COM #7	5.092	-10.92 to 21.10	No	ns	0.9382
	NO3-:lpr2-1 vs. NH4+:Col-0	77.62	61.61 to 93.63	Yes	****	<0.0001
	NO3-:lpr2-1 vs. NH4+:lpr2-1	46.54	30.53 to 62.55	Yes	****	<0.0001
	NO3-:lpr2-1 vs. NH4+:COM #7	77.57	61.56 to 93.58	Yes	****	<0.0001
	NO3-:COM #7 vs. NH4+:Col-0	72.53	56.52 to 88.54	Yes	****	<0.0001
	NO3-:COM #7 vs. NH4+:lpr2-1	41.45	25.44 to 57.46	Yes	****	<0.0001
	NO3-:COM #7 vs. NH4+:COM #7	72.48	56.47 to 88.49	Yes	****	<0.0001
	NH4+:lpr2-1 vs. NH4+:COM #7	31.03	15.02 to 47.04	Yes	****	<0.0001

## Sheet: Fig 1g
		NO3-			NH4+
		Col-0 (μm)	lpr2-1 (μm)	COM #7 (μm)	Col-0 (μm)	lpr2-1 (μm)	COM #7 (μm)
	Replicate 1	1188.2	1154.07	1119.84	594.05	1004.38	482.79
	Replicate 2	1216.49	1207	980.89	553.13	921.15	607.88
	Replicate 3	1065.19	1065.8	1106.3	612.93	881.9	582.94
	Replicate 4	1183.4	1100.55	1120.1	602.2	920.49	680.29
	Replicate 5	1152.33	1089.15	1005.6	591.11	981.69	652.6
	Replicate 6	1280.79	1126.49	1147.4	580.71	850.67	489.33
	Replicate 7	935.68	1187.7	1004.91	605.4	853.23	567.34
	Replicate 8	1050.36	1301.49	1100.78	515.05	816.19	575.23
	Replicate 9	1100.5	1125.67	1015.89	612.56	912.68	700.5
	Replicate 10	1087.53	1058.37	1018.27	609.37	975.42	604.23
	Replicate 11	1030.66	1085.49	1216.93	625.77	912.01	522.3
	Replicate 12	1180.69	1209.61	1040.79	589.17	877.94	602.53
	Replicate 13	1096.31	1070.91	1215.22	591.14	916.18	570.41
	Replicate 14	1046.28	1148.25	1059.67	640.98	896.43	566.16
	Replicate 15	1206.35	1062.77	1171.29	572.26	901.56	614.29
	Two-way ANOVA
	ANOVA table	SS (Type III)	DF	MS	F (DFn, DFd)	P value
	Interaction	422201	2	211100	F (2, 84) = 48.26	P<0.0001
	Nitrogen	3927692	1	3927692	F (1, 84) = 897.9	P<0.0001
	Genotype	603054	2	301527	F (2, 84) = 68.93	P<0.0001
	Residual	367446	84	4374
	Tukey's multiple comparisons test	Mean Diff.	95.00% CI of diff.	Significant?	Summary	P value
	NO3-:Col-0 vs. NO3-:lpr2-1	-11.5	-81.94 to 58.93	No	ns	0.9969
	NO3-:Col-0 vs. NO3-:COM #7	33.13	-37.31 to 103.6	No	ns	0.7437
	NH4+:Col-0 vs. NH4+:lpr2-1	-315.1	-385.5 to -244.6	Yes	****	<0.0001
	NH4+:Col-0 vs. NH4+:COM #7	5.134	-65.30 to 75.57	No	ns	>0.9999
	NO3-:Col-0 vs. NH4+:Col-0	528.3	457.9 to 598.8	Yes	****	<0.0001
	NO3-:Col-0 vs. NH4+:lpr2-1	213.3	142.8 to 283.7	Yes	****	<0.0001
	NO3-:Col-0 vs. NH4+:COM #7	533.5	463.0 to 603.9	Yes	****	<0.0001
	NO3-:lpr2-1 vs. NO3-:COM #7	44.63	-25.81 to 115.1	No	ns	0.4413
	NO3-:lpr2-1 vs. NH4+:Col-0	539.8	469.4 to 610.3	Yes	****	<0.0001
	NO3-:lpr2-1 vs. NH4+:lpr2-1	224.8	154.3 to 295.2	Yes	****	<0.0001
	NO3-:lpr2-1 vs. NH4+:COM #7	545	474.5 to 615.4	Yes	****	<0.0001
	NO3-:COM #7 vs. NH4+:Col-0	495.2	424.8 to 565.6	Yes	****	<0.0001
	NO3-:COM #7 vs. NH4+:lpr2-1	180.1	109.7 to 250.6	Yes	****	<0.0001
	NO3-:COM #7 vs. NH4+:COM #7	500.3	429.9 to 570.8	Yes	****	<0.0001
	NH4+:lpr2-1 vs. NH4+:COM #7	320.2	249.8 to 390.6	Yes	****	<0.0001

## Sheet: Fig 2d
	Fe2+ [Substrate]	Velocity [Fe3+]/min/[GST-LPR2]
	5 μM	5.583	3.879	4.808
	15 μM	11.036	8.665	8.468
	25 μM	12.882	14.499	13.166
	35 μM	14.838	15.942	14.248
	50 μM	16.051	17.93	16.291
	75 μM	17.477	18.425	17.461
	100 μM	19.712	18.775	18.433
	150 μM	22.216	19.768	18.639
	200 μM	20.822	19.429	20.633
	250 μM	19.692	21.349	19.09
	300 μM	21.726	21.049	19.655
	Michaelis-Menten
	Best-fit values
	Vmax	22.1
	Km	17.43
	95% CI (profile likelihood)
	Vmax	21.39 to 22.84
	Km	14.94 to 20.24
	Goodness of Fit
	Degrees of Freedom	31
	R squared	0.9632
	Sum of Squares	30.19
	Sy.x	0.9868
	Constraints
	Km	Km > 0

## Sheet: Fig 3a
		NO3-							NH4+
	Fe	10 μM	50 μM	100 μM	200 μM	300 μM		Fe	10 μM	50 μM	100 μM	200 μM	300 μM
	Replicate 1	3.742	3.31	3.684	3.119	3.077		Replicate 1	3.332	2.512	1.753	1.541	1.115
	Replicate 2	3.488	3.565	3.794	3.689	3.384		Replicate 2	3.484	3.197	2.382	1.499	1.523
	Replicate 3	3.975	4.025	3.823	3.559	2.851		Replicate 3	3.287	3.11	1.518	1.637	1.738
	Replicate 4	3.712	3.883	3.745	3.496	2.938		Replicate 4	3.305	2.662	1.918	1.302	1.437
	Replicate 5	3.837	3.853	3.407	3.161	2.752		Replicate 5	3.4	3.137	2.486	1.444	1.278
	Replicate 6	3.217	3.716	3.95	3.271	3.326		Replicate 6	3.393	1.873	2.427	1.511	1.161
	Replicate 7	3.885	3.934	3.886	3.821	3.25		Replicate 7	3.29	2.215	1.988	1.488	1.281
	Replicate 8	3.607	3.973	3.697	3.35	3.015		Replicate 8	3.443	2.674	1.746	1.192	1.367
	Replicate 9	3.825	3.889	3.959	3.58	3.032		Replicate 9	3.163	2.961	1.437	1.268	1.363
	Replicate 10	3.933	3.207	3.411	3.483	3.059		Replicate 10	3.645	2.954	1.826	1.474	1.457
	Replicate 11	3.756	3.601	3.76	3.936	3.127		Replicate 11	3.677	2.601	1.779	1.343	1.308
	Replicate 12	3.668	3.458	3.923	3.488	3.028		Replicate 12	3.136	2.601	1.635	1.666	1.203
	Replicate 13	3.813	3.621	3.665	3.316	3.283		Replicate 13	3.255	2.371	1.885	1.279	1.333
	Replicate 14	3.688	3.485	3.726	3.579			Replicate 14	3.197	2.248		1.511	1.296
	Replicate 15			3.921	3.971			Replicate 15		2.813
	Replicate 16			4.179	3.584			Replicate 16		2.693
	Two-way ANOVA
	10 μM Fe vs. 50 μM Fe							10 μM Fe vs. 100 μM Fe							10 μM Fe vs. 200 μM Fe							10 μM Fe vs. 300 μM Fe
	ANOVA table	SS (Type III)	DF	MS	F (DFn, DFd)	P value		ANOVA table	SS (Type III)	DF	MS	F (DFn, DFd)	P value		ANOVA table	SS (Type III)	DF	MS	F (DFn, DFd)	P value		ANOVA table	SS (Type III)	DF	MS	F (DFn, DFd)	P value
	Interaction	1.522	1	1.522	F (1, 54) = 22.10	P<0.0001		Interaction	8.116	1	8.116	F (1, 53) = 152.4	P<0.0001		Interaction	10.7	1	10.7	F (1, 54) = 286.1	P<0.0001		Interaction	6.429	1	6.429	F (1, 51) = 206.3	P<0.0001
	Iron Conc.	1.97	1	1.97	F (1, 54) = 28.61	P<0.0001		Iron Conc.	6.894	1	6.894	F (1, 53) = 129.5	P<0.0001		Iron Conc.	16.14	1	16.14	F (1, 54) = 431.6	P<0.0001		Iron Conc.	24.07	1	24.07	F (1, 51) = 772.1	P<0.0001
	Nitrogen	6.912	1	6.912	F (1, 54) = 100.4	P<0.0001		Nitrogen	17.9	1	17.9	F (1, 53) = 336.1	P<0.0001		Nitrogen	21.78	1	21.78	F (1, 54) = 582.3	P<0.0001		Nitrogen	15.18	1	15.18	F (1, 51) = 486.9	P<0.0001
	Residual	3.719	54	0.06887				Residual	2.822	53	0.05325				Residual	2.02	54	0.0374				Residual	1.59	51	0.03117

## Sheet: Fig 4c
		LPR2 (Ct)	UBQ10 (Ct)	EF1a (Ct)
	NH4-10-col-0	22.5359	19.7089	18.1813
	NH4-10-col-0	22.3802	19.616	18.4572
	NH4-10-col-0	22.308	19.71	18.3421
	NH4-10-col-0	22.1623	19.9954	18.2518
	NH4-10-col-0	22.3719	19.7413	18.5481
	NH4-10-col-0	22.527	19.6978	19.0382
	nh4-100-col-0	23.0124	20.3162	19.4423
	nh4-100-col-0	22.9887	20.3452	19.3953
	nh4-100-col-0	22.7357	20.2105	19.5616
	nh4-100-col-0	23.0785	20.4551	18.9049
	nh4-100-col-0	23.1275	20.3117	18.9657
	nh4-100-col-0	23.0369	20.2793	19.0281
	no3-10-col-0	24.6918	20.7527	19.1037
	no3-10-col-0	25.2777	20.5141	19.4708
	no3-10-col-0	24.9795	20.0745	19.929
	no3-10-col-0	24.4649	19.3619	18.5013
	no3-10-col-0	23.3561	19.5648	18.3147
	no3-10-col-0	23.7169	19.036	18.6843
	no3-100-col-0	23.4307	19.0319	18.1916
	no3-100-col-0	23.0004	19.0117	17.8406
	no3-100-col-0	23.7522	19.5136	17.9679
	no3-100-col-0	24.1086	19.1971	18.701
	no3-100-col-0	23.824	19.0199	18.909
	no3-100-col-0	23.7126	18.939	18.7431
		NO3-		NH4+
	Fe	100 μM	10 μM	100 μM	10 μM
	Replicate 1	0.0385098	0.0309524	0.114147	0.0900126
	Replicate 2	0.0293052	0.0266263	0.116157	0.11098
	Replicate 3	0.0342989	0.0404957	0.0917758	0.108921
	Two-way ANOVA
	ANOVA table	SS (Type III)	DF	MS	F (DFn, DFd)	P value
	Interaction	5.503e-06	1	5.503e-06	F (1, 8) = 0.05668	P=0.8178
	Iron	2.189e-05	1	2.189e-05	F (1, 8) = 0.2254	P=0.6476
	Nitrogen	0.01554	1	0.01554	F (1, 8) = 160.1	P<0.0001
	Residual	0.0007766	8	9.708e-05
	Tukey's multiple comparisons test	Mean Diff.	95.00% CI of diff.	Significant?	Summary	P value
	100 μM Fe:NO3- vs. 10 μM Fe:NO3-	0.001347	-0.02442 to 0.02711	No	ns	0.9982
	100 μM Fe:NO3- vs. 100 μM Fe:NH4+	-0.07332	-0.09908 to -0.04756	Yes	****	<0.0001
	100 μM Fe:NO3- vs. 10 μM Fe:NH4+	-0.06927	-0.09503 to -0.04350	Yes	***	0.0001
	100 μM Fe:NH4+ vs. 10 μM Fe:NO3-	0.07467	0.04891 to 0.1004	Yes	****	<0.0001
	100 μM Fe:NH4+ vs. 10 μM Fe:NH4+	0.004055	-0.02171 to 0.02982	No	ns	0.9558
	10 μM Fe:NO3- vs. 10 μM Fe:NH4+	-0.07061	-0.09638 to -0.04485	Yes	***	0.0001

## Sheet: Fig 4d-4e
	Figure 4d
	Figure 4e
	Treatment	RawIntDen (LPR2/actin)
	NH4+ Fesuff	0	0	0
	NO3- Fesuff	0.432484	0.28627	0.361773
	NO3- Felow	0.33251	0.241254	0.263397
	NH4+ Fesuff	0.902527	0.795501	0.746289
	NH4+ Felow	0.929262	0.71523	0.727643
	Two-way ANOVA
	ANOVA table	SS (Type III)	DF	MS	F (DFn, DFd)	P value
	Interaction	0.002442	1	0.002442	F (1, 8) = 0.3436	P=0.5739
	Iron	0.008298	1	0.008298	F (1, 8) = 1.167	P=0.3114
	Nitrogen	0.7002	1	0.7002	F (1, 8) = 98.52	P<0.0001
	Residual	0.05686	8	0.007107
	Tukey's multiple comparisons test	Mean Diff.	95.00% CI of diff.	Significant?	Summary	P value
	100 μM Fe:NO3- vs. 10 μM Fe:NO3-	0.08112	-0.1393 to 0.3016	No	ns	0.6557
	100 μM Fe:NO3- vs. 100 μM Fe:NH4+	-0.4546	-0.6750 to -0.2342	Yes	***	0.0008
	100 μM Fe:NO3- vs. 10 μM Fe:NH4+	-0.4305	-0.6510 to -0.2101	Yes	**	0.0011
	100 μM Fe:NH4+ vs. 10 μM Fe:NO3-	0.5357	0.3153 to 0.7562	Yes	***	0.0002
	100 μM Fe:NH4+ vs. 10 μM Fe:NH4+	0.02406	-0.1964 to 0.2445	No	ns	0.9843
	10 μM Fe:NO3- vs. 10 μM Fe:NH4+	-0.5117	-0.7321 to -0.2912	Yes	***	0.0003

## Sheet: Fig 5f
	NH4+ Fesuff
	DMTU	0 μM	100 μM	300 μM	500 μM	750 μM
	Replicate1	1.582	2.165	2.031	2.521	2.765
	Replicate2	1.413	1.616	2.411	2.626	2.63
	Replicate3	1.514	2.02	2.481	2.499	2.716
	Replicate4	1.596	1.832	2.352	2.679	2.64
	Replicate5	1.436	1.424	2.605	2.892	2.35
	Replicate6	1.429	1.788	2.711	2.427	2.634
	Replicate7	1.611	1.858	2.436	2.479	2.34
	Replicate8	1.425	2.241	2.415	2.581	2.804
	Replicate9	1.732	1.819	2.161	2.702	2.715
	Replicate10	1.394	2.223	2.517	2.498	2.724
	Replicate11	1.853	1.543	2.612	2.544	2.506
	Replicate12	1.59	2.017			2.707
	Replicate13	1.688	2.11
	One-way ANOVA
	ANOVA table	SS	DF	MS	F (DFn, DFd)	P value
	Treatment	10.96	4	2.74	F (4, 55) = 79.95	P<0.0001
	Residual	1.885	55	0.03426
	Total	12.84	59
	Tukey's multiple comparisons test	Mean Diff.	95.00% CI of diff.	Significant?	Summary	P value
	0 μM vs. 100 μM	-0.3379	-0.5427 to -0.1332	Yes	***	0.0002
	0 μM vs. 300 μM	-0.8715	-1.085 to -0.6576	Yes	****	<0.0001
	0 μM vs. 500 μM	-1.027	-1.241 to -0.8136	Yes	****	<0.0001
	0 μM vs. 750 μM	-1.069	-1.278 to -0.8599	Yes	****	<0.0001
	100 μM vs. 300 μM	-0.5336	-0.7474 to -0.3197	Yes	****	<0.0001
	100 μM vs. 500 μM	-0.6896	-0.9034 to -0.4757	Yes	****	<0.0001
	100 μM vs. 750 μM	-0.731	-0.9400 to -0.5220	Yes	****	<0.0001
	300 μM vs. 500 μM	-0.156	-0.3786 to 0.06661	No	ns	0.291
	300 μM vs. 750 μM	-0.1974	-0.4153 to 0.02052	No	ns	0.0934
	500 μM vs. 750 μM	-0.0414	-0.2593 to 0.1765	No	ns	0.9832

[truncated: 15 more sheets: Fig 5g, Fig 7a, Fig 7c, Fig S1, Fig S5, Fig S7, Fig S8, Fig S10, Fig S11, Fig S12, Fig S16, Fig S18, Fig S21, Fig S24, Fig S25]
